# Supplementary material for: Transcriptome analysis at four developmental stages of grape berry (Vitis vinifera cv. Shiraz) provides insights into regulated and coordinated gene expression
Source: BMC Genomics. 2012 Dec 11;13:691. doi: 10.1186/1471-2164-13-691 (PMC3545830; doi:10.1186/1471-2164-13-691)
Supplement: Additional file 1 — Absolute expression levels for all NCBI RefSeq transcripts in stages EL 31, 35, 36 and 38 of developing Shiraz grape. Additional file 1 consists of three tables in Microsoft Excel format. Table 1 contains RPKM data for all NCBI RefSeq Vitis vinifera transcripts at developmental stages E-L 31, E-L 35, E-L 36 and E-L 38, and includes their NCBI putative functional annotation, and the closest matching Genoscope accession and Affymetrix Probeset ID for the purpose of cross-referencing to other work. Each Probeset ID is listed once only, and matches to its most similar RefSeq transcript. The cluster to which each gene has been allocated with regards to Figure 3 is also shown. Table 2 contains transcripts expressed with an RPKM of greater than 200 at all four stages of berry development under investigation. Corresponding Genoscope annotations and Affymetrix GeneChip probeset IDs have been assigned through BLASTx and VitisNet Network or Category functional annotations are taken from [32]. Table 3 contains a complete list of all RefSeq transcripts not detected with at least five unique sequencing reads, or with and RPKM ≥ 0.5 in any of the samples. [file 1471-2164-13-691-S1.xlsx]

## Sheet: Expression data
Accession	Young berries	Early veraison	Late veraison	Ripe berries	Encoded protein NCBI Annotation	Cluster	Closest Genoscope match	Closest Affymetrix probeset ID
XM_002262565.1	15.2404	13.9446	9.73924	3.22081	BTB/POZ domain-containing protein At3g05675 isoform 1	10. Decreasing 2
XM_002262568.2	242.253	60.2927	76.2293	37.5426	glutathione S-transferase	1. Young berry	GSVIVT00027954001
XM_002262569.2	2.88838	0.600824	0.268301	4.85964	uncharacterized protein LOC100245763		GSVIVT00013411001	1611089_at
XM_002262570.2	46.651	93.4432	92.0516	119.447	probable ADP-ribosylation factor GTPase-activating protein AGD6		GSVIVT00021286001	1620423_at
XM_002262571.1	0	0	0	0	probable glutathione S-transferase parA-like		GSVIVT00010224001
XM_002262578.2	0.0124979	0.0101679	0	0	leucine-rich repeat receptor protein kinase EXS-like		GSVIVT00008153001
XM_002262580.2	23.6639	26.7521	22.4783	16.7347	uncharacterized protein LOC100242008		GSVIVT00006943001	1619444_at
XM_002262581.2	1.33815	4.23144	2.15141	1.72302	G-type lectin S-receptor-like serine/threonine-protein kinase At4g03230-like	2. Early-veraison	GSVIVT00008118001
XM_002262582.2	12.2166	1.74854	0.420297	0.761269	ras-related protein RABA3-like	1. Young berry	GSVIVT00026127001
XM_002262583.1	41.4973	30.6435	34.2138	46.8211	ABC transporter G family member 11		GSVIVT00013847001	1611325_at
XM_002262585.2	1.8302	0.179705	0	0.0223541	sulfotransferase 17-like	1. Young berry
XM_002262586.1	0.42114	9.308	17.9951	1.34254	dof zinc finger protein DOF3.5-like	6. Veraison up-regulated	GSVIVT00014273001	1614735_at
XM_002262587.2	4.08305	3.94218	3.82016	4.40843	uncharacterized protein LOC100242390		GSVIVT00005361001
XM_002262588.2	76.2403	35.1056	30.4167	25.1533	uncharacterized protein C119.09c isoform 1	9. Decreasing 1	GSVIVT00006674001	1614352_at
XM_002262590.2	3.46302	13.6831	14.1671	10.734	importin-11-like		GSVIVT00038854001
XM_002262591.1	0	0	0.0734742	6.44393	uncharacterized protein LOC100248113	4. Ripe berry	GSVIVT00010080001
XM_002262592.1	0	0	0	0	disease resistance protein At4g27190-like		GSVIVT00010225001
XM_002262602.1	8.43019	1.5003	2.08821	3.91917	30S ribosomal protein S7, chloroplastic	5. Low at veraison	GSVIVT00008391001
XM_002262603.1	5.72703	13.0275	8.9203	6.00452	uncharacterized protein LOC100259020		GSVIVT00005298001	1614744_at
XM_002262605.2	0	0	0	0	probable xyloglucan endotransglucosylase/hydrolase protein 27-like
XM_002262606.2	0.318817	3.26818	3.12733	2.43923	uncharacterized protein LOC100245777 isoform 1			1619025_at
XM_002262608.2	0.0606718	3.55396	7.84504	1.50433	probable glutathione S-transferase isoform 1	3. Late-veraison	GSVIVT00009041001
XM_002262610.1	0.811095	3.64369	2.1358	0.237331	uncharacterized protein LOC100242107	6. Veraison up-regulated	GSVIVT00010799001
XM_002262611.2	0	0	0	0	protein WAX2		GSVIVT00036672001
XM_002262612.1	0	0.0209842	0	0	probable LRR receptor-like serine/threonine-protein kinase At3g47570-like		GSVIVT00002248001
XM_002262613.1	11.4883	6.65238	6.18992	23.062	probable protein phosphatase 2C 63-like		GSVIVT00001432001	1609576_at
XM_002262615.1	0	0.0271937	0.173872	0	glycogenin-2 isoform 1		GSVIVT00019669001	1615552_at
XM_002262616.2	4.00434	4.99179	4.94351	6.03949	tRNA-dihydrouridine synthase 2-like
XM_002262623.2	0	0	0.0613547	0.0584893	putative ETHYLENE INSENSITIVE 3-like 4 protein-like		GSVIVT00008539001
XM_002262625.2	5.86739	20.6442	4.76472	0.642763	uncharacterized protein LOC100253083	2. Early-veraison
XM_002262627.2	15.9289	20.3388	18.8735	24.1671	uncharacterized protein LOC100246586		GSVIVT00013439001	1607109_at
XM_002262629.1	0	0.0489159	0.178721	0.298155	probable glutathione S-transferase isoform 2
XM_002262630.1	11.7479	21.3654	19.8041	34.8115	pre-mRNA-processing factor 17-like		GSVIVT00028826001
XM_002262631.1	193.652	785.229	567.136	249.819	CBL-interacting serine/threonine-protein kinase 6	6. Veraison up-regulated	GSVIVT00013357001	1608084_x_at
XM_002262632.2	9.62385	16.8884	11.4205	20.5191	serine/threonine-protein phosphatase 7 long form homolog		GSVIVT00011054001
XM_002262634.1	5.11482	16.1703	15.2904	17.2629	3-phosphoinositide-dependent protein kinase 1-like		GSVIVT00010800001	1613535_at
XM_002262636.1	1.57696	1.09968	1.50669	2.79284	oxygen-independent coproporphyrinogen-III oxidase-like protein sll1917		GSVIVT00010463001
XM_002262637.2	30.7776	3.52671	2.69786	13.1664	glutaredoxin-C9-like	5. Low at veraison	GSVIVT00005362001	1606464_at
XM_002262638.1	18.2698	16.5166	15.7647	29.6292	protein ACCUMULATION AND REPLICATION OF CHLOROPLASTS 6, chloroplastic		GSVIVT00038716001
XM_002262639.2	0.461153	0.500238	0.342691	7.13266	uncharacterized protein LOC100248732	4. Ripe berry
XM_002262640.2	44.4322	136.788	284.233	26.8021	salicylate O-methyltransferase	6. Veraison up-regulated	GSVIVT00024874001	1616348_at
XM_002262641.2	0	0	0	0.0225675	cation/H(+) antiporter 15-like		GSVIVT00013639001
XM_002262642.2	22.1796	22.1054	16.2869	5.68941	uncharacterized protein LOC100244659		GSVIVT00007491001	1613554_at
XM_002262644.2	0.302443	1.11956	1.15747	0.257105	cation/H(+) antiporter 20 isoform 1	6. Veraison up-regulated	GSVIVT00021287001	1620486_at
XM_002262655.2	0	0.132755	0.121259	0	hydroxymethylglutaryl-CoA synthase-like		GSVIVT00005210001
XM_002262656.2	52.746	126.355	170.793	77.663	lanC-like protein 2	6. Veraison up-regulated	GSVIVT00011263001	1619479_a_at
XM_002262657.1	0	0.147317	0.0576687	0	secologanin synthase		GSVIVT00012541001
XM_002262658.2	0	0	0	0	L-type lectin-domain containing receptor kinase IX.1		GSVIVT00009439001
XM_002262660.1	0	0	0	0	GDSL esterase/lipase At1g29670		GSVIVT00035786001
XM_002262661.2	658.756	403.575	277.928	151.212	60S ribosomal protein L7-4	10. Decreasing 2	GSVIVT00006768001	1606971_at
XM_002262662.2	9.29812	15.6296	15.5778	22.9684	BRASSINOSTEROID INSENSITIVE 1-associated receptor kinase 1-like		GSVIVT00009544001	1610213_at
XM_002262663.1	22.0376	7.1334	4.50864	7.76426	bark storage protein A	5. Low at veraison	GSVIVT00010801001	1620462_at
XM_002262665.2	28.4561	32.6597	32.7417	49.0239	elongator complex protein 3		GSVIVT00010464001	1612716_at
XM_002262666.1	163.411	83.2927	78.8348	71.4545	40S ribosomal protein S18-like		GSVIVT00031714001	1616421_s_at
XM_002262667.2	8.52258	43.1752	46.0156	41.1091	dof zinc finger protein DOF4.6-like		GSVIVT00006675001	1611386_at
XM_002262668.2	0.233587	0.108593	0	0.141836	U-box domain-containing protein 26-like
XM_002262669.1	0	0.0281817	0	0.0245392	glycogenin-2 isoform 2
XM_002262674.2	0.9737	0.594128	0.678352	0.862228	uncharacterized protein LOC100266659		GSVIVT00011008001
XM_002262678.2	6.01181	9.17872	8.65945	5.47834	probable LRR receptor-like serine/threonine-protein kinase At5g10290-like		GSVIVT00004176001
XM_002262685.2	49.4406	66.0365	70.3616	29.3958	oleoyl-acyl carrier protein thioesterase, chloroplastic-like		GSVIVT00010636001	1615608_at
XM_002262686.2	78.2496	35.8052	26.4059	26.1784	60S ribosomal protein L24	9. Decreasing 1	GSVIVT00010804001	1607953_at
XM_002262687.2	3.1996	4.75918	3.07417	5.72383	uncharacterized protein LOC100255595		GSVIVT00006078001
XM_002262688.2	27.6485	6.91099	4.59785	18.0243	uncharacterized protein LOC100255828	5. Low at veraison	GSVIVT00026128001	1608431_at
XM_002262689.2	5.02275	17.5149	19.2288	23.2263	uncharacterized protein LOC100246589 isoform 1	7. Veraison onwards	GSVIVT00038718001
XM_002262690.1	33.9676	61.2374	60.6604	29.5939	serine/threonine-protein kinase SAPK3		GSVIVT00013590001	1614833_at
XM_002262691.1	2.72596	12.5035	9.67453	6.39263	uncharacterized protein LOC100260231	6. Veraison up-regulated	GSVIVT00013640001	1615802_at
XM_002262692.2	6.82221	1.83402	1.05803	1.00861	uncharacterized protein LOC100256332	1. Young berry	GSVIVT00019666001
XM_002262695.2	9.80142	23.0136	20.087	2.88816	serine/threonine-protein kinase SAPK2-like		GSVIVT00011940001	1610938_at
XM_002262697.2	0.34372	0.0466066	0.127713	0.405827	flavonoid 3',5'-hydroxylase 1-like		GSVIVT00010174001
XM_002262701.2	7.63159	16.0406	13.8243	14.8833	transcriptional adapter ADA2b-like		GSVIVT00004704001
XM_002262704.1	121.824	68.4449	52.6127	45.9372	NADH dehydrogenase [ubiquinone] 1 alpha subcomplex subunit 6		GSVIVT00030884001	1617530_s_at
XM_002262707.2	0	0	0	0.0193766	UDP-glycosyltransferase 85A2		GSVIVT00008149001
XM_002262708.2	63.2529	0.273	0	0.118857	STS14 protein	1. Young berry	GSVIVT00004380001	1618257_at
XM_002262710.2	0.199593	0.334914	0.296643	1.82929	uncharacterized protein LOC100249503	4. Ripe berry	GSVIVT00013063001
XM_002262711.2	19.2623	22.6931	13.4609	6.53419	uncharacterized protein LOC100251922		GSVIVT00011443001	1621036_a_at
XM_002262712.1	0	0.0903689	0.247631	0	L-type lectin-domain containing receptor kinase IX.1-like		GSVIVT00009442001
XM_002262714.1	1.77612	1.21511	0.59994	2.9168	protein TIFY 9		GSVIVT00006946001
XM_002262716.1	1.19533	2.49873	2.24535	0.752698	BRASSINOSTEROID INSENSITIVE 1-associated receptor kinase 1-like		GSVIVT00009545001	1606557_at
XM_002262717.1	0.18813	0.283154	0.342517	0.373166	putative disease resistance protein At3g14460		GSVIVT00010803001
XM_002262718.2	49.0335	8.68358	12.5895	1.90299	uncharacterized protein LOC100250645	1. Young berry	GSVIVT00026129001	1608144_at
XM_002262719.2	56.4456	35.4357	23.6513	21.9841	peroxisomal 2,4-dienoyl-CoA reductase		GSVIVT00002063001	1607661_s_at
XM_002262721.1	29.6384	9.0637	6.61918	21.3499	uncharacterized protein LOC100249808	5. Low at veraison	GSVIVT00001433001	1616223_at
XM_002262722.2	91.8255	28.1702	19.6144	47.8775	uncharacterized protein LOC100257058 isoform 1	5. Low at veraison	GSVIVT00008795001	1607934_at
XM_002262723.2	0.0925503	1.782	9.514	0.611929	salicylate O-methyltransferase	3. Late-veraison	GSVIVT00024875001
XM_002262724.2	52.3645	79.2131	53.7916	76.9361	uncharacterized protein LOC100254073			1607028_at
XM_002262725.1	0.0733396	10.9787	17.7943	2.38992	brassinosteroid-regulated protein BRU1	6. Veraison up-regulated	GSVIVT00033487001	1608945_at
XM_002262726.2	69.8824	105.702	102.474	97.446	vacuolar protein sorting-associated protein 4		GSVIVT00011401001	1616070_at
XM_002262727.1	0.0789811	0.53547	0.489103	0.913871	aluminum-activated malate transporter 2	7. Veraison onwards	GSVIVT00011399001
XM_002262728.1	2.22952	0.119333	0.0218	0	transcription factor bHLH25-like	1. Young berry	GSVIVT00003965001
XM_002262729.2	14.6259	10.2367	7.84876	4.53812	metal tolerance protein C4	10. Decreasing 2	GSVIVT00029545001
XM_002262731.2	18.0894	2.67581	2.53576	0.407743	probable glutathione S-transferase	1. Young berry	GSVIVT00006638001
XM_002262735.2	0.219617	0.31764	0.199468	4.11421	probable NADH dehydrogenase-like	4. Ripe berry	GSVIVT00008503001
XM_002262737.2	40.2603	32.7545	28.2418	38.1406	peptidyl-prolyl cis-trans isomerase H		GSVIVT00030885001	1611162_at
XM_002262738.2	0.0467524	0.0570543	0.0173713	0.01656	putative BTB/POZ domain-containing protein DOT3-like		GSVIVT00008407001
XM_002262739.2	38.7894	5.10118	2.75332	5.85517	probable WRKY transcription factor 11-like	1. Young berry	GSVIVT00023389001
XM_002262744.2	364.14	127.647	74.8525	151.12	membrane steroid-binding protein 2	5. Low at veraison	GSVIVT00009206001	1606958_s_at
XM_002262745.1	0	0	0	0	chaperone protein dnaJ 20, chloroplastic-like
XM_002262746.2	10.1521	15.3553	18.1849	12.5451	dihydrolipoyllysine-residue acetyltransferase component 1 of pyruvate dehydrogenase complex, mitochondrial-like		GSVIVT00010806001
XM_002262747.1	0	0	0	0	annexin D4-like		GSVIVT00005448001
XM_002262748.2	3.10547	1.94703	2.35008	2.59352	uncharacterized protein LOC100258751
XM_002262749.2	0	0.0152805	0	0	protein WAX2		GSVIVT00036675001	1610808_at
XM_002262751.2	0.635883	0.321585	0.319281	0.255671	uncharacterized protein LOC100246589 isoform 3
XM_002262753.2	12.2286	2.04881	0.758678	0.514308	uncharacterized protein LOC100241664	1. Young berry	GSVIVT00004954001	1609005_at
XM_002262758.1	2.95203	0.875905	0.722634	1.35317	uncharacterized protein LOC100250801	5. Low at veraison	GSVIVT00002631001
XM_002262760.2	1.24225	0.0873405	0.159555	0.249884	probable disease resistance protein At5g66900-like	1. Young berry	GSVIVT00008450001	1618289_at
XM_002262762.2	12.8649	41.1115	38.6856	71.7461	transcription initiation factor IIF subunit alpha-like		GSVIVT00005358001
XM_002262763.2	1.40915	5.37394	3.9487	8.75559	probable receptor-like protein kinase At5g39020-like		GSVIVT00007885001	1607089_at
XM_002262766.2	562.028	218.419	210.48	107.769	14-3-3-like protein	9. Decreasing 1	GSVIVT00013062001	1609077_at
XM_002262767.2	1.01903	7.2919	7.14238	14.8809	uncharacterized protein LOC100245554	8. Increasing	GSVIVT00010634001	1614338_at
XM_002262768.2	1.49454	0.167712	0.0765947	0.146035	3-ketodihydrosphingosine reductase-like	1. Young berry	GSVIVT00009690001
XM_002262769.1	90.3742	40.6325	37.5251	42.3942	uncharacterized protein LOC100258376		GSVIVT00009205001	1617215_at
XM_002262771.2	25.3434	36.0743	36.3233	36.1064	uncharacterized protein LOC100265893		GSVIVT00006866001
XM_002262772.2	22.9443	10.3309	8.38789	10.4711	uncharacterized protein HI_0077	5. Low at veraison	GSVIVT00010807001
XM_002262773.1	0	0	0	0	uncharacterized protein LOC100250003
XM_002262775.1	1.56865	0.974556	6.5067	58.351	alternative oxidase 1a, mitochondrial	4. Ripe berry	GSVIVT00003172001	1615827_at
XM_002262776.1	8.73999	12.2621	3.44625	0.568609	uncharacterized protein LOC100242957		GSVIVT00001434001	1620657_at
XM_002262777.2	1.28731	0.0891327	0.0203536	0.0194031	LOW QUALITY PROTEIN: aspartic proteinase nepenthesin-2-like	1. Young berry	GSVIVT00008793001
XM_002262778.2	29.2471	22.7024	15.0271	8.80155	uncharacterized protein LOC100263388		GSVIVT00017243001	1607898_at
XM_002262779.2	0	0.256267	0.0585192	0	transcription factor bHLH25-like		GSVIVT00003967001
XM_002262781.1	52.6061	28.9582	18.8656	19.0351	branched-chain-amino-acid aminotransferase 3, chloroplastic	9. Decreasing 1	GSVIVT00011140001	1618259_at
XM_002262784.2	0	0	0	0	uncharacterized protein LOC100264208		GSVIVT00009896001
XM_002262786.2	36.307	36.0767	44.2164	44.3738	E3 ubiquitin-protein ligase RMA1H1 isoform 1
XM_002262791.2	2.09432	8.79197	10.7076	17.1509	zinc finger CCCH domain-containing protein 62-like	7. Veraison onwards	GSVIVT00009691001
XM_002262793.2	13.5382	122.377	138.2	101.467	calcium-transporting ATPase 10, plasma membrane-type-like		GSVIVT00006764001	1614028_at
XM_002262794.2	3.12724	14.2416	21.4927	29.2849	insulin-like growth factor-binding protein complex acid labile subunit-like	7. Veraison onwards	GSVIVT00006389001
XM_002262795.1	14.6707	4.0269	10.0737	200.466	blue copper protein	4. Ripe berry	GSVIVT00020533001	1620588_at
XM_002262797.1	4.20345	0	0	0	tabersonine 16-O-methyltransferase-like	1. Young berry	GSVIVT00036679001	1611711_at
XM_002262798.1	17.4769	5.17042	2.92167	0.705844	uncharacterized protein LOC100244872 isoform 1	9. Decreasing 1	GSVIVT00031938001	1616960_at
XM_002262800.1	3.06902	3.86418	2.87796	10.8189	uncharacterized protein LOC100265247	4. Ripe berry	GSVIVT00001435001
XM_002262801.2	0.201803	0.117271	0	0.0816913	aspartic proteinase nepenthesin-2-like
XM_002262802.2	9.69776	8.69966	14.2939	25.228	uncharacterized protein LOC100255146	8. Increasing	GSVIVT00013642001	1621385_at
XM_002262803.1	0	0	0	0	serine/threonine-protein phosphatase 6 regulatory ankyrin repeat subunit A-like
XM_002262804.2	0.0397256	0.323194	0.147604	0.309564	protein SUPPRESSOR OF npr1-1, CONSTITUTIVE 1-like		GSVIVT00011139001
XM_002262805.1	20.8737	1.85665	2.1255	1.75679	cucumisin-like	1. Young berry	GSVIVT00011402001
XM_002262806.2	119.961	39.8176	57.0579	64.7495	glutathione S-transferase	5. Low at veraison	GSVIVT00027957001	1616933_at
XM_002262807.2	0.455039	0	0	0.026863	transcription factor bHLH25-like		GSVIVT00003968001
XM_002262808.2	7.00979	9.00588	18.0365	4.3451	mitoferrin-like isoform 1	3. Late-veraison	GSVIVT00037388001	1606834_s_at
XM_002262809.1	292.192	49.6306	37.3358	89.7116	histone H4-like isoform 1	5. Low at veraison	GSVIVT00021291001	1622709_s_at
XM_002262810.2	0.519157	2.87878	3.04576	5.48763	serine/threonine-protein phosphatase BSL3-like	7. Veraison onwards	GSVIVT00002632001
XM_002262814.2	5.64306	11.2052	13.8598	4.47191	uncharacterized protein LOC100248009		GSVIVT00030886001	1606810_at
XM_002262815.1	52.7845	26.924	21.5185	11.0421	uncharacterized protein LOC100257374	9. Decreasing 1	GSVIVT00008377001	1613659_at
XM_002262816.1	14.4714	0	0	0.0318376	GDP-mannose transporter GONST3	1. Young berry	GSVIVT00004097001
XM_002262817.2	1.18647	1.07496	0.701344	1.29897	pentatricopeptide repeat-containing protein At2g20710, mitochondrial-like
XM_002262818.2	0.0756964	0.0615841	0	0	transcription factor bHLH96-like		GSVIVT00011446001
XM_002262819.2	17.436	8.85147	8.37901	6.42618	CDPK-related protein kinase-like		GSVIVT00009692001
XM_002262820.2	7.79872	9.19688	10.0583	10.4385	protein AUXIN SIGNALING F-BOX 3-like		GSVIVT00006948001
XM_002262822.1	5.6222	21.8626	16.7119	19.6078	probable galacturonosyltransferase 11-like		GSVIVT00000005001	1612694_at
XM_002262823.2	8.37584	7.96559	7.95795	5.33749	uncharacterized protein LOC100244377		GSVIVT00010462001
XM_002262825.2	3.53374	9.30605	10.2177	7.49817	uncharacterized protein LOC100241468		GSVIVT00007798001
XM_002262826.2	8.42346	26.6495	23.6874	26.7673	vacuolar protein sorting-associated protein 35-like		GSVIVT00036733001
XM_002262827.1	5.52263	10.2127	11.1263	12.4076	uncharacterized protein C630.12-like isoform 1		GSVIVT00005966001
XM_002262828.2	0.0386893	0	0	0	transcription factor bHLH25		GSVIVT00003969001
XM_002262836.2	6.33987	30.3485	32.523	41.0732	serine hydroxymethyltransferase, mitochondrial-like	7. Veraison onwards	GSVIVT00010127001	1618636_at
XM_002262838.2	4.4396	3.47027	4.65762	4.74844	1-aminocyclopropane-1-carboxylate oxidase homolog 2-like		GSVIVT00012217001
XM_002262839.2	1.36249	4.62179	3.48367	3.68088	probable glucan 1,3-beta-glucosidase A-like		GSVIVT00011447001
XM_002262841.2	3.94794	7.67291	4.49382	6.05968	uncharacterized protein LOC100240988		GSVIVT00006766001	1615123_at
XM_002262842.1	25.0423	23.5764	22.5014	19.3743	S-acyltransferase TIP1		GSVIVT00006390001	1622425_at
XM_002262843.2	36.5585	48.9897	48.5575	75.3573	transmembrane 9 superfamily member 4-like		GSVIVT00029040001	1622693_at
XM_002262845.2	37.8993	51.3976	29.8468	27.1051	nuclear transcription factor Y subunit C-9		GSVIVT00002065001	1607559_at
XM_002262847.2	11.9035	1.19534	0.222067	0.141131	UDP-glycosyltransferase 75D1-like	1. Young berry	GSVIVT00033490001	1620624_at
XM_002262848.1	110.931	51.9927	42.5847	62.7914	pre-mRNA branch site p14-like protein		GSVIVT00017245001	1622541_at
XM_002262849.1	0.215535	0.200403	0.125847	0.447158	pentatricopeptide repeat-containing protein At2g27610-like		GSVIVT00011403001
XM_002262851.2	314.262	139.521	106.192	107.768	uncharacterized protein LOC100258053	1. Young berry		1613091_s_at
XM_002262853.1	0.170761	0.104194	0.0951718	0.0604846	MADS-box protein SVP		GSVIVT00002394001	1610120_at
XM_002262856.2	2.06157	6.89369	6.81607	8.77505	magnesium-transporting ATPase, P-type 1-like	7. Veraison onwards	GSVIVT00011448001
XM_002262857.2	0	0.169677	0	0	MADS-box protein JOINTLESS-like
XM_002262859.2	2.09351	1.03528	0.945636	39.2431	uncharacterized protein L728-like isoform 1	4. Ripe berry	GSVIVT00006949001
XM_002262860.2	0.575868	0.343014	0.443222	1.12916	disease resistance protein RPS2-like	4. Ripe berry
XM_002262861.2	70.7633	140.377	103.617	106.653	uncharacterized protein At3g27210-like		GSVIVT00020535001
XM_002262863.2	0	0.0821122	0.037501	0.0357496	flavonol 4'-sulfotransferase-like		GSVIVT00010467001
XM_002262864.1	13.2466	13.9203	15.8526	18.2208	uncharacterized protein C57A10.07		GSVIVT00014279001
XM_002262866.1	56.948	83.9485	108.753	92.2079	CBS domain-containing protein CBSX3, mitochondrial isoform 1			1617770_at
XM_002262867.2	106.31	112.856	99.5667	211.249	ran-binding protein 1 homolog c		GSVIVT00038855001	1607255_at
XM_002262868.2	0	0	0	0.0275678	LRR receptor-like serine/threonine-protein kinase GSO1		GSVIVT00012754001
XM_002262874.2	0.397594	0	0	0	uncharacterized protein LOC100244914		GSVIVT00011450001
XM_002262875.2	42.4341	49.7732	43.7675	57.4659	small ubiquitin-related modifier 2		GSVIVT00010419001	1622751_s_at
XM_002262876.1	13.2008	32.6293	27.7202	26.0015	F-box/LRR-repeat protein At3g48880		GSVIVT00009208001	1615280_at
XM_002262878.2	196.199	53.08	64.4238	101.025	ATP-citrate synthase alpha chain protein 1	5. Low at veraison	GSVIVT00002749001	1607329_at
XM_002262879.2	18.8823	57.7895	60.9354	94.4423	aspartic proteinase isoform 1	7. Veraison onwards
XM_002262880.2	0.766381	2.96164	0.569513	2.66933	glycolipid transfer protein domain-containing protein 1-like		GSVIVT00006774001
XM_002262881.1	1.7223	2.63426	3.39166	2.04977	uncharacterized protein LOC100262272		GSVIVT00009551001
XM_002262882.1	51.0071	25.8953	18.2991	4.83267	uncharacterized protein LOC100249242	9. Decreasing 1	GSVIVT00035386001	1607831_at
XM_002262885.1	55.1085	80.5312	81.4145	118.658	26S proteasome non-ATPase regulatory subunit 6		GSVIVT00010470001	1614946_at
XM_002262886.2	3.65969	6.45586	6.28409	7.66865	telomere length regulation protein TEL2 homolog		GSVIVT00010468001
XM_002262887.1	15.6033	11.5129	7.99031	3.96179	uncharacterized protein LOC100267182	10. Decreasing 2	GSVIVT00031940001
XM_002262890.2	1.73001	0.0686575	0	0	ankyrin repeat-containing protein At5g02620-like	1. Young berry	GSVIVT00001913001
XM_002262891.1	8.82244	10.8812	6.55613	8.36179	CBS domain-containing protein CBSX3, mitochondrial isoform 2
XM_002262894.2	2.91143	4.1178	3.49495	6.85384	zinc finger protein 830-like		GSVIVT00037604001
XM_002262895.2	0.335862	1.01366	0.901728	1.53503	probable LRR receptor-like serine/threonine-protein kinase At4g36180-like	7. Veraison onwards	GSVIVT00008829001
XM_002262897.2	4.67398	0.840959	0.63455	0.318376	epoxide hydrolase 3-like	1. Young berry	GSVIVT00009912001
XM_002262905.2	5.7144	5.75926	7.85915	10.1506	protein TRANSPARENT TESTA 12		GSVIVT00011453001	1611719_at
XM_002262906.1	0.139281	1.58641	2.31156	0.164448	patatin group A-3-like	6. Veraison up-regulated	GSVIVT00009696001
XM_002262908.2	0.258012	0.0629729	0.536854	142.257	stilbene synthase 6	4. Ripe berry	GSVIVT00009216001
XM_002262909.2	15.5616	17.216	13.9995	11.1932	preprotein translocase subunit secY, chloroplastic-like		GSVIVT00016972001	1618102_at
XM_002262910.1	3.31633	11.0741	3.34721	1.64804	glycolipid transfer protein domain-containing protein 1-like	2. Early-veraison	GSVIVT00006775001
XM_002262911.2	19.753	45.9426	33.7762	43.836	protein OS-9-like		GSVIVT00005669001	1608687_at
XM_002262912.2	11.3888	13.3533	12.808	19.7816	SEC12-like protein 1-like		GSVIVT00018072001	1618436_at
XM_002262913.1	2.10357	5.90984	5.80296	9.56297	potassium channel SKOR	7. Veraison onwards	GSVIVT00032933001	1607037_at
XM_002262914.2	13.6915	182.698	123.626	3.59157	LOW QUALITY PROTEIN: homeobox-leucine zipper protein ATHB-7-like	6. Veraison up-regulated	GSVIVT00026135001	1609295_at
XM_002262915.2	10.622	8.29882	5.6695	7.34564	uncharacterized protein LOC100251251		GSVIVT00010469001
XM_002262916.2	11.19	21.0415	20.2275	22.1435	prolyl 4-hydroxylase subunit alpha-1		GSVIVT00001436001
XM_002262917.2	25.7121	18.5708	10.2644	3.35354	rac-like GTP-binding protein RHO1 isoform 1	10. Decreasing 2	GSVIVT00036734001	1617552_at
XM_002262918.2	28.1818	34.8394	30.9432	35.5615	ubiquitin carboxyl-terminal hydrolase isozyme L5		GSVIVT00005967001	1610904_at
XM_002262919.2	17.6994	28.927	22.7609	29.6567	uncharacterized protein LOC100251180		GSVIVT00019671001	1617475_at
XM_002262920.2	66.9136	193.633	73.4047	45.2621	CBS domain-containing protein CBSX3, mitochondrial isoform 3	2. Early-veraison	GSVIVT00023898001	1619014_at
XM_002262924.2	0.527581	0.0286148	0.0261371	0.0124582	cycloartenol Synthase-like	1. Young berry	GSVIVT00037610001
XM_002262925.2	0	0	0	0.0592219	probable LRR receptor-like serine/threonine-protein kinase At1g34110-like		GSVIVT00013191001
XM_002262933.2	21.1064	25.6101	27.3724	34.7868	sphingoid long-chain bases kinase 1-like		GSVIVT00003981001	1614708_at
XM_002262934.2	0.236943	0.629713	0.528231	2.76399	G-type lectin S-receptor-like serine/threonine-protein kinase At1g11330-like	4. Ripe berry	GSVIVT00005055001	1621854_at
XM_002262935.2	0.351258	0.10002	0.495951	0	G-type lectin S-receptor-like serine/threonine-protein kinase At1g11330		GSVIVT00004365001
XM_002262938.2	2.10403	5.48854	2.97819	2.03468	probable phosphoglycerate mutase gpmB-like	2. Early-veraison	GSVIVT00008465001
XM_002262939.2	9.09739	59.7567	35.6863	3.01105	uncharacterized protein LOC100255789	6. Veraison up-regulated	GSVIVT00006951001
XM_002262941.2	0.298692	3.53878	3.82888	8.60937	uncharacterized protein LOC100248831	8. Increasing	GSVIVT00006388001	1620027_at
XM_002262942.1	0.30988	270.932	245.886	31.1479	probable aquaporin TIP3-2-like	6. Veraison up-regulated	GSVIVT00013854001	1619180_at
XM_002262943.2	0	0.0549145	0.0125398	0	cucumisin-like
XM_002262944.1	2.25886	0.70168	0.42728	5.00428	pathogen-related protein		GSVIVT00014280001	1607127_s_at
XM_002262945.1	1.70852	3.70665	0.39676	0.907753	short-chain dehydrogenase TIC 32, chloroplastic		GSVIVT00006681001	1608387_at
XM_002262946.2	14.21	0.233813	0.711891	6.65071	alternative oxidase 3, mitochondrial	5. Low at veraison	GSVIVT00003173001	1607193_at
XM_002262947.2	1.69295	0.899479	1.79723	0.56294	rac-like GTP-binding protein RHO1 isoform 2
XM_002262948.2	33.5489	17.8835	10.8805	8.0855	dephospho-CoA kinase domain-containing protein	9. Decreasing 1	GSVIVT00027960001	1615825_s_at
XM_002262949.2	58.461	70.9885	68.1969	81.3981	bet1-like SNARE 1-1		GSVIVT00007496001	1620304_at
XM_002262950.2	91.049	65.279	52.2855	58.5734	proliferation-associated protein 2G4-like		GSVIVT00038856001	1621637_at
XM_002262951.1	2.42687	8.02207	8.45637	15.5678	5-oxoprolinase-like	8. Increasing	GSVIVT00021294001
XM_002262952.2	3.97678	8.34471	7.78306	10.6412	uncharacterized protein LOC100260334		GSVIVT00037606001
XM_002262955.2	46.7749	37.3524	36.7634	52.8219	protein pleiotropic regulatory locus 1-like		GSVIVT00010038001	1608525_at
XM_002262956.1	9.3441	3.80883	3.89251	0.720396	lysosomal beta glucosidase-like	9. Decreasing 1	GSVIVT00002637001
XM_002262957.1	0	0	0	0	uncharacterized protein LOC100256584
XM_002262958.1	6.87492	2.10972	2.19593	0.768993	uncharacterized protein At5g64816 isoform 1	9. Decreasing 1	GSVIVT00023393001
XM_002262959.2	5.48272	48.5484	68.5721	99.771	uncharacterized protein LOC100264749	7. Veraison onwards	GSVIVT00007880001	1611684_at
XM_002262961.2	13.1354	11.8906	11.1971	9.15967	cysteinyl-tRNA synthetase-like		GSVIVT00008464001
XM_002262962.2	0.0292715	0.0476287	0.19577	0.248836	mutS protein homolog 4-like		GSVIVT00012228001
XM_002262965.1	0.52089	0.406121	0.282248	1.56059	leucine-rich repeat receptor-like serine/threonine-protein kinase At1g17230-like	4. Ripe berry	GSVIVT00009046001
XM_002262966.2	21.8766	107.784	117.692	56.0301	salt stress root protein RS1 isoform 1
XM_002262967.1	0.804655	9.12646	10.2004	3.88961	uncharacterized protein LOC100242716	6. Veraison up-regulated	GSVIVT00006770001	1617980_at
XM_002262968.2	35.9081	39.3908	31.3448	42.3801	uncharacterized protein LOC100260911 isoform 1
XM_002262969.2	130.005	56.4575	69.3319	76.225	uncharacterized protein LOC100243695		GSVIVT00006393001
XM_002262970.2	8.96076	16.3744	10.8728	19.3413	mRNA cap guanine-N7 methyltransferase 2-like		GSVIVT00010810001
XM_002262971.2	0	0	0.0635834	0.0808185	annexin D4-like		GSVIVT00005453001
XM_002262974.1	28.9834	29.7382	24.8607	10.7246	ribulose-phosphate 3-epimerase, cytoplasmic isoform-like		GSVIVT00020537001	1619252_at
XM_002262975.1	3.28374	17.2908	13.0371	20.6778	uncharacterized protein LOC100258654	7. Veraison onwards	GSVIVT00007429001
XM_002262976.1	38.8287	25.9777	24.4698	29.781	auxin-induced protein 10A5		GSVIVT00026137001	1615541_s_at
XM_002262977.1	114.03	27.802	20.7398	21.2813	cytochrome b-c1 complex subunit 8	1. Young berry	GSVIVT00013852001	1615184_at
XM_002262978.2	4.8249	8.54505	6.90266	4.85964	dihydroflavonol-4-reductase		GSVIVT00000921001
XM_002262981.1	0.424352	0.219698	0.143338	0.300617	agamous-like MADS-box protein AGL8 homolog		GSVIVT00000011001
XM_002262982.1	0.183349	0.0298333	0.0817501	0.129887	salicylate O-methyltransferase		GSVIVT00024879001
XM_002262983.2	5.50106	1.80182	1.22107	1.69546	rac-like GTP-binding protein RHO1 isoform 3	1. Young berry
XM_002262984.1	18.0539	13.4937	10.7933	9.13861	succinate/fumarate mitochondrial transporter		GSVIVT00038858001	1612104_at
XM_002262985.1	14.609	9.91876	6.79491	8.8229	glycine-rich RNA-binding protein blt801		GSVIVT00021295001	1610769_at
XM_002262987.2	1.95415	1.58983	0.861453	0.140781	uncharacterized protein LOC100243690 isoform 1	10. Decreasing 2	GSVIVT00006040001
XM_002262988.1	38.0152	0.691251	1.83308	0.0388327	GDSL esterase/lipase At5g03610	1. Young berry	GSVIVT00001594001	1618643_at
XM_002262990.2	17.5838	710.813	317.941	14.0885	polyneuridine-aldehyde esterase-like	6. Veraison up-regulated	GSVIVT00004536001	1617704_at
XM_002262991.2	2.28026	11.0282	10.8674	20.4156	uncharacterized protein LOC100265351	7. Veraison onwards	GSVIVT00004267001	1608464_at
XM_002262992.2	4.45502	2.10724	0.923892	5.79823	calcium-binding protein PBP1		GSVIVT00007879001
XM_002262993.2	3.02862	2.80692	3.49196	4.61176	G-type lectin S-receptor-like serine/threonine-protein kinase At1g11330-like		GSVIVT00005057001
XM_002262995.1	0.211199	0.034365	0.0941678	0.26931	NADH dehydrogenase [ubiquinone] iron-sulfur protein 3-like		GSVIVT00035581001	1617716_at
XM_002262996.1	0	0	0	0	60S ribosomal protein L26-1-like		GSVIVT00012534001
XM_002262997.2	0	0	0	0	peroxidase 10-like		GSVIVT00009699001
XM_002263001.2	0.394905	0	0.0586924	0.391659	uncharacterized protein LOC100250294		GSVIVT00006077001
XM_002263002.1	0.227637	0.134689	0.138405	0.381163	putative pentatricopeptide repeat-containing protein At1g12700, mitochondrial-like		GSVIVT00007431001
XM_002263003.1	2.085	0.627394	0.615516	0.58677	MADS-box protein CMB1	1. Young berry	GSVIVT00000012001
XM_002263004.1	0	0	0	0	DELLA protein GAI1		GSVIVT00010476001
XM_002263006.2	10.0343	10.071	7.07339	6.44409	LOW QUALITY PROTEIN: transmembrane protein 45B-like		GSVIVT00038714001
XM_002263007.2	36.7769	27.3393	15.2064	16.1453	probable urea active transporter 1		GSVIVT00003175001
XM_002263008.2	3.29124	2.98299	2.78905	4.51995	U11/U12 small nuclear ribonucleoprotein 35 kDa protein		GSVIVT00001916001	1622686_at
XM_002263010.2	0.406532	0	0.0503503	0	transcription factor bHLH25-like
XM_002263012.2	56.0349	139.55	163.572	54.1921	ATPase 10, plasma membrane-type-like isoform 2		GSVIVT00033981001	1613872_at
XM_002263013.1	52.4453	74.0059	67.5391	24.719	sedoheptulose-1,7-bisphosphatase, chloroplastic		GSVIVT00011932001	1613167_s_at
XM_002263014.2	11.1796	14.8834	16.9681	7.46381	transmembrane protein 56-like		GSVIVT00007163001
XM_002263015.2	83.6339	115.049	191.055	66.5436	uncharacterized protein LOC100266309	3. Late-veraison	GSVIVT00038286001	1620480_at
XM_002263016.1	7.83162	24.2257	17.624	15.6913	uncharacterized aarF domain-containing protein kinase At1g79600, chloroplastic-like		GSVIVT00037519001
XM_002263017.2	115.03	31.8097	27.8797	29.8559	60S ribosomal protein L3	1. Young berry	GSVIVT00010223001	1612076_at
XM_002263018.2	20.162	29.8061	30.4719	64.1175	uncharacterized protein LOC100256771	8. Increasing	GSVIVT00004616001	1621573_at
XM_002263020.2	6.43149	0.0184892	0.0168882	0.0804974	UDP-glycosyltransferase 85A2 isoform 1	1. Young berry	GSVIVT00031199001
XM_002263024.2	24.9836	53.2343	55.568	48.0805	prolyl 4-hydroxylase subunit alpha-1		GSVIVT00012356001	1611011_at
XM_002263025.1	0	1.15085	0.242585	0.10278	probable receptor-like protein kinase At5g39020-like	2. Early-veraison	GSVIVT00013404001
XM_002263028.2	11.0119	149.044	123.492	20.389	salt stress root protein RS1 isoform 2	6. Veraison up-regulated		1622020_s_at
XM_002263029.1	133.744	69.4658	63.1543	76.3859	DNA-directed RNA polymerases I, II, and III subunit RPABC5		GSVIVT00002744001	1615438_at
XM_002263030.2	62.3815	141.678	99.546	62.9423	floral homeotic protein AGAMOUS			1607973_at
XM_002263031.2	6.1185	14.0223	15.4063	11.5907	ADP-ribosylation factor GTPase-activating protein AGD12-like		GSVIVT00029746001
XM_002263032.2	37.4337	5.80565	2.33329	4.44864	non-specific lipid-transfer protein-like protein At5g64080-like	1. Young berry	GSVIVT00009549001	1617440_at
XM_002263033.2	0.227982	0.282634	0.278329	0.526816	uncharacterized protein LOC100245172		GSVIVT00006079001
XM_002263034.1	0.442371	0.892548	1.13085	4.92636	uncharacterized protein LOC100264694	4. Ripe berry	GSVIVT00020538001
XM_002263035.2	0.352447	0.176455	0	0.019206	gibberellin 20 oxidase 1		GSVIVT00010598001
XM_002263037.2	0.214902	0.951892	2.09382	6.44481	LOW QUALITY PROTEIN: 7-ethoxycoumarin O-deethylase-like	8. Increasing	GSVIVT00005727001
XM_002263038.2	1.44175	3.06483	2.64968	1.9878	uncharacterized protein sll0005-like		GSVIVT00008800001
XM_002263040.1	14.579	12.7316	13.8011	25.8811	protein HIRA		GSVIVT00011404001
XM_002263042.2	6.11174	1.59489	0.664124	0.265497	trehalose-phosphate phosphatase	9. Decreasing 1	GSVIVT00004042001	1617699_at
XM_002263045.2	76.4841	157.394	255.682	132.186	glutamate decarboxylase-like	3. Late-veraison	GSVIVT00006041001	1608251_at
XM_002263049.1	30.8077	54.6097	39.6107	51.8509	methyl-CpG-binding domain-containing protein 2		GSVIVT00004362001
XM_002263050.2	13.1678	1.90343	2.38502	6.75715	putative clathrin assembly protein At4g40080-like	5. Low at veraison	GSVIVT00011452001	1617093_at
XM_002263051.2	2.57929	8.28877	7.71479	2.0556	UPF0483 protein AGAP003155-like	6. Veraison up-regulated	GSVIVT00011457001
XM_002263052.1	6.52445	17.6475	12.1671	13.5813	uncharacterized protein LOC100245919		GSVIVT00009700001
XM_002263053.2	14.9425	0.0961003	0.0438894	0	uncharacterized protein LOC100254361	1. Young berry	GSVIVT00029999001
XM_002263054.2	7.54664	70.168	34.9931	10.3104	salt stress root protein RS1 isoform 3	6. Veraison up-regulated	GSVIVT00021068001
XM_002263055.2	0.543883	0.645292	0.38733	1.05956	putative pentatricopeptide repeat-containing protein At1g12700, mitochondrial-like
XM_002263056.2	1.49079	11.1696	13.2425	2.60341	pathogen-related protein	6. Veraison up-regulated	GSVIVT00014282001	1607645_at
XM_002263057.2	1.33137	3.72666	4.0474	6.57572	uncharacterized protein LOC100264917	7. Veraison onwards	GSVIVT00003176001
XM_002263058.1	0	0.115117	0.175248	0.0334126	prolyl 4-hydroxylase subunit alpha-1		GSVIVT00001440001
XM_002263059.2	0.352288	3.69408	4.27594	7.95837	uncharacterized protein LOC100267951	7. Veraison onwards	GSVIVT00005728001
XM_002263061.2	9.6519	8.17695	7.54793	9.15439	transmembrane protein 56-like		GSVIVT00023899001
XM_002263063.2	19.8955	30.5444	25.5918	26.221	uncharacterized protein LOC100247807		GSVIVT00021296001	1609210_at
XM_002263064.2	0.142082	0.0192655	0.0175973	0.0671018	UDP-glycosyltransferase 85A2 isoform 2
XM_002263066.2	3.29471	4.91419	2.95059	5.05704	uncharacterized protein LOC100253172		GSVIVT00005043001
XM_002263067.2	4.47754	5.25719	5.70942	11.1739	INO80 complex subunit D-like
XM_002263070.2	0.0426902	0.0347313	0	0.105848	probable receptor-like protein kinase At1g67000-like		GSVIVT00013407001	1607367_at
XM_002263073.2	0.182223	0.0741251	0.10156	0.5809	LOB domain-containing protein 36-like	4. Ripe berry	GSVIVT00009702001
XM_002263074.2	0	0	0	0.106245	uncharacterized protein LOC100241792		GSVIVT00009451001
XM_002263075.1	25.5019	6.66569	8.06424	5.11226	3-hexulose-6-phosphate isomerase	1. Young berry	GSVIVT00009215001
XM_002263077.1	4.19174	0.320966	0.513052	0.768572	uncharacterized protein LOC100247256	1. Young berry	GSVIVT00006953001	1611074_at
XM_002263078.2	50.3565	53.9688	46.2918	25.2897	AP-1 complex subunit sigma-2-like		GSVIVT00002691001	1620988_at
XM_002263079.1	24.0513	4.24558	6.91151	25.5648	WRKY transcription factor 6-like		GSVIVT00006872001	1607173_s_at
XM_002263080.1	63.519	67.0439	36.1135	73.862	uncharacterized protein LOC100246216		GSVIVT00018076001	1609305_at
XM_002263083.2	0.174862	0.0474207	0.0866289	0.412915	pentatricopeptide repeat-containing protein At1g12300, mitochondrial-like		GSVIVT00007433001
XM_002263084.2	4.03201	2.12255	1.29251	2.82833	uncharacterized protein LOC100247962		GSVIVT00010473001
XM_002263085.2	0.158588	1.4515	1.29635	0.983025	pathogen-related protein		GSVIVT00014281001	1618775_at
XM_002263086.1	6.90671	1.26271	0.692024	0.934581	uncharacterized protein LOC100263835	1. Young berry
XM_002263087.2	98.7996	0.131469	0.048034	0.0228953	salicylate O-methyltransferase-like	1. Young berry	GSVIVT00024881001
XM_002263088.2	30.4513	2.94193	0.537437	2.99313	gibberellin 3-beta-dioxygenase 4-like	1. Young berry	GSVIVT00005971001
XM_002263089.1	28.6647	13.1331	9.46723	10.0472	biotin synthase	1. Young berry	GSVIVT00001917001
XM_002263090.1	18.189	10.2404	6.6555	6.19769	uncharacterized protein LOC100255381	9. Decreasing 1	GSVIVT00023900001	1617242_at
XM_002263091.1	0.0860224	0.0349925	0.159812	0	fatty acyl-CoA reductase 3 isoform 1		GSVIVT00011405001
XM_002263092.2	41.5813	52.9747	55.0505	52.3973	c-1-tetrahydrofolate synthase, cytoplasmic		GSVIVT00027962001	1609864_at
XM_002263093.2	16.9294	8.50122	6.17366	8.38333	aspartic proteinase-like protein 2 isoform 2		GSVIVT00000556001	1610068_at
XM_002263094.2	4.67605	0.706332	0.384838	0.971113	probable disease resistance protein At5g66900-like	5. Low at veraison	GSVIVT00012615001	1617358_s_at
XM_002263095.2	12.4854	15.0994	23.5159	33.228	probable 2-oxoglutarate/Fe(II)-dependent dioxygenase-like		GSVIVT00037520001
XM_002263096.2	221.514	124.089	127.238	44.6581	uncharacterized protein LOC100247168		GSVIVT00013718001	1607411_at
XM_002263097.2	0.127628	0.0519171	0.0118554	0.0565086	probable serine/threonine-protein kinase At1g18390-like		GSVIVT00013409001
XM_002263100.2	0	0	0	0	LOW QUALITY PROTEIN: LOB domain-containing protein 36		GSVIVT00009703001
XM_002263101.1	6.32805	41.6377	36.1237	21.6866	O-acyltransferase WSD1-like isoform 1	6. Veraison up-regulated	GSVIVT00008610001	1619772_at
XM_002263102.1	8.56154	8.91756	7.33227	8.79848	protein NSP-INTERACTING KINASE 3-like		GSVIVT00002751001	1617344_at
XM_002263103.1	3.9934	0.623077	0.0406517	0.155013	uncharacterized protein LOC100254483	1. Young berry		1615522_at
XM_002263104.2	0	0	0	0	uncharacterized protein LOC100245418
XM_002263106.1	85.9895	105.915	80.873	100.777	probable adenylate kinase 1, chloroplastic		GSVIVT00020540001	1609519_at
XM_002263107.1	0.89841	0.278444	0.127167	0.575832	MADS-box transcription factor 6	5. Low at veraison	GSVIVT00010601001	1609046_at
XM_002263108.2	0.0417772	0	0.0155227	0	LOW QUALITY PROTEIN: 1-aminocyclopropane-1-carboxylate oxidase homolog 12		GSVIVT00003877001
XM_002263109.2	3072.77	1616.13	1641.86	1486.92	glyceraldehyde-3-phosphate dehydrogenase, cytosolic		GSVIVT00009717001	1608087_s_at
XM_002263110.1	0.261276	0.0924199	0.059092	0.0241424	TMV resistance protein N-like		GSVIVT00001784001
XM_002263111.2	0	0	0	0	uncharacterized protein LOC100264678		GSVIVT00025685001
XM_002263112.2	13.1053	18.5081	14.1469	8.20013	alpha-glucosidase 2-like		GSVIVT00003168001	1618863_at
XM_002263113.2	8.05699	31.7685	27.9838	16.2333	kinesin-like calmodulin-binding protein homolog	6. Veraison up-regulated	GSVIVT00005969001	1618106_at
XM_002263115.2	7.88338	0.658356	0.271577	0.110954	LRR receptor-like serine/threonine-protein kinase HSL2-like	1. Young berry	GSVIVT00010648001	1619205_at
XM_002263116.1	15.8799	17.6453	14.6486	4.82122	protein STRUBBELIG-RECEPTOR FAMILY 6-like isoform 2		GSVIVT00033983001	1619614_at
XM_002263117.1	20.9294	125.751	76.4954	205.266	chaperone protein dnaJ 8, chloroplastic isoform 1		GSVIVT00037613001	1612175_s_at
XM_002263118.2	80.272	27.3053	19.7463	4.85359	putative axial regulator YABBY 2-like	9. Decreasing 1	GSVIVT00003512001	1618219_at
XM_002263119.2	0	0.174447	0	0	DCN1-like protein 4-like		GSVIVT00010070001
XM_002263120.2	521.657	944.95	635.863	635.606	dnaJ protein homolog		GSVIVT00002640001	1611047_at
XM_002263122.1	0.0946094	0	0	0	UDP-glycosyltransferase 85A2 isoform 1		GSVIVT00031201001
XM_002263123.2	33.1378	32.4138	26.2582	32.6557	transcription factor HBP-1b(c1)-like		GSVIVT00030891001	1608352_at
XM_002263124.2	19.1389	10.0043	8.50536	10.2078	adenylate kinase		GSVIVT00029879001	1617979_at
XM_002263125.2	1.1526	2.05692	7.01791	29.2365	uncharacterized protein LOC100244374	4. Ripe berry	GSVIVT00023399001
XM_002263131.2	15.8816	0.496953	0.151307	0.0961603	putative lipid-transfer protein DIR1 isoform 1	1. Young berry	GSVIVT00011190001	1613045_at
XM_002263132.2	5.6802	8.06256	14.9683	22.7452	uncharacterized protein LOC100254986 isoform 2	8. Increasing
XM_002263134.1	0.599241	0.0573556	0.0523891	0.124856	floral homeotic protein APETALA 1	5. Low at veraison	GSVIVT00030005001	1618309_at
XM_002263135.1	15.3786	5.2452	4.65915	7.08135	uncharacterized protein LOC100246766	5. Low at veraison	GSVIVT00016974001	1609094_a_at
XM_002263136.1	1.28991	1.64259	2.70897	0.476761	uncharacterized protein LOC100266751	6. Veraison up-regulated	GSVIVT00006772001
XM_002263137.1	18.9876	14.9465	12.3606	12.9367	heparanase-like protein 3-like		GSVIVT00006396001
XM_002263138.2	0.0695198	0.056559	0.103323	0.0492488	LOW QUALITY PROTEIN: somatic embryogenesis receptor kinase 2-like		GSVIVT00012810001
XM_002263139.1	38.9841	10.8162	5.86481	4.35265	N-alpha-acetyltransferase 38, NatC auxiliary subunit	9. Decreasing 1	GSVIVT00013856001
XM_002263140.2	11.7165	16.9096	13.734	14.4386	fructokinase-2		GSVIVT00010603001
XM_002263141.2	37.2803	9.3131	6.84444	4.47414	nucleoside diphosphate kinase 2, chloroplastic isoform 1	1. Young berry	GSVIVT00010474001	1606713_at
XM_002263142.2	3.53663	5.5982	7.42736	7.05324	ATP-dependent zinc metalloprotease FTSH 12, chloroplastic-like		GSVIVT00002062001
XM_002263143.2	12.272	33.7945	33.8493	64.8598	ABC transporter F family member 3	8. Increasing	GSVIVT00006684001
XM_002263144.1	83.4605	104.034	112.262	118.548	dihydrolipoyl dehydrogenase, mitochondrial		GSVIVT00019672001	1611610_at
XM_002263145.2	4.03851	6.20473	3.99377	3.33409	methyltransferase-like protein 13-like		GSVIVT00031615001	1618803_at
XM_002263146.1	7.96831	23.4071	26.8042	34.1401	isoleucyl-tRNA synthetase, cytoplasmic-like	7. Veraison onwards	GSVIVT00001918001	1610019_at
XM_002263148.1	0	0	0	0	fatty acyl-CoA reductase 3		GSVIVT00011407001
XM_002263149.1	2.22531	1.13152	0.952657	1.28514	poly [ADP-ribose] polymerase 1-like isoform 1
XM_002263150.2	1.72426	0.0330071	0.0150745	0	LRR receptor-like serine/threonine-protein kinase HSL2-like	1. Young berry	GSVIVT00010649001
XM_002263151.1	0.173599	0.188312	0.387013	2.66456	chaperone protein dnaJ 8, chloroplastic isoform 2	4. Ripe berry
XM_002263152.1	10.3925	11.3211	14.8131	23.0016	monoglyceride lipase		GSVIVT00006036001	1608067_at
XM_002263154.1	23.5677	15.4255	17.9439	15.4482	coproporphyrinogen-III oxidase, chloroplastic-like		GSVIVT00037523001	1610613_at
XM_002263155.1	7.88511	23.3863	92.7475	6.5447	uncharacterized protein LOC100261530	3. Late-veraison	GSVIVT00004092001	1616282_at
XM_002263156.2	0.68438	3.11101	2.4433	3.31579	uncharacterized protein LOC100243095	7. Veraison onwards	GSVIVT00013393001
XM_002263157.2	45.8483	24.3238	13.781	13.101	homeobox-leucine zipper protein HAT4-like isoform 1	9. Decreasing 1
XM_002263158.2	39.745	124.874	141.985	202.531	uncharacterized protein LOC100250759	7. Veraison onwards	GSVIVT00005323001	1610131_at
XM_002263159.2	5.29153	4.51001	4.47838	6.84266	protein misato homolog 1-like		GSVIVT00009705001	1617278_at
XM_002263160.1	0.12405	0.0403693	0.110621	0.105455	O-acyltransferase WSD1-like isoform 2
XM_002263161.2	0.261722	0.479088	0.470019	0.957937	putative pentatricopeptide repeat-containing protein At5g13230, mitochondrial-like	8. Increasing	GSVIVT00006945001
XM_002263163.2	31.3211	1.74179	0.766023	12.1895	uncharacterized protein LOC100254783	5. Low at veraison
XM_002263164.2	3.74406	23.5376	16.8722	20.7223	probable anion transporter 6, chloroplastic-like		GSVIVT00006397001	1621016_at
XM_002263165.2	546.518	32.6063	33.8677	6.16145	chlorophyll a-b binding protein CP24 10A, chloroplastic	1. Young berry	GSVIVT00009554001	1611860_at
XM_002263166.2	15.2356	2.11995	1.42265	1.2997	uncharacterized sodium-dependent transporter yocS-like	1. Young berry	GSVIVT00035394001
XM_002263167.2	0.252242	0.0513039	0.374892	20.5495	uncharacterized protein LOC100267991	4. Ripe berry	GSVIVT00035384001
XM_002263169.2	0.117086	0	0	0.0967695	PHD finger protein MALE MEIOCYTE DEATH 1		GSVIVT00032930001
XM_002263170.2	9.35397	9.97007	12.387	17.5118	phosphoribosylaminoimidazole carboxylase, chloroplastic-like		GSVIVT00007435001
XM_002263171.2	4.82155	9.46313	10.668	20.108	DEAD-box ATP-dependent RNA helicase 36-like	8. Increasing	GSVIVT00002064001
XM_002263172.1	15.3633	9.05566	8.72083	6.54181	TIM21-like protein, mitochondrial		GSVIVT00003178001	1614232_at
XM_002263173.1	3.42136	1.41007	1.00361	4.59234	putative pentatricopeptide repeat-containing protein At1g12700, mitochondrial-like		GSVIVT00003174001
XM_002263174.2	53.7529	168.781	167.409	160.699	probable protein phosphatase 2C 59		GSVIVT00008801001	1608043_at
XM_002263175.1	0.370772	0.0158762	0.029003	0.0138242	probable L-type lectin-domain containing receptor kinase S.5		GSVIVT00005974001
XM_002263176.2	26.8781	42.5195	41.9816	57.8629	probable protein phosphatase 2C 49-like			1619770_at
XM_002263177.2	14.2634	19.4391	14.1161	22.6235	probable replication factor C subunit 3		GSVIVT00027060001
XM_002263178.1	0.650632	130.697	46.0201	3.01691	late embryogenesis abundant protein B19.3-like	2. Early-veraison
XM_002263179.2	19.0777	0.864053	0.730772	1.36542	RING-H2 finger protein ATL60-like	1. Young berry	GSVIVT00033989001	1617483_at
XM_002263181.2	0.0851384	0.253975	0.147625	0.120626	uncharacterized protein LOC100246077		GSVIVT00010198001
XM_002263183.1	5.11581	6.02012	8.3727	4.70271	monoglyceride lipase		GSVIVT00006038001
XM_002263184.2	10.1216	13.9877	19.6396	13.5318	probable chitinase 3-like		GSVIVT00005607001	1621213_at
XM_002263185.1	4.85107	4.26958	3.89988	4.37381	zinc finger HIT domain-containing protein 3		GSVIVT00001227001
XM_002263187.1	16.3512	11.2935	7.8348	8.01186	uncharacterized protein LOC100262558		GSVIVT00035282001	1617474_at
XM_002263189.2	2.66282	2.49545	1.67822	3.3907	uncharacterized protein LOC100248893		GSVIVT00006947001
XM_002263190.2	11.4288	36.5185	25.3211	9.93231	dual specificity protein kinase shkB	6. Veraison up-regulated	GSVIVT00035789001	1607954_at
XM_002263191.1	0	0	0	0	glycolipid transfer protein domain-containing protein 1-like			1607984_at
XM_002263192.2	28.2348	28.7906	23.71	19.6801	uncharacterized protein LOC100261981		GSVIVT00025828001	1615727_at
XM_002263193.1	50.8581	17.1892	14.9871	6.62594	(3R)-hydroxymyristoyl-[acyl-carrier-protein] dehydratase	9. Decreasing 1	GSVIVT00009555001
XM_002263195.1	8.85018	5.19359	4.24074	2.46672	50S ribosomal protein L18	9. Decreasing 1	GSVIVT00036689001	1615910_at
XM_002263196.2	0.0269109	0.0218938	0	0.114384	probable receptor-like protein kinase At5g39020-like		GSVIVT00013312001
XM_002263197.1	0.0266423	0.0758636	0	0.113243	receptor-like protein 12-like		GSVIVT00025666001
XM_002263198.2	0.0432668	0.0176002	0	0.0613016	DELLA protein RGL1-like		GSVIVT00002066001
XM_002263199.1	32.247	24.4086	27.6337	45.7752	somatic embryogenesis receptor kinase 1		GSVIVT00001442001	1611166_at
XM_002263200.1	62.8983	52.1942	50.8812	61.8068	3-dehydroquinate synthase		GSVIVT00036740001	1609646_at
XM_002263201.2	0.94126	0.752798	0.509782	2.48638	subtilisin-like protease-like	4. Ripe berry	GSVIVT00005977001
XM_002263202.2	12.0274	13.148	12.8627	21.5347	deoxyhypusine hydroxylase		GSVIVT00007501001
XM_002263203.2	6.15874	12.5925	16.2515	33.2735	F-box/kelch-repeat protein OR23-like	8. Increasing	GSVIVT00007492001
XM_002263205.1	0.0130011	0.0317318	0.0966137	0.432878	ATPase 8, plasma membrane-type		GSVIVT00005610001
XM_002263208.2	4.5082	3.6857	4.61464	0.876693	uncharacterized protein LOC100265216		GSVIVT00000149001
XM_002263212.2	12.8126	12.3018	7.97996	4.83453	uncharacterized protein LOC100264584		GSVIVT00011746001	1610770_at
XM_002263213.1	0	0	0	0	laccase-14-like
XM_002263215.2	0.070499	0.114711	0.0523891	0.274683	probable receptor-like protein kinase At1g67000		GSVIVT00009201001
XM_002263216.2	0.0456595	0.0371471	0.135722	0	O-acyltransferase WSD1-like		GSVIVT00008606001	1617319_at
XM_002263217.1	0.0272404	0	0.0202429	0.15438	probable F-box protein At4g22030		GSVIVT00006857001
XM_002263218.1	0	0	0	0.0969822	glycolipid transfer protein domain-containing protein 1-like		GSVIVT00006773001
XM_002263219.2	85.403	100.347	104.264	115.024	glucose-1-phosphate adenylyltransferase small subunit, chloroplastic		GSVIVT00029046001	1616276_at
XM_002263220.2	3.30331	2.89649	0.518225	0	uncharacterized protein LOC100244072	10. Decreasing 2
XM_002263221.2	2.13098	4.68357	4.65618	7.30024	BRASSINOSTEROID INSENSITIVE 1-associated receptor kinase 1-like	7. Veraison onwards	GSVIVT00038378001
XM_002263223.1	136.614	2.84465	1.29916	3.69581	uncharacterized protein LOC100253609	1. Young berry	GSVIVT00007438001	1611070_at
XM_002263224.1	4.04605	8.24631	4.71153	2.83673	uncharacterized protein LOC100245789	2. Early-veraison	GSVIVT00010604001	1618230_at
XM_002263225.2	0	0.0226236	0.0206646	0	1-aminocyclopropane-1-carboxylate oxidase homolog 5		GSVIVT00025688001	1610362_at
XM_002263226.1	1.26453	1.3336	1.04411	1.32712	phenylalanyl-tRNA synthetase, chloroplastic/mitochondrial-like		GSVIVT00025667001
XM_002263227.1	98.0864	82.4393	54.6922	149.818	glyceraldehyde-3-phosphate dehydrogenase, cytosolic		GSVIVT00002074001	1618095_at
XM_002263228.1	5.06617	10.7079	14.5597	10.386	uncharacterized protein LOC100257013		GSVIVT00002067001	1607804_at
XM_002263229.2	11.8371	7.04917	6.37934	12.6161	uncharacterized protein LOC100261374		GSVIVT00003179001
XM_002263230.1	50.2412	48.7287	32.081	47.1022	uncharacterized protein LOC100241316		GSVIVT00005976001	1614671_at
XM_002263231.1	0	0	0	0	vacuolar iron transporter homolog 4-like		GSVIVT00005978001
XM_002263232.1	3.4216	5.76313	3.05913	6.47638	uncharacterized protein LOC100243520		GSVIVT00031616001	1609283_at
XM_002263233.2	66.5965	0.695616	0.458887	1.11046	deoxyuridine 5'-triphosphate nucleotidohydrolase-like	1. Young berry	GSVIVT00017250001
XM_002263234.2	0.78188	0.181746	0.0415021	0.0791277	agamous-like MADS-box protein AGL61	1. Young berry	GSVIVT00010651001
XM_002263235.2	61.7336	27.5116	25.1992	23.8059	chlorophyll synthase, chloroplastic		GSVIVT00038863001	1620009_at
XM_002263236.2	3.40892	3.0877	2.83722	3.38089	uncharacterized protein C1A6.10-like		GSVIVT00037609001	1618185_at
XM_002263238.2	0.0582874	0.0948413	0.108286	0.0206458	secologanin synthase-like		GSVIVT00000150001
XM_002263239.2	1.15032	22.4353	44.7049	135.846	uncharacterized protein LOC100257434	8. Increasing	GSVIVT00035284001
XM_002263241.1	0.15168	0	0	0	UDP-glycosyltransferase 85A2 isoform 2			1620103_at
XM_002263242.1	554.384	2360.67	5098.28	5576.9	21 kDa protein		GSVIVT00029882001	1607492_at
XM_002263248.2	365.556	10.3387	18.8529	55.4717	uncharacterized protein At5g48480	5. Low at veraison	GSVIVT00010392001	1619231_at
XM_002263250.2	2.24027	2.28065	2.09188	2.50935	DNA mismatch repair protein Msh3-like		GSVIVT00004244001
XM_002263251.2	29.6149	20.7738	18.4607	33.3037	equilibrative nucleoside transporter 4-like		GSVIVT00028836001	1608734_at
XM_002263252.1	2.24082	9.14262	9.10862	7.97681	disease resistance protein At4g27190-like		GSVIVT00006778001	1620734_at
XM_002263253.1	0	0	0.0548012	0.104484	protein SRG1-like		GSVIVT00006402001
XM_002263254.2	29.2697	53.3568	40.6185	24.5512	ras-related protein RABB1c		GSVIVT00029047001	1609543_at
XM_002263255.2	2.97832	2.04516	1.12693	0.619415	leucine-rich repeat receptor-like serine/threonine-protein kinase BAM1-like	10. Decreasing 2	GSVIVT00035385001
XM_002263258.2	8.29438	8.2476	3.45853	4.73332	uncharacterized protein LOC100242649		GSVIVT00013858001	1612575_at
XM_002263259.2	0	0	0	0.0132434	wall-associated receptor kinase 2-like		GSVIVT00001785001
XM_002263260.2	0.124388	0.607189	0.398183	0.196571	putative disease resistance protein RGA4-like		GSVIVT00025670001
XM_002263261.1	0.426819	0.631357	0.76411	1.96537	pentatricopeptide repeat-containing protein At1g20230	8. Increasing	GSVIVT00002068001
XM_002263264.2	0.90678	1.18036	0.754707	1.69587	uncharacterized protein LOC100259417		GSVIVT00005731001
XM_002263265.2	0.17223	4.43715	1.08789	0.264355	UDP-glycosyltransferase 75D1	2. Early-veraison	GSVIVT00033500001
XM_002263266.1	23.8354	19.2568	13.3075	5.08027	probable glutathione S-transferase-like isoform 1	10. Decreasing 2		1611821_at
XM_002263268.2	3.88363	31.5533	30.16	23.7324	uncharacterized protein LOC100249180		GSVIVT00010653001	1617954_at
XM_002263269.2	2.32442	30.2142	27.2642	25.8412	ethylene-responsive transcription factor RAP2-4-like
XM_002263270.2	4.79027	18.2159	18.4333	58.7953	AMP deaminase	8. Increasing	GSVIVT00038865001
XM_002263273.2	21.9452	8.60685	9.94067	7.86604	uncharacterized protein LOC100245717	1. Young berry
XM_002263276.1	0.212997	0.173287	0.263803	0.66643	uncharacterized protein LOC100261746	4. Ripe berry	GSVIVT00009203001
XM_002263277.1	0.951852	0.267033	0.195128	0.581297	homeobox protein knotted-1-like 6	5. Low at veraison	GSVIVT00002753001
XM_002263279.2	0	0	0	0.0875534	probable F-box protein At4g22030		GSVIVT00006859001
XM_002263281.1	5.64986	28.3837	39.781	28.9426	protein SRG1		GSVIVT00006404001	1622850_at
XM_002263282.1	4.12425	4.09503	3.58377	4.30317	ion channel DMI1		GSVIVT00035397001	1609950_at
XM_002263283.1	8.155	32.2454	17.6048	29.0075	pyruvate kinase, cytosolic isozyme-like		GSVIVT00010811001	1609079_at
XM_002263284.2	0.623983	0.0220718	0.0403212	0.019219	sugar transporter ERD6-like 5-like	1. Young berry	GSVIVT00006081001
XM_002263285.1	7.55807	11.1315	13.0444	7.99508	protoporphyrinogen oxidase, mitochondrial		GSVIVT00020543001	1610167_at
XM_002263286.2	4.24222	3.2578	2.53377	2.24691	uridylate kinase isoform 1		GSVIVT00036692001
XM_002263287.1	93.4666	295.663	525.196	135.623	luminal-binding protein 5	6. Veraison up-regulated	GSVIVT00006687001	1607002_at
XM_002263291.2	44.5355	79.2871	51.9794	21.3967	probable glutathione peroxidase 2		GSVIVT00001920001	1613989_at
XM_002263293.1	97.6497	36.0073	33.9335	20.6534	uncharacterized protein LOC100242673	9. Decreasing 1		1613288_at
XM_002263296.1	19.8661	8.3977	8.13308	7.97371	uncharacterized protein LOC100245899		GSVIVT00005396001
XM_002263297.1	0.322606	1.54196	1.34851	0.285673	bifunctional dihydroflavonol 4-reductase/flavanone 4-reductase-like	6. Veraison up-regulated	GSVIVT00002404001
XM_002263298.2	146.932	180.038	185.406	185.814	26S proteasome regulatory subunit 4 homolog A		GSVIVT00001228001	1611704_at
XM_002263301.2	35.8698	58.3236	65.1024	65.4061	aconitate hydratase 1-like		GSVIVT00009806001	1621161_at
XM_002263304.2	4.12697	4.89246	4.43376	3.75892	flap endonuclease GEN-like 2-like		GSVIVT00009204001
XM_002263305.1	0.702516	0.114309	0.0208821	0.517579	protein kinase G11A-like	5. Low at veraison	GSVIVT00009048001
XM_002263306.1	2.3006	1.95998	2.51604	13.5456	dynamin-related protein 5A isoform 1	4. Ripe berry	GSVIVT00008611001
XM_002263307.2	27.5524	27.1538	14.5651	14.1979	cyclic phosphodiesterase		GSVIVT00035790001
XM_002263308.1	3.98764	5.72408	7.44702	15.1598	uncharacterized protein LOC100263330	8. Increasing	GSVIVT00006780001	1610763_at
XM_002263309.1	11.7859	11.6935	8.35248	5.41687	lanC-like protein 2		GSVIVT00025830001
XM_002263310.1	11.5112	3.80919	2.38364	0.934581	beta-amyrin 24-hydroxylase	9. Decreasing 1	GSVIVT00008849001
XM_002263311.2	0	0	0	0	phosphoribosylaminoimidazole carboxylase, chloroplastic-like
XM_002263312.2	0.203094	0.679282	0.536616	0.943179	wall-associated receptor kinase 2-like	7. Veraison onwards	GSVIVT00017322001
XM_002263315.1	11.0924	8.0317	5.6052	8.29016	uncharacterized protein LOC100262402			1621853_at
XM_002263316.2	1.93178	6.60617	4.50127	3.66479	uncharacterized protein LOC100255563	6. Veraison up-regulated	GSVIVT00031617001
XM_002263317.2	3.89143	1.00063	0.179801	0.0285673	putative indole-3-acetic acid-amido synthetase GH3.9	9. Decreasing 1	GSVIVT00027964001
XM_002263318.1	0.220546	0.709913	0.413292	0.706465	myosin-J heavy chain-like		GSVIVT00007494001
XM_002263319.2	2.03709	1.60996	1.98957	2.51512	uncharacterized protein LOC100266341		GSVIVT00010655001
XM_002263320.1	11.3086	17.4956	10.4701	21.1441	cytochrome c oxidase assembly factor 5
XM_002263321.2	0	0	0	0	aspartic proteinase nepenthesin-2-like		GSVIVT00007169001
XM_002263322.1	23.4333	23.3848	22.8283	19.5968	putative 1-aminocyclopropane-1-carboxylate deaminase		GSVIVT00006044001	1621928_at
XM_002263323.2	124.41	33.0264	38.3348	64.6131	small nuclear ribonucleoprotein-associated protein B'	5. Low at veraison	GSVIVT00002642001	1620677_at
XM_002263324.1	0	0	0	0	probable methyltransferase PMT8		GSVIVT00032827001
XM_002263326.1	49.8983	30.8865	26.976	21.8867	ras-related protein RABA5e-like		GSVIVT00005016001	1615231_at
XM_002263329.1	4.6735	16.9659	52.4103	48.9593	GEM-like protein 5		GSVIVT00013392001
XM_002263330.2	46.7376	38.9649	29.9379	25.3495	bet1-like protein At4g14600		GSVIVT00011455001	1608193_s_at
XM_002263331.2	7.3798	16.7328	11.0874	5.04611	uncharacterized protein LOC100248257	6. Veraison up-regulated	GSVIVT00010390001
XM_002263333.1	17.3341	85.191	62.208	50.6833	GEM-like protein 5		GSVIVT00006952001
XM_002263334.2	0	0	0	0	probable F-box protein At4g22030-like		GSVIVT00006861001
XM_002263335.1	1.64227	32.8339	31.2371	8.39137	monoglyceride lipase-like	6. Veraison up-regulated
XM_002263336.2	0	0	0.0284212	0	LRR receptor-like serine/threonine-protein kinase EFR-like		GSVIVT00029735001
XM_002263338.1	0.489828	0.0996269	0	0.694001	uncharacterized protein LOC100242587
XM_002263339.2	82.9471	31.5498	23.776	14.1365	UPF0426 protein At1g28150, chloroplastic	9. Decreasing 1	GSVIVT00013861001
XM_002263340.2	1.52546	79.0515	397.267	47.8384	22.0 kDa heat shock protein	3. Late-veraison	GSVIVT00031948001	1609222_at
XM_002263342.2	0.343229	0	0	0.00900549	wall-associated receptor kinase 3-like		GSVIVT00001786001
XM_002263344.2	1.765	211.174	40.0859	8.98688	defensin-like protein 6-like	2. Early-veraison	GSVIVT00002075001	1620137_s_at
XM_002263346.2	18.5684	0.172188	0.0209704	0.0299866	beta-galactosidase 3-like	1. Young berry	GSVIVT00035924001
XM_002263347.2	3.9879	1.58876	1.11513	1.96591	uncharacterized protein LOC100256074	5. Low at veraison	GSVIVT00005735001
XM_002263348.2	5.8461	0.831367	1.27152	2.13807	uncharacterized protein LOC100245254	5. Low at veraison	GSVIVT00031622001
XM_002263349.1	1.68891	3.97806	4.29149	2.76919	beta-galactosidase 9-like		GSVIVT00031618001
XM_002263350.2	415.51	127.833	111.089	14.3799	glutathione S-transferase F13	9. Decreasing 1	GSVIVT00023541001
XM_002263351.1	0.407221	0.165651	0.151307	4.8561	uncharacterized protein LOC100264106	4. Ripe berry	GSVIVT00027966001
XM_002263353.2	20.0426	15.22	17.0328	16.6658	lysosomal Pro-X carboxypeptidase		GSVIVT00008186001	1614626_at
XM_002263355.2	3.50127	3.85299	3.62891	7.25827	protein FAR1-RELATED SEQUENCE 8-like		GSVIVT00000289001
XM_002263356.2	8.21992	11.5443	11.2783	11.2884	magnesium transporter MRS2-1-like		GSVIVT00037617001	1607703_s_at
XM_002263358.2	3.23636	1.5798	1.794	4.10204	pentatricopeptide repeat-containing protein At2g29760, chloroplastic		GSVIVT00007119001
XM_002263359.2	0	0.501682	0.315041	0.245722	probable glutathione S-transferase parC		GSVIVT00006642001
XM_002263360.2	1.24336	0.357019	0.380455	0.0777186	uncharacterized protein At4g26485	9. Decreasing 1	GSVIVT00003301001
XM_002263361.2	0.566895	3.18652	2.1638	0.803192	transcription factor PIF1-like	6. Veraison up-regulated	GSVIVT00001223001
XM_002263362.2	37.9203	98.7256	76.1821	59.478	shaggy-related protein kinase kappa		GSVIVT00035285001	1615576_at
XM_002263366.2	0.827041	1.81415	1.79709	3.38183	G-type lectin S-receptor-like serine/threonine-protein kinase At1g11410-like	8. Increasing	GSVIVT00004458001
XM_002263369.2	366.316	256.796	247.37	286.344	3-isopropylmalate dehydratase small subunit		GSVIVT00012224001	1614753_at
XM_002263370.2	5.14247	15.3652	13.5206	13.1203	protein GRIP		GSVIVT00009816001
XM_002263371.2	3.61091	2.25079	1.58864	1.03084	probable disease resistance protein At5g66900-like	10. Decreasing 2	GSVIVT00004839001
XM_002263373.2	0.255794	28.151	27.8735	16.2099	O-acyltransferase WSD1		GSVIVT00008609001	1610175_at
XM_002263374.2	12.1737	22.6488	8.67914	3.91801	MADS-box protein CMB1 isoform 1		GSVIVT00030008001	1613748_at
XM_002263375.1	0.562911	1.76941	0.722535	0.344395	probable xyloglucan endotransglucosylase/hydrolase protein 33	2. Early-veraison	GSVIVT00028840001
XM_002263377.1	0.739933	213.351	215.092	31.2657	uncharacterized protein LOC100246418	6. Veraison up-regulated	GSVIVT00035791001	1613370_at
XM_002263378.1	2.03521	7.84883	6.3246	13.0883	uncharacterized protein LOC100253058		GSVIVT00006781001	1614193_at
XM_002263379.1	0.846081	2.34467	2.97669	8.38188	uncharacterized protein LOC100254040	8. Increasing		1607112_at
XM_002263380.1	5.11008	2.88904	2.51015	2.59744	tRNA pseudouridine synthase A		GSVIVT00035388001
XM_002263381.2	8.47182	24.3058	24.5158	46.1582	protein KIAA0664 homolog	8. Increasing	GSVIVT00008853001	1607370_at
XM_002263382.1	4.67581	0.995255	0.303025	0.327389	putative ERD6-like transporter	1. Young berry	GSVIVT00006082001
XM_002263383.1	7.26	3.87614	2.61322	3.0537	uncharacterized protein LOC100259890	9. Decreasing 1	GSVIVT00018961001	1608933_at
XM_002263384.1	13.3975	4.85514	4.14647	4.05851	methyltransferase-like protein 21A	1. Young berry	GSVIVT00013862001	1615442_at
XM_002263385.1	65.901	231.796	375.899	1139.36	acyl-CoA-binding protein	8. Increasing	GSVIVT00003181001	1610009_at
XM_002263386.1	0	0.0237622	0	0	UDP-glycosyltransferase 75D1		GSVIVT00033483001
XM_002263387.1	10.0253	13.2812	8.87716	16.1496	F-box protein At2g32560-like		GSVIVT00017252001	1614511_at
XM_002263388.2	10.2689	0.041982	0.153387	0	glutathione S-transferase F13	1. Young berry	GSVIVT00023540001
XM_002263389.2	5.03979	4.78979	3.52386	2.40181	uncharacterized protein LOC100245310		GSVIVT00027965001
XM_002263391.1	9.03153	4.04274	4.01612	4.85636	protein SCO1 homolog 1, mitochondrial		GSVIVT00038866001	1621736_at
XM_002263392.1	2.40068	0	0	0.340135	uncharacterized protein LOC100240805	5. Low at veraison	GSVIVT00005399001
XM_002263393.2	1.23607	0.356158	2.29636	0.237154	3-ketoacyl-CoA synthase 11-like	3. Late-veraison	GSVIVT00005393001
XM_002263394.2	0.082666	0	0.0245723	0	ABC transporter G family member 22-like		GSVIVT00002250001
XM_002263400.2	0.891733	1.89502	1.46814	2.33081	putative disease resistance protein At3g14460-like		GSVIVT00001799001
XM_002263402.2	10.144	5.26117	5.74788	4.5093	uncharacterized protein LOC100265443		GSVIVT00010395001	1614308_at
XM_002263403.1	10.6025	1.69436	1.26626	1.74362	putative uncharacterized protein DDB_G0287975	1. Young berry	GSVIVT00009212001
XM_002263404.1	0.140503	0	0	0	uncharacterized protein LOC100241449
XM_002263405.2	59.5846	34.9236	23.0438	14.5694	protein kish-A-like	9. Decreasing 1	GSVIVT00035031001	1619152_a_at
XM_002263406.2	5.24469	1.23543	0.568968	0.334477	uncharacterized protein LOC100247938	9. Decreasing 1	GSVIVT00006782001
XM_002263407.1	1.8677	2.97821	1.05482	0.705654	monogalactosyldiacylglycerol synthase 2, chloroplastic-like		GSVIVT00006408001	1616625_at
XM_002263408.1	78.6787	50.4422	33.0924	0.405247	uncharacterized protein LOC100266411	10. Decreasing 2	GSVIVT00035399001
XM_002263409.2	3.02835	8.72876	5.87682	12.4674	uncharacterized protein LOC100254331		GSVIVT00035389001
XM_002263412.2	13.2009	20.5032	24.3334	28.7316	chaperone protein dnaJ 1, mitochondrial-like		GSVIVT00008854001	1610082_at
XM_002263413.2	27.3908	16.487	11.6755	12.8539	ribosome-recycling factor		GSVIVT00020546001	1609557_at
XM_002263414.2	0.0773039	0.0314459	0	0.0273816	MADS-box protein SOC1-like		GSVIVT00010608001	1608639_at
XM_002263417.1	1.58155	0.903424	0.275065	0.214543	probable purine permease 4-like	10. Decreasing 2	GSVIVT00031939001
XM_002263419.1	0.0749877	0.0406717	0.0742997	0.0354148	arginine/agmatine antiporter-like		GSVIVT00003183001
XM_002263421.2	28.6576	43.7516	75.4143	93.2334	heat shock 70 kDa protein, mitochondrial-like		GSVIVT00005738001	1618085_at
XM_002263422.1	182.321	41.3801	35.0728	54.5345	zinc finger protein CONSTANS-LIKE 4-like	5. Low at veraison	GSVIVT00008803001	1615266_at
XM_002263423.1	49.3252	14.1843	3.63516	0.044428	salicylate O-methyltransferase-like	9. Decreasing 1	GSVIVT00036741001
XM_002263424.2	10.8144	4.9368	5.02276	3.80926	uncharacterized protein LOC100242692 isoform 1	1. Young berry	GSVIVT00017255001
XM_002263426.2	218.793	0.308431	0.0352154	0.0671415	glutathione S-transferase isoform 1	1. Young berry		1607767_at
XM_002263427.2	137.016	20.4132	15.4747	36.3504	PRA1 family protein B4 isoform 1	5. Low at veraison	GSVIVT00037403001
XM_002263428.2	20.372	41.0623	25.3716	23.6903	uncharacterized protein LOC100265372		GSVIVT00011349001
XM_002263429.1	13.1095	26.6885	28.9885	20.8364	uncharacterized protein sll0005-like		GSVIVT00006334001	1609508_at
XM_002263430.1	1.79682	0	0.19075	0	ZF-HD homeobox protein At4g24660	1. Young berry	GSVIVT00006046001
XM_002263431.1	6.17585	8.42814	8.36454	12.6312	sufE-like protein, chloroplastic-like		GSVIVT00003313001	1618897_at
XM_002263432.2	16.4037	43.1532	36.9347	12.734	uncharacterized protein LOC100263054	6. Veraison up-regulated	GSVIVT00032834001
XM_002263433.1	4.7892	26.4385	30.9695	33.4189	E3 ubiquitin-protein ligase KEG	7. Veraison onwards	GSVIVT00030895001
XM_002263435.2	38.1709	17.9296	13.0588	28.7959	NEP1-interacting protein 1		GSVIVT00013721001	1620231_s_at
XM_002263437.2	9.68492	13.5868	10.0113	7.25675	putative GEM-like protein 3		GSVIVT00011458001
XM_002263438.2	13.1382	25.497	16.8705	22.0608	uncharacterized protein LOC100246531		GSVIVT00010393001	1610225_at
XM_002263439.2	8.16844	4.50725	1.53189	0.638903	fimbrin-1-like	10. Decreasing 2	GSVIVT00010397001
XM_002263441.2	16.5475	41.3344	40.856	43.6927	uncharacterized protein LOC100263513		GSVIVT00009211001
XM_002263442.2	7.28818	14.0683	11.1203	12.5837	probable sugar phosphate/phosphate translocator At3g14410		GSVIVT00008613001
XM_002263443.2	28.7612	211.788	278.409	137.593	aldehyde dehydrogenase family 2 member B4, mitochondrial		GSVIVT00028841001	1607505_s_at
XM_002263444.2	8.01748	27.045	36.4992	25.7818	probable nucleoredoxin 1		GSVIVT00002722001
XM_002263445.1	0	0	0	0	uncharacterized protein LOC100263706
XM_002263446.2	0	0	0	0	probable F-box protein At4g22030		GSVIVT00006865001
XM_002263447.1	11.4991	7.01644	5.69678	3.45591	N-acetyl-D-glucosamine kinase	9. Decreasing 1	GSVIVT00029750001	1620392_at
XM_002263448.2	0.983523	1.42886	0.48725	0.779686	mannosyl-oligosaccharide 1,2-alpha-mannosidase MNS1-like		GSVIVT00006784001	1621686_at
XM_002263449.2	31.488	19.8346	11.2097	1.54938	epoxide hydrolase 2	10. Decreasing 2	GSVIVT00025834001
XM_002263450.2	0.683454	2.59483	1.13298	0.657972	uncharacterized protein LOC100249234	2. Early-veraison	GSVIVT00035392001
XM_002263451.2	0.588874	0.833968	0.502434	2.81201	uncharacterized protein LOC100250179	4. Ripe berry	GSVIVT00038381001
XM_002263453.2	0.0970749	0.0394885	0	0.0687692	polygalacturonase inhibitor-like
XM_002263454.2	215.753	214.483	194.367	152.312	UDP-arabinopyranose mutase 1		GSVIVT00000015001	1609487_at
XM_002263455.2	2.34044	5.17678	5.16332	9.49462	uncharacterized protein LOC100249640	8. Increasing	GSVIVT00006677001	1619222_at
XM_002263457.2	18.631	25.0147	19.5926	21.8355	chromatin structure-remodeling complex subunit RSC1-like			1612894_at
XM_002263458.1	4.84787	8.06562	6.75477	11.5564	uncharacterized protein LOC100256708		GSVIVT00001445001	1621062_at
XM_002263459.2	8.24023	2.18849	1.61943	10.8548	uncharacterized protein LOC100260227		GSVIVT00005989001	1622131_at
XM_002263460.1	0.0842133	0.10277	0.0312903	0.0298289	magnesium transporter NIPA2		GSVIVT00031623001
XM_002263461.2	5.82315	11.7934	13.1292	8.7419	UDP-glycosyltransferase 75C1-like		GSVIVT00033502001
XM_002263462.2	0	0	0.0213772	0	UDP-glycosyltransferase 75D1		GSVIVT00033485001
XM_002263463.1	0	0.0224366	0	0.0195367	cytochrome P450 716B1		GSVIVT00008990001
XM_002263465.1	1.78703	1.08687	0.915403	0.589961	long-chain-fatty-acid--CoA ligase FadD15-like	9. Decreasing 1	GSVIVT00027058001	1611108_at
XM_002263466.1	99.1031	97.5562	69.8121	79.5275	uncharacterized protein At5g01610		GSVIVT00037389001	1616331_at
XM_002263467.1	264.34	461.506	342.706	158.949	ubiquitin-conjugating enzyme E2 13		GSVIVT00021300001	1608461_at
XM_002263468.1	0.273334	0.333563	0.169266	0.419539	magnesium transporter MRS2-1-like		GSVIVT00037618001	1617231_at
XM_002263471.2	6.2428	10.9748	7.50211	14.4349	LOW QUALITY PROTEIN: polyadenylate-binding protein 3		GSVIVT00005400001	1616696_at
XM_002263472.2	6.39858	6.70273	4.92584	7.0659	uncharacterized protein LOC100240915		GSVIVT00005394001	1620434_at
XM_002263474.2	0	0	0	0	probable receptor-like protein kinase At1g67000-like		GSVIVT00011565001
XM_002263475.1	6.12234	7.53871	9.34518	0.023444	21 kDa protein-like
XM_002263476.2	0.0402851	0	0.0299367	0.0285385	LOW QUALITY PROTEIN: 60S ribosomal protein L7-4		GSVIVT00008043001
XM_002263478.2	11.7972	10.9244	8.44601	5.91127	E3 ubiquitin-protein ligase CHIP			1617170_at
XM_002263482.2	0.658673	3.20737	2.87205	1.32436	putative disease resistance protein At3g14460-like	6. Veraison up-regulated	GSVIVT00010398001	1608353_at
XM_002263483.2	3.15677	1.75907	1.60675	2.02186	uncharacterized membrane protein yuiD		GSVIVT00008614001
XM_002263484.2	0.102675	0.473356	0.0508667	0.509157	S-type anion channel SLAH1		GSVIVT00006867001
XM_002263485.2	2.95768	9.14162	8.47047	24.1768	translocase of chloroplast 90, chloroplastic-like	8. Increasing	GSVIVT00006412001	1609314_at
XM_002263487.1	13.8689	0.195664	0.268081	0.482727	polygalacturonase inhibitor-like	1. Young berry	GSVIVT00008855001
XM_002263488.2	47.9877	14.2947	13.4558	19.9256	uncharacterized protein LOC100262678	5. Low at veraison	GSVIVT00026146001	1621461_at
XM_002263489.2	10.8395	3.8385	2.64307	3.1024	alcohol dehydrogenase-like 6 isoform 1	1. Young berry	GSVIVT00013864001	1606537_at
XM_002263490.2	0.178765	0.121198	0.066422	0.0844265	uncharacterized protein LOC100243362		GSVIVT00022398001
XM_002263493.1	1.07355	0.116454	0.0265925	0.0507012	N-acetyltransferase ESCO2	1. Young berry	GSVIVT00001437001
XM_002263494.2	47.9513	33.7699	21.2584	12.7441	oligopeptide transporter 4 isoform 1	10. Decreasing 2	GSVIVT00005733001
XM_002263495.1	1.0924	7.69319	4.87072	0.918975	uncharacterized protein LOC100255141	6. Veraison up-regulated	GSVIVT00005991001
XM_002263496.2	6.48572	5.6611	5.83433	9.44956	UDP-glycosyltransferase 75C1-like			1608705_at
XM_002263497.1	0	0	0	0	LOB domain-containing protein 29		GSVIVT00007498001
XM_002263498.1	7.48668	11.3436	6.99265	5.74158	uncharacterized protein LOC100242796		GSVIVT00027059001
XM_002263501.1	0.893162	1.87717	1.67775	3.07576	pentatricopeptide repeat-containing protein At1g80880, mitochondrial-like		GSVIVT00037620001
XM_002263502.1	452.626	374.684	342.741	422.354	calmodulin isoform 2			1618002_s_at
XM_002263504.1	174.617	0.809173	0.610566	0.0612685	uncharacterized protein LOC100266538 isoform 1	1. Young berry	GSVIVT00001230001	1607851_at
XM_002263505.2	0.258794	1.49002	0.38463	0.817948	putative disease resistance protein At3g14460		GSVIVT00035670001
XM_002263510.1	2.95918	2.37335	1.48161	10.3627	probable phosphatidylinositol 4-kinase type 2-beta At1g26270-like	4. Ripe berry	GSVIVT00008615001
XM_002263511.2	1.90537	7.47569	5.45812	1.65458	uncharacterized protein LOC100266436	6. Veraison up-regulated
XM_002263512.1	0	0	0	0.0574819	uncharacterized protein LOC100251357
XM_002263516.2	0.113598	0.0346574	0.0105521	0.0100593	multiple C2 and transmembrane domain-containing protein 2-like		GSVIVT00008858001
XM_002263517.2	0.0289855	0	0	0	sugar transporter ERD6-like 5-like		GSVIVT00006086001
XM_002263520.2	6.08899	12.2774	9.84512	16.6325	uncharacterized transporter lpg1691		GSVIVT00001446001
XM_002263521.2	1.73425	1.73653	2.04879	1.66959	uncharacterized protein LOC100249991		GSVIVT00005992001
XM_002263522.2	0.0406945	0	0	0	ER lumen protein retaining receptor-like		GSVIVT00031625001
XM_002263523.1	0.340505	0.277024	0.607286	0.482437	LOB domain-containing protein 16		GSVIVT00007499001
XM_002263524.2	1085.69	359.611	229.816	226.866	macrophage migration inhibitory factor homolog isoform 1	1. Young berry		1621739_s_at
XM_002263525.2	16.003	30.3594	26.2907	45.0928	DEAD-box ATP-dependent RNA helicase 38		GSVIVT00000248001
XM_002263526.2	1.70581	5.69134	4.84	11.6936	protein FAR1-RELATED SEQUENCE 6-like		GSVIVT00000291001
XM_002263527.1	1.57033	0.116143	0.3713	0.252828	uncharacterized protein LOC100244079	1. Young berry	GSVIVT00000278001
XM_002263528.2	27.932	1.69356	2.89695	0.402183	uncharacterized protein LOC100246222	1. Young berry	GSVIVT00029573001	1614504_s_at
XM_002263529.2	0	0	0	0.129152	LRR receptor-like serine/threonine-protein kinase GSO1-like		GSVIVT00004821001
XM_002263530.2	44.4017	59.7065	156.328	119.105	70 kDa peptidyl-prolyl isomerase		GSVIVT00004554001	1609010_at
XM_002263532.2	22.2678	2.71156	1.50759	3.86671	hypoxanthine-guanine phosphoribosyltransferase	1. Young berry	GSVIVT00005398001	1612330_at
XM_002263533.2	0.0754824	0.08188	0.037395	0.365397	probable LRR receptor-like serine/threonine-protein kinase At1g34110-like		GSVIVT00005395001
XM_002263537.1	0	0	0.0306142	0.0875534	uncharacterized protein LOC100241269
XM_002263542.2	12.4827	3.61978	3.67371	1.35708	uncharacterized protein LOC100263718	9. Decreasing 1	GSVIVT00013382001
XM_002263543.2	0.322579	0.595809	0.395206	0.333515	disease resistance protein At4g27190-like
XM_002263544.2	4.9965	0.0580713	0.0176809	0	(-)-germacrene D synthase	1. Young berry	GSVIVT00009395001
XM_002263545.1	16.7703	3.73116	2.5942	2.86097	uncharacterized protein LOC100250204	1. Young berry	GSVIVT00008616001
XM_002263546.1	11.1139	7.29788	5.21212	7.48991	uncharacterized protein LOC100247251		GSVIVT00006959001
XM_002263547.2	22.3006	0.220718	0	0	uncharacterized protein LOC100248583 isoform 1	1. Young berry		1618306_at
XM_002263548.1	0.880766	0.0255915	0.0233755	0	uncharacterized protein LOC100250418	1. Young berry	GSVIVT00006873001
XM_002263549.2	0.238151	0.138394	0.151693	0.0964054	probable inactive purple acid phosphatase 28 isoform 1
XM_002263550.2	3.12793	0.648199	0.109643	0.18814	probable inactive purple acid phosphatase 28	1. Young berry	GSVIVT00006787001
XM_002263551.1	17.2546	52.2038	36.3372	24.7261	chloride channel ClC5		GSVIVT00006420001
XM_002263552.2	17.4437	1.72854	1.12632	0.105455	sugar transporter ERD6-like 5-like	1. Young berry	GSVIVT00006088001
XM_002263553.2	1.45235	0.759591	0.0385454	0	nudix hydrolase 18, mitochondrial-like	10. Decreasing 2	GSVIVT00032949001
XM_002263554.1	0.42767	1.28188	1.5556	3.68344	putative pentatricopeptide repeat-containing protein At1g09680	8. Increasing	GSVIVT00032937001
XM_002263555.2	0.0510758	0.436313	0.366902	0.862356	myosin-H heavy chain-like		GSVIVT00007440001
XM_002263556.2	5.9665	18.341	15.5119	17.4122	vacuolar protein sorting-associated protein 45 homolog		GSVIVT00014287001	1607339_at
XM_002263557.1	18.8363	55.0561	62.0667	62.4477	nephrocystin-3		GSVIVT00006689001	1614383_s_at
XM_002263558.1	22.7207	0.119772	0	0.0347638	transcription factor RAX1	1. Young berry	GSVIVT00006679001
XM_002263559.1	7.27298	11.4164	11.524	32.6531	DNA polymerase V-like	4. Ripe berry	GSVIVT00005740001	1611373_at
XM_002263560.2	18.4525	44.0999	47.2481	96.3306	AT-rich interactive domain-containing protein 3-like	8. Increasing	GSVIVT00005994001	1607781_at
XM_002263561.2	9.94591	0.890687	0.275783	0.815001	AP2-like ethylene-responsive transcription factor ANT-like	1. Young berry	GSVIVT00012204001	1611732_at
XM_002263563.1	132.237	115.551	266.598	25.4221	heat shock cognate 70 kDa protein isoform 1	3. Late-veraison	GSVIVT00021301001	1609949_at
XM_002263564.1	8.36805	2.8819	2.80403	2.50941	uncharacterized protein LOC100266426	1. Young berry	GSVIVT00000292001
XM_002263565.2	0	0	0	0	LOW QUALITY PROTEIN: probable glutathione S-transferase-like		GSVIVT00002398001
XM_002263566.1	0	0	0	0	putative laccase-9-like		GSVIVT00038285001
XM_002263567.2	0	0	0	0	acetolactate synthase 2, chloroplastic-like		GSVIVT00004313001
XM_002263568.1	0	0.0411338	0	0	DCN1-like protein 4-like		GSVIVT00008356001
XM_002263569.2	3.13001	2.35706	1.57628	0.458128	lipase 3-like isoform 2	10. Decreasing 2	GSVIVT00005012001	1616466_at
XM_002263571.2	13.0277	127.475	113.102	46.8401	U-box domain-containing protein 9	6. Veraison up-regulated	GSVIVT00012529001	1612625_at
XM_002263573.1	0.0464541	3.32583	1.96769	1.34926	secologanin synthase	6. Veraison up-regulated	GSVIVT00009398001
XM_002263574.1	1.033	2.42683	2.07868	3.14918	uncharacterized protein LOC100245070		GSVIVT00008617001
XM_002263575.1	0	0	0	0	protein DROOPING LEAF-like		GSVIVT00030010001
XM_002263576.2	14.8664	38.0402	17.7363	4.2074	uncharacterized protein LOC100256507	2. Early-veraison	GSVIVT00021072001	1621976_at
XM_002263577.1	2.81006	2.53765	1.64969	1.57264	zinc finger protein CONSTANS-LIKE 14-like		GSVIVT00006960001
XM_002263579.2	0	0	0	0	LOW QUALITY PROTEIN: probable pectate lyase 16		GSVIVT00006874001
XM_002263580.2	7.29373	3.51814	3.10639	2.1444	probable inactive purple acid phosphatase 28 isoform 2	9. Decreasing 1	GSVIVT00006785001	1607651_at
XM_002263581.1	40.3841	44.8587	62.4158	55.2308	protein SRG1		GSVIVT00006400001	1614984_at
XM_002263582.2	7.1822	20.9164	37.5306	34.2654	probable leucine-rich repeat receptor-like protein kinase At4g00330-like		GSVIVT00006421001	1612510_at
XM_002263584.2	42.9924	7.57628	11.6875	15.668	aspartic proteinase nepenthesin-2-like	5. Low at veraison	GSVIVT00032938001
XM_002263585.2	19.071	11.8073	11.3875	12.9951	probable S-acyltransferase At4g00840 isoform 1		GSVIVT00026147001	1619089_at
XM_002263586.2	10.3398	10.1252	8.1308	8.36369	uncharacterized protein LOC100262964		GSVIVT00010609001	1619021_at
XM_002263588.1	0.263196	0.871806	0.852197	1.61148	pentatricopeptide repeat-containing protein At1g73400, mitochondrial-like	8. Increasing	GSVIVT00003190001
XM_002263589.2	32.2494	22.8957	19.6299	17.6221	ADP-ribosylation factor 1		GSVIVT00008805001	1611164_at
XM_002263590.1	10.2004	30.6675	27.6302	29.4417	diacylglycerol O-acyltransferase 2		GSVIVT00005983001	1610419_at
XM_002263591.2	0.101273	0	0.0752581	0	cysteine-rich receptor-like protein kinase 25-like		GSVIVT00008980001
XM_002263592.1	10.5897	5.65154	1.83544	0.59053	1-aminocyclopropane-1-carboxylate oxidase homolog 1-like	10. Decreasing 2	GSVIVT00007503001
XM_002263595.2	15.5066	27.5936	23.3402	40.8816	uncharacterized protein LOC100254786		GSVIVT00027062001	1610140_at
XM_002263596.1	33.1415	20.9936	14.6475	13.9194	uncharacterized protein LOC100266117			1606989_at
XM_002263597.2	0.588009	0.0239192	0	0	uncharacterized protein LOC100255845	1. Young berry	GSVIVT00038869001
XM_002263598.2	68.3505	37.2098	28.4334	25.2354	BRCA1-A complex subunit Abraxas		GSVIVT00037400001
XM_002263599.2	11.7923	11.0047	8.73966	14.7197	formamidopyrimidine-DNA glycosylase-like		GSVIVT00000281001
XM_002263600.2	3.72134	2.73749	1.77184	1.07344	putative receptor-like protein kinase At1g80870-like	10. Decreasing 2	GSVIVT00037623001
XM_002263602.2	55.7419	8.36073	4.81906	1.60664	probable glutathione S-transferase	1. Young berry	GSVIVT00006646001	1609324_at
XM_002263603.1	8.54162	36.1417	32.0627	15.1275	uncharacterized protein LOC100257934 isoform 1	6. Veraison up-regulated
XM_002263604.1	10.1682	10.9447	10.4793	13.487	DEAD-box ATP-dependent RNA helicase 39		GSVIVT00005397001	1613933_at
XM_002263605.2	2.37287	11.8078	13.3843	11.1255	trafficking protein particle complex subunit 8-like		GSVIVT00003519001
XM_002263606.2	39.0481	12.3128	13.238	9.09417	protein MITOFERRINLIKE 1, chloroplastic	1. Young berry	GSVIVT00002255001
XM_002263607.1	0.136202	0.0332429	0	0.0771899	uncharacterized protein LOC100255160		GSVIVT00001590001
XM_002263608.2	3.44016	3.58246	2.96548	2.63202	30S ribosomal protein S15-like
XM_002263609.2	10.1137	13.4249	13.8267	10.9013	uncharacterized protein LOC100261626		GSVIVT00035673001
XM_002263610.2	0	0.539852	3.96381	6.52683	cytokinin dehydrogenase 3	8. Increasing	GSVIVT00033803001
XM_002263611.2	332.044	284.269	217.967	200.769	uncharacterized protein LOC100265806		GSVIVT00031212001	1610010_at
XM_002263612.2	12.7766	14.1122	9.98603	27.345	DNA-directed RNA polymerase III subunit RPC9		GSVIVT00030898001
XM_002263613.2	0	0	0.0166148	0	probable receptor-like protein kinase At5g39020-like		GSVIVT00030771001
XM_002263614.1	1.4458	1.63835	2.5517	1.957	pentatricopeptide repeat-containing protein At4g25270, chloroplastic		GSVIVT00029881001
XM_002263616.1	0	0	0	0	secologanin synthase-like		GSVIVT00009392001
XM_002263617.2	21.4143	51.0909	48.4299	125.483	U4/U6 small nuclear ribonucleoprotein Prp31-like	8. Increasing	GSVIVT00028845001	1607439_at
XM_002263618.2	0	0	0	0.380131	BRASSINOSTEROID INSENSITIVE 1-associated receptor kinase 1-like		GSVIVT00006961001
XM_002263619.2	4.73448	0.0464074	0	0	uncharacterized protein LOC100243449	1. Young berry
XM_002263620.1	0	0	0	0	uncharacterized protein LOC100267596
XM_002263621.1	30.4895	70.6683	33.651	64.435	GDP-L-galactose phosphorylase 1-like		GSVIVT00029753001	1606714_at
XM_002263622.2	53.6791	70.756	61.5951	57.5875	ferredoxin--NADP reductase, root isozyme, chloroplastic-like		GSVIVT00029742001	1620788_at
XM_002263624.2	5.84851	3.99071	2.48852	2.17182	uncharacterized protein LOC100258045		GSVIVT00029051001
XM_002263625.2	0	0	0	0	UDP-glucose flavonoid 3-O-glucosyltransferase 6		GSVIVT00005841001
XM_002263626.1	0.3158	0.291181	0.0625805	0.0447434	uncharacterized protein LOC100254093		GSVIVT00034911001
XM_002263627.2	0.367853	0.441784	0.0650854	0.483956	sister chromatid cohesion 1 protein 3-like		GSVIVT00008861001
XM_002263628.2	8.54323	10.0957	13.9564	17.3281	ankyrin-1		GSVIVT00007442001
XM_002263630.2	3.15695	4.35275	4.32156	3.01329	peptide chain release factor 1-like		GSVIVT00031942001
XM_002263631.1	3.89501	2.7241	2.11583	6.77717	methyltransferase-like protein 17, mitochondrial		GSVIVT00006680001
XM_002263632.1	50.8565	0.429128	0.0163321	0.0467079	polygalacturonase At1g48100-like	1. Young berry	GSVIVT00019678001	1622292_at
XM_002263633.2	18.217	33.662	32.3493	31.2332	WD repeat domain phosphoinositide-interacting protein 3		GSVIVT00023542001	1618250_at
XM_002263634.2	56.0665	40.0303	52.8124	84.9412	malate dehydrogenase, glyoxysomal		GSVIVT00010647001	1617677_at
XM_002263635.1	22.8417	17.6942	16.1621	5.39378	nudix hydrolase 26, chloroplastic isoform 2		GSVIVT00033605001	1606673_at
XM_002263637.2	0.392222	0.737916	0.510069	1.07669	putative pentatricopeptide repeat-containing protein At5g09950-like		GSVIVT00000282001
XM_002263638.1	0.0442958	0.0360376	0.131668	0.156899	probable disease resistance protein At5g63020-like		GSVIVT00037624001
XM_002263642.2	0	0	0.201971	0.0427863	uncharacterized protein LOC100259191
XM_002263644.1	1.6392	4.73565	3.65437	2.34617	3-deoxy-manno-octulosonate cytidylyltransferase		GSVIVT00004067001
XM_002263648.2	4.42713	9.88686	4.55649	6.63315	uncharacterized sodium-dependent transporter yocS-like		GSVIVT00010401001
XM_002263649.2	32.0788	8.18183	4.82768	4.52421	50S ribosomal protein L25	1. Young berry		1607283_at
XM_002263650.1	39.2609	21.7141	31.7164	40.2854	uncharacterized protein LOC100251363		GSVIVT00021076001
XM_002263651.1	86.2272	43.5939	38.415	40.8221	uncharacterized protein LOC100242123		GSVIVT00006958001	1618600_s_at
XM_002263652.1	8.91876	0.246803	0.0901728	0	somatic embryogenesis receptor kinase 1	1. Young berry	GSVIVT00006962001
XM_002263654.1	0	0	0	0	annexin D4-like		GSVIVT00005464001
XM_002263655.2	0	0.0451845	0.0412719	0.196722	uncharacterized protein LOC100252182
XM_002263656.2	74.0581	61.8954	56.1794	60.2047	phosducin-like protein 3		GSVIVT00020551001	1606962_at
XM_002263657.2	0.0682171	0.258996	0.202774	0.563802	putative pentatricopeptide repeat-containing protein At1g12700, mitochondrial-like		GSVIVT00007443001
XM_002263658.2	4.42958	5.57382	3.24782	7.88678	uncharacterized protein LOC100260717		GSVIVT00007063001	1616280_at
XM_002263660.2	54.9009	109.689	92.5398	98.1661	DCN1-like protein 2-like		GSVIVT00002077001	1622694_at
XM_002263661.1	7.12552	8.35543	10.2173	2.58315	bidirectional sugar transporter SWEET4		GSVIVT00006690001
XM_002263662.1	4.01773	8.98113	9.6394	21.4957	trehalase	8. Increasing	GSVIVT00006682001	1608156_at
XM_002263663.1	1.66212	0.223307	0.0566585	0.0216049	uncharacterized protein LOC100251578	1. Young berry	GSVIVT00001441001	1618886_at
XM_002263664.2	0.0460005	0	0	0	UDP-glycosyltransferase 75D1-like		GSVIVT00033493001
XM_002263666.2	0.286903	65.1894	106.723	46.8046	uncharacterized protein LOC100267613		GSVIVT00027969001
XM_002263668.2	0.182847	0.684287	0.285341	2.88854	pentatricopeptide repeat-containing protein At3g49740-like	4. Ripe berry	GSVIVT00012454001
XM_002263669.1	0	4.3531	3.37759	1.71182	transcription factor TGA4-like	6. Veraison up-regulated
XM_002263670.2	5.07382	3.62203	2.25488	1.76194	haloalkane dehalogenase		GSVIVT00000283001	1612605_at
XM_002263671.2	18.8695	31.806	32.356	27.6759	GATA transcription factor 28-like		GSVIVT00029575001	1613401_at
XM_002263674.2	3.24028	5.43509	2.67546	6.46128	uncharacterized protein LOC100257934 isoform 2		GSVIVT00005401001
XM_002263675.1	0.0381911	0.0932132	0.141903	1.21748	L-type lectin-domain containing receptor kinase S.6-like	4. Ripe berry	GSVIVT00002254001
XM_002263677.2	5.6983	12.0189	14.4958	15.2551	uncharacterized protein LOC100250223		GSVIVT00037515001
XM_002263678.1	0.0754113	0	0	0	auxin-binding protein ABP19a-like
XM_002263679.1	122.197	13.8299	10.4822	9.8828	21 kDa protein	1. Young berry	GSVIVT00029885001
XM_002263681.2	3.36909	0.594429	0.4223	0.186911	(3S,6E)-nerolidol synthase 1, chloroplastic-like	1. Young berry	GSVIVT00004662001
XM_002263684.2	0.267625	0.163298	0.074579	0.142192	(3S,6E)-nerolidol synthase 1-like
XM_002263686.2	0	0	0.0202017	11.6512	stilbene synthase 1	4. Ripe berry	GSVIVT00009221001
XM_002263688.2	46.8385	69.501	69.7821	18.5466	phosphoribulokinase, chloroplastic-like		GSVIVT00009034001	1613102_s_at
XM_002263689.1	3.70294	3.01259	1.85582	1.43362	E3 ubiquitin-protein ligase SINAT3		GSVIVT00008620001
XM_002263690.1	3.18388	6.24329	6.46101	15.9331	uncharacterized protein At2g33490-like	8. Increasing	GSVIVT00006963001
XM_002263692.2	18.2559	7.35989	6.90428	2.98299	ADIPOR-like receptor CG5315-like	9. Decreasing 1
XM_002263693.1	0.907785	3.74743	2.52348	3.21544	uncharacterized protein LOC100268137		GSVIVT00035400001
XM_002263694.2	6.316	0.513849	0.187742	0.0149145	sugar transporter ERD6-like 3-like	1. Young berry	GSVIVT00006090001
XM_002263695.1	44.4784	46.6329	48.6498	50.6337	COP9 signalosome complex subunit 3		GSVIVT00020552001	1608757_at
XM_002263696.1	0.640695	1.0425	0.753845	3.82013	uncharacterized protein LOC100249528	4. Ripe berry	GSVIVT00013865001
XM_002263697.1	10.0282	6.97293	0.412576	6.46499	putative fructokinase-5-like	5. Low at veraison	GSVIVT00031957001	1616255_at
XM_002263698.1	0.331211	0.377247	0.123065	0.187707	putative clathrin assembly protein At1g33340-like		GSVIVT00031944001
XM_002263701.2	1.43117	0.166336	0.0868185	0.413819	cytochrome P450 93A3-like	5. Low at veraison	GSVIVT00007266001	1611829_at
XM_002263702.1	1.67624	2.08769	1.30716	0.923586	DNA replication licensing factor MCM9-like		GSVIVT00038736001
XM_002263704.1	19.8468	17.1189	12.9727	18.6638	serine/threonine-protein phosphatase 7		GSVIVT00005999001
XM_002263705.2	28.2462	22.9475	32.915	39.3267	probable receptor protein kinase TMK1		GSVIVT00033505001
XM_002263706.1	7.03926	32.796	55.2786	14.2354	probable inositol transporter 1	6. Veraison up-regulated	GSVIVT00001923001	1607699_at
XM_002263707.1	4.50045	0.807243	0.0921678	0.20083	CDT1-like protein a, chloroplastic-like	1. Young berry	GSVIVT00007506001	1615968_at
XM_002263708.1	15.1732	30.8965	40.688	31.0015	uncharacterized protein LOC100248418		GSVIVT00033606001	1611766_at
XM_002263709.2	51.5024	22.0772	17.0775	14.9419	uncharacterized protein LOC100262209	9. Decreasing 1	GSVIVT00037619001	1608338_at
XM_002263711.2	2.09005	6.20257	6.65386	11.1888	tRNA dimethylallyltransferase 2	7. Veraison onwards	GSVIVT00011128001	1611056_at
XM_002263712.1	0	0	0	0	probable pectinesterase 29-like		GSVIVT00006345001
XM_002263713.2	2.75046	2.14993	1.24238	2.69346	N-alpha-acetyltransferase 40-like		GSVIVT00006053001	1613641_at
XM_002263716.1	9.96804	0.111473	0.127276	0.0242663	uncharacterized protein At5g39865-like	1. Young berry	GSVIVT00002636001
XM_002263717.2	1.78259	0.962442	0.180638	0.447723	ankyrin repeat-containing protein At3g12360-like	9. Decreasing 1	GSVIVT00001592001	1613962_at
XM_002263719.1	0.42713	1.37262	0.825262	1.37676	pentatricopeptide repeat-containing protein At5g66520-like		GSVIVT00023390001
XM_002263720.2	4.84736	2.31475	2.21873	3.45882	pentatricopeptide repeat-containing protein At3g13150-like		GSVIVT00004663001
XM_002263721.2	5.24298	11.336	13.8989	25.4992	callose synthase 11-like	8. Increasing	GSVIVT00004069001	1609208_at
XM_002263725.2	0.111364	0.336523	0.466986	0.135243	disease resistance protein At4g27190-like		GSVIVT00009673001
XM_002263726.2	70.3945	80.9471	56.0056	57.1062	spermidine synthase		GSVIVT00028846001	1619220_at
XM_002263727.2	5.38672	9.60972	9.66983	6.59758	uncharacterized protein MJ0044		GSVIVT00021067001
XM_002263728.1	12.1977	8.73283	5.51632	7.20909	UPF0712 protein C7orf64 homolog		GSVIVT00002741001
XM_002263729.2	0.757322	0	0	0.134124	probable calcium-binding protein CML31	5. Low at veraison	GSVIVT00035038001	1622014_at
XM_002263730.1	0	0	0	0.0380641	receptor-like protein 12-like		GSVIVT00035020001
XM_002263731.2	38.6503	42.0667	46.2004	44.6395	proline synthase co-transcribed bacterial homolog protein-like		GSVIVT00006879001	1620352_at
XM_002263732.1	0	0	0.123218	0.117463	uncharacterized protein LOC100252198
XM_002263733.1	4.779	1.8186	2.03345	1.36512	uncharacterized protein LOC100252914	1. Young berry	GSVIVT00029052001	1610741_at
XM_002263734.1	1.54608	5.73889	6.73555	7.94065	embryogenesis-associated protein EMB8	7. Veraison onwards	GSVIVT00035401001	1619636_at
XM_002263735.1	0.298513	0	0.0316901	0	annexin D4-like		GSVIVT00005466001
XM_002263736.1	27.5691	13.8419	14.1792	3.00667	uncharacterized protein LOC100244771		GSVIVT00031959001	1607691_at
XM_002263737.1	0.336351	0.360057	0.342035	0.501632	potassium channel KOR2-like		GSVIVT00031945001
XM_002263738.1	9.10924	18.0315	12.8842	19.3953	glutamine-dependent NAD(+) synthetase		GSVIVT00006686001
XM_002263739.2	1.96291	5.23803	4.18641	3.83793	uncharacterized protein LOC100247282			1617647_at
XM_002263741.1	2.4471	1.58365	1.42586	1.75326	uncharacterized protein LOC100265501		GSVIVT00038743001	1610803_at
XM_002263742.1	0.577776	0.719479	0.744802	2.07158	putative pentatricopeptide repeat-containing protein At1g31840-like	4. Ripe berry	GSVIVT00003192001
XM_002263743.1	4.70371	6.39475	5.56507	5.4367	histone deacetylase 6-like		GSVIVT00001448001	1614849_at
XM_002263744.1	5.95599	22.3676	17.8621	17.2539	PXMP2/4 family protein 4		GSVIVT00001444001
XM_002263745.1	0.0469993	0	0	0	ER lumen protein retaining receptor 1-B-like		GSVIVT00031628001
XM_002263746.2	0.0473326	0	0	0	UDP-glycosyltransferase 75D1-like		GSVIVT00033497001
XM_002263748.2	3.16305	8.24327	6.2323	15.834	autophagy-related protein 9-like		GSVIVT00007507001
XM_002263749.2	0.0597217	0.51017	0.998558	0.190385	DUF21 domain-containing protein At2g14520-like isoform 1	6. Veraison up-regulated	GSVIVT00012456001
XM_002263750.1	40.9098	37.5582	28.8892	34.7186	uncharacterized protein LOC100254432		GSVIVT00021302001	1613160_s_at
XM_002263751.2	1.63618	1.99672	1.08789	0.289773	protein WAX2-like		GSVIVT00010558001	1614759_at
XM_002263754.2	2.2091	2.52525	2.95077	2.57524	protein midA homolog		GSVIVT00006346001
XM_002263755.1	6.46449	0.162964	0.189449	0.309602	DNA replication licensing factor mcm5-A-like	1. Young berry	GSVIVT00005616001
XM_002263756.2	1.84885	1.17398	0.402122	1.43753	LOW QUALITY PROTEIN: putative cysteine-rich receptor-like protein kinase 35-like	5. Low at veraison	GSVIVT00005602001
XM_002263757.1	0.44153	1.32633	0.277631	0.409028	nuclear transcription factor Y subunit A-10-like	2. Early-veraison	GSVIVT00003534001
XM_002263758.2	0.0600801	0.342155	0.379497	1.44709	fructose-bisphosphate aldolase, cytoplasmic isozyme 1	8. Increasing	GSVIVT00003316001	1609678_at
XM_002263759.1	0	0	0	0	transcription factor MYB12		GSVIVT00002010001
XM_002263760.2	143.541	47.5476	57.1811	34.9363	phosphoglycerate kinase, chloroplastic isoform 1	1. Young berry	GSVIVT00035675001	1609310_at
XM_002263761.2	2.24543	4.36952	4.1039	8.88493	uncharacterized protein LOC100241125	8. Increasing	GSVIVT00035678001	1607157_at
XM_002263762.1	15.7724	26.762	15.4358	25.2862	KH domain-containing protein At1g09660			1607444_at
XM_002263763.2	2.45215	12.347	12.2547	15.0134	uncharacterized protein LOC100244360	7. Veraison onwards	GSVIVT00032832001	1609694_at
XM_002263764.1	0	0	0	0	probable receptor-like protein kinase At1g67000-like		GSVIVT00005042001
XM_002263765.1	24.0099	0.0328573	0.0300121	0.0286105	putative acyl-CoA synthetase YngI-like	1. Young berry	GSVIVT00023410001
XM_002263771.2	0.054854	0.0446274	0.305723	26.9295	stilbene synthase 6	4. Ripe berry	GSVIVT00009223001
XM_002263772.1	0	0.0841809	0.051261	0	uncharacterized protein LOC100242840		GSVIVT00021070001
XM_002263773.2	66.4555	58.2859	64.1241	90.4961	uncharacterized protein At5g49945		GSVIVT00035402001	1615440_at
XM_002263774.1	0.798151	0.594086	0.100957	0.120302	uncharacterized protein LOC100260956	10. Decreasing 2	GSVIVT00034914001
XM_002263775.2	7.02457	12.8471	11.4909	1.53055	uncharacterized protein LOC100264207		GSVIVT00006098001
XM_002263776.2	54.6881	21.8485	23.4409	38.5156	C-type lectin receptor-like tyrosine-protein kinase At1g52310-like		GSVIVT00007065001	1616131_at
XM_002263777.1	16.4324	18.3422	10.1413	23.6791	phosphoglucomutase, chloroplastic		GSVIVT00010600001
XM_002263778.2	0	0	0.255974	0.183015	uncharacterized protein At4g28440		GSVIVT00031711001
XM_002263779.1	2.22959	16.2044	12.4595	2.2955	metal tolerance protein 10	6. Veraison up-regulated	GSVIVT00002080001
XM_002263780.2	21.5165	27.6657	28.9093	27.6149	beta-amylase 1, chloroplastic-like		GSVIVT00006688001	1614622_at
XM_002263781.1	10.2469	21.6493	18.6931	20.9968	uncharacterized transporter lpg1691-like		GSVIVT00003187001	1617040_at
XM_002263782.2	2.00481	2.83287	1.64663	3.99908	FAD-linked sulfhydryl oxidase ERV1		GSVIVT00001447001
XM_002263783.1	32.1962	27.5599	35.7804	24.7756	uncharacterized protein At1g32220, chloroplastic		GSVIVT00008809001	1608458_at
XM_002263784.2	31.1171	12.8955	8.49315	6.67813	uncharacterized protein LOC100258064	9. Decreasing 1	GSVIVT00019679001
XM_002263785.2	24.9455	9.58537	12.9557	11.0693	putative glycosyltransferase 2		GSVIVT00027970001
XM_002263786.2	65.7883	20.6668	17.0969	6.14221	tubulin alpha-2 chain	9. Decreasing 1	GSVIVT00010650001
XM_002263787.1	23.3616	16.3886	22.0124	19.8695	monothiol glutaredoxin-S16, chloroplastic		GSVIVT00038871001	1612460_s_at
XM_002263788.2	2.7499	6.70329	8.41126	11.7467	uncharacterized protein LOC100257563	7. Veraison onwards	GSVIVT00038877001	1611155_at
XM_002263789.1	13.7563	20.2286	18.8882	18.6502	dnaJ homolog subfamily C member 28		GSVIVT00000565001	1621758_at
XM_002263790.1	111.714	167.232	162.474	244.085	26S protease regulatory subunit 7		GSVIVT00033984001	1609881_at
XM_002263791.2	2.64631	1.7615	2.13636	0.749871	uncharacterized protein LOC100263001		GSVIVT00000285001	1616380_at
XM_002263794.1	0.412165	0.128971	0.329848	1.9765	acidic mammalian chitinase-like	4. Ripe berry	GSVIVT00005606001
XM_002263795.2	0.423253	0.029943	0	0	laccase-21-like		GSVIVT00005403001
XM_002263796.2	0.10911	0	0	0	LOW QUALITY PROTEIN: flavonol sulfotransferase-like
XM_002263797.2	0.0802473	0	0	0	uncharacterized protein LOC100261331		GSVIVT00001234001
XM_002263799.2	1.99105	4.23919	5.32022	9.88091	DNA-directed RNA polymerase I subunit RPA2	8. Increasing	GSVIVT00002001001	1615863_at
XM_002263800.1	0.0695198	0.056559	0.0516615	0.246244	probable WRKY transcription factor 51-like		GSVIVT00023394001
XM_002263801.2	2.25886	5.94015	5.18841	9.05167	GPI ethanolamine phosphate transferase 2-like		GSVIVT00008354001
XM_002263803.2	4.80298	8.04227	8.34193	10.7218	uncharacterized protein LOC100249686		GSVIVT00005015001
XM_002263809.1	5.55943	0.664212	0.346684	0.0275411	LOB domain-containing protein 36-like	1. Young berry	GSVIVT00009704001
XM_002263811.1	0.0366698	0	0	0.59748	probable mannitol dehydrogenase	4. Ripe berry	GSVIVT00029747001
XM_002263812.2	0	0	0	0	probable glycosyltransferase At5g20260-like		GSVIVT00006426001
XM_002263813.1	6.16801	8.48484	6.01503	3.92842	probable polyol transporter 4		GSVIVT00025836001
XM_002263814.2	61.5113	37.8806	37.8698	35.2932	uncharacterized protein LOC100259755		GSVIVT00029059001	1616253_at
XM_002263816.1	2.29104	3.91692	2.54144	5.08071	uncharacterized CRM domain-containing protein At3g25440, chloroplastic-like		GSVIVT00035403001
XM_002263818.1	2.61561	1.01108	0.622847	0.163795	linoleate 13S-lipoxygenase 2-1, chloroplastic	9. Decreasing 1	GSVIVT00008869001
XM_002263819.2	0.735355	1.61349	1.04323	0.189431	probable LRR receptor-like serine/threonine-protein kinase RKF3-like		GSVIVT00006101001
XM_002263820.2	190.718	21.6639	17.2534	90.31	glutamine synthetase cytosolic isozyme 2	5. Low at veraison	GSVIVT00032953001	1606798_at
XM_002263821.1	4.43399	2.0973	2.09449	2.50801	cysteine-rich repeat secretory protein 60-like		GSVIVT00032943001
XM_002263822.1	26.2948	23.284	20.7912	30.6673	coiled-coil domain-containing protein 12 isoform 1		GSVIVT00013867001
XM_002263823.1	0.518361	0	0.0963011	0	probable salt tolerance-like protein At1g78600	1. Young berry	GSVIVT00031947001
XM_002263824.2	0	0.0180188	0.181044	0.690354	cytochrome P450 93A1-like	8. Increasing	GSVIVT00007272001	1618337_at
XM_002263825.2	16.2641	27.1635	25.1726	27.6257	tankyrase-1 isoform 1		GSVIVT00003188001	1622683_at
XM_002263826.2	0.659151	1.82665	1.31641	2.55364	uncharacterized protein LOC100256168		GSVIVT00003193001
XM_002263827.2	17.2975	0.557949	0.254818	0.242917	myb-related protein 308	1. Young berry	GSVIVT00036753001	1619454_at
XM_002263828.1	83.0697	45.513	46.7581	32.8327	thioredoxin reductase 2-like		GSVIVT00006001001	1608838_s_at
XM_002263829.1	25.9311	17.2696	18.3308	23.3272	hydroxymethylglutaryl-CoA lyase, mitochondrial		GSVIVT00017259001	1619380_at
XM_002263830.1	5.73072	8.01337	5.58943	6.87615	alkylated DNA repair protein alkB homolog 8		GSVIVT00027971001	1621506_at
XM_002263831.1	6.08879	6.38172	5.1905	13.1863	nephrocystin-3		GSVIVT00007508001	1620382_at
XM_002263832.1	24.2028	58.969	46.6639	88.8797	vacuolar protein-sorting-associated protein 37 homolog 2		GSVIVT00000566001	1618025_at
XM_002263833.1	127.43	6.97178	4.36332	0.22484	lamin-like protein	1. Young berry	GSVIVT00037622001	1611332_at
XM_002263834.2	9.61827	44.2092	41.8884	16.9648	carbonic anhydrase 2, chloroplastic-like isoform 1	6. Veraison up-regulated	GSVIVT00007538001
XM_002263835.2	0.0411757	0	0	0	putative laccase-9		GSVIVT00005404001
XM_002263838.1	4.95942	7.09245	6.65106	5.915	THO complex subunit 1-like		GSVIVT00002011001	1619326_at
XM_002263839.1	0.186125	0.0432643	0.039518	0.339051	cytochrome P450 89A2-like		GSVIVT00035681001
XM_002263840.2	0.437211	1.23449	1.44294	5.43843	uncharacterized protein LOC100261268	8. Increasing	GSVIVT00032836001	1612949_at
XM_002263841.2	34.8235	11.1217	16.8045	59.6308	medium-chain-fatty-acid--CoA ligase		GSVIVT00023414001	1610784_at
XM_002263845.2	0.0258012	0	0.11504	16.1759	stilbene synthase 1	4. Ripe berry	GSVIVT00009225001
XM_002263847.2	0.253618	0.275113	0.502582	1.2377	F-box/kelch-repeat protein At1g23390	8. Increasing	GSVIVT00002750001	1617589_at
XM_002263848.1	0	0	0.0616088	0.469852	uncharacterized protein LOC100264003
XM_002263849.1	147.136	116.99	122.661	104.142	obg-like ATPase 1		GSVIVT00029755001	1620593_at
XM_002263850.1	2.13233	1.98262	0.864312	2.45222	APO protein 3, mitochondrial-like		GSVIVT00006791001
XM_002263851.1	77.0109	150.711	223.754	33.475	pyrophosphate-energized vacuolar membrane proton pump	6. Veraison up-regulated	GSVIVT00006405001	1614834_at
XM_002263852.2	5.08798	1.71149	2.89027	4.8694	UDP-glucose flavonoid 3-O-glucosyltransferase 6 isoform 2		GSVIVT00005849001	1618155_at
XM_002263853.1	1.80227	7.96401	9.41592	6.18935	ATP-dependent RNA helicase DHX29		GSVIVT00035406001	1621697_at
XM_002263856.2	0.197745	0.140769	0.0734742	0.560342	pentatricopeptide repeat-containing protein At1g62910-like		GSVIVT00007444001
XM_002263859.2	0	0	0	0.0298289	LOW QUALITY PROTEIN: aldo-keto reductase family 4 member C9-like		GSVIVT00007069001
XM_002263861.1	81.3113	28.0031	22.8822	12.6577	uncharacterized protein LOC100256915	9. Decreasing 1	GSVIVT00031958001	1620966_at
XM_002263864.1	0.817213	0	0.0506072	0.0482437	uncharacterized protein LOC100253131	1. Young berry
XM_002263865.2	37.7224	27.5807	32.2136	41.8036	uncharacterized protein LOC100254138		GSVIVT00005745001	1609089_at
XM_002263866.1	13.8436	56.0031	78.6153	32.9331	dolichyldiphosphatase 1	6. Veraison up-regulated	GSVIVT00024892001	1621931_at
XM_002263867.1	1.05655	0.0286526	0.0261715	0.0249492	F-box protein At5g49610	1. Young berry
XM_002263868.2	23.5203	1.77544	1.15836	0.220853	rho GDP-dissociation inhibitor 1	1. Young berry	GSVIVT00033507001	1611669_at
XM_002263869.1	0.606718	0	0	0.107452	RING-H2 finger protein ATL1-like	5. Low at veraison	GSVIVT00007509001
XM_002263870.1	1.58233	2.69481	2.47714	2.5408	phosphatidylinositide phosphatase SAC1-like isoform 1		GSVIVT00038873001	1616394_at
XM_002263871.1	1.42239	0.276724	0.229784	0.766684	uncharacterized protein LOC100247091	5. Low at veraison
XM_002263872.2	0	0.010362	0	0.0180454	LRR receptor-like serine/threonine-protein kinase GSO1-like		GSVIVT00037625001
XM_002263874.2	8.51808	24.015	23.8031	42.1088	ankyrin repeat domain-containing protein 13C	7. Veraison onwards	GSVIVT00006339001	1619905_at
XM_002263875.2	8.2281	16.6237	13.214	8.14426	uridine kinase-like protein 4		GSVIVT00003320001	1619038_at
XM_002263876.2	12.4402	44.28	49.1265	49.6446	ubiquitin carboxyl-terminal hydrolase 12-like		GSVIVT00002647001
XM_002263877.1	0	0	0	0	GDSL esterase/lipase At5g03610-like		GSVIVT00001596001
XM_002263878.2	4.71363	2.00873	2.20175	1.27208	putative rRNA methylase ytqB	9. Decreasing 1	GSVIVT00035682001
XM_002263880.2	0.177183	1.77786	1.79947	5.22996	uncharacterized protein LOC100259268	8. Increasing
XM_002263882.2	13.4763	0.224058	0.0682188	0.0260131	uncharacterized protein LOC100261489	1. Young berry	GSVIVT00023397001	1619889_at
XM_002263887.2	2.96951	4.94161	3.37692	1.05182	RPM1-interacting protein 4-like		GSVIVT00011137001
XM_002263888.2	36.6373	37.6228	26.4146	12.838	ALA-interacting subunit 1		GSVIVT00010564001
XM_002263889.2	2.89588	13.8786	16.0675	15.5671	uncharacterized protein LOC100258626		GSVIVT00008625001
XM_002263890.2	97.5628	51.1396	39.6556	97.5991	alpha-1,4-glucan-protein synthase [UDP-forming] 2		GSVIVT00030012001	1606756_at
XM_002263892.1	0	0	0	0	TMV resistance protein N-like		GSVIVT00005833001	1606488_x_at
XM_002263894.1	5.6608	23.8277	20.232	39.338	uncharacterized protein LOC100241098		GSVIVT00018091001	1619736_at
XM_002263895.1	3.34107	0.870354	0.476993	0.314804	uncharacterized protein LOC100245348	9. Decreasing 1	GSVIVT00034916001
XM_002263896.1	10.4673	30.3583	36.7646	35.6869	protein TPLATE-like		GSVIVT00020553001	1618781_at
XM_002263897.1	6.92211	18.9814	14.0588	14.7697	uncharacterized protein LOC100257148		GSVIVT00007071001
XM_002263898.2	9.38215	6.88545	7.61895	7.57146	uncharacterized protein LOC100242143		GSVIVT00007275001
XM_002263899.2	20.3313	3.60635	6.05446	2.63147	UDP-glycosyltransferase 73C3-like	1. Young berry	GSVIVT00038744001
XM_002263901.2	0.741974	0.735693	1.15444	0.42707	purple acid phosphatase 2 isoform 1		GSVIVT00035929001
XM_002263902.2	362.517	50.6155	31.0347	30.3546	40S ribosomal protein S29-like	1. Young berry	GSVIVT00004302001	1612895_at
XM_002263904.2	97.0472	47.407	33.1563	35.4965	uncharacterized protein LOC100267639	9. Decreasing 1	GSVIVT00036754001
XM_002263905.2	6.64969	8.45636	6.7526	16.3161	protein FAR1-RELATED SEQUENCE 5-like		GSVIVT00005984001	1607547_at
XM_002263906.2	0.350796	0.0570793	0.0130342	0.0497018	MORC family CW-type zinc finger protein 2B-like		GSVIVT00006004001
XM_002263907.2	0.985324	3.46806	4.03958	7.63974	uncharacterized protein LOC100255444	8. Increasing	GSVIVT00031633001	1618850_at
XM_002263908.2	11.2091	570.618	557.6	242.929	stress-related protein-like		GSVIVT00027972001	1606513_s_at
XM_002263909.1	9.75617	9.80209	8.85141	24.9393	uncharacterized protein LOC100253681	4. Ripe berry	GSVIVT00007544001	1616812_at
XM_002263910.2	0	0	0	0	putative laccase-9-like		GSVIVT00005406001
XM_002263913.2	1.35116	0.599595	0.623742	0.101519	uncharacterized protein LOC100244544	9. Decreasing 1	GSVIVT00000165001
XM_002263914.2	436.584	283.249	353.385	588.002	phosphoglycerate kinase, cytosolic		GSVIVT00035677001	1610868_s_at
XM_002263915.2	0	0	0	0.0311557	patellin-4		GSVIVT00035683001
XM_002263918.2	10.2931	9.20252	6.57978	15.7596	probable protein arginine N-methyltransferase 3-like		GSVIVT00030890001
XM_002263920.1	3.55245	5.37654	5.02744	1.88745	uncharacterized transporter sll0355		GSVIVT00023398001	1613501_at
XM_002263923.2	8.8517	9.94486	11.5896	18.4591	UPF0308 protein At2g37240, chloroplastic
XM_002263925.2	6.77063	1.94104	1.10211	27.5679	gibberellin 2-beta-dioxygenase 1	4. Ripe berry	GSVIVT00009346001
XM_002263926.1	0.0783118	0	0.174585	25.427	stilbene synthase 1	4. Ripe berry	GSVIVT00009226001
XM_002263927.1	0	0	0	0.0594702	stilbene synthase 5-like
XM_002263928.2	238.1	28.4637	25.8623	19.8832	aspartic proteinase nepenthesin-1	1. Young berry	GSVIVT00008623001	1611142_at
XM_002263929.1	0	0.144791	0.0377867	0.018011	cytochrome P450 71A1-like		GSVIVT00008626001
XM_002263930.1	0	0	0	0	transcription factor ABORTED MICROSPORES-like		GSVIVT00002687001
XM_002263931.1	0.952595	1.79277	1.69723	2.79689	DNA ligase 4-like		GSVIVT00006793001
XM_002263932.2	32.9441	25.2447	23.4737	22.0383	transmembrane protein 18		GSVIVT00035405001	1618122_s_at
XM_002263933.1	3.09312	0.408075	0.476278	0.197406	F-box protein At5g07670	1. Young berry	GSVIVT00007073001
XM_002263935.1	0.849921	0.671711	1.11882	0.395663	purple acid phosphatase 2 isoform 2
XM_002263936.1	11.2345	7.28364	3.68889	1.66576	uncharacterized protein LOC100242868	10. Decreasing 2	GSVIVT00001450001
XM_002263937.2	17.5201	49.513	54.9839	53.0087	RNA polymerase I-specific transcription initiation factor RRN3-like		GSVIVT00006005001	1609796_at
XM_002263938.2	62.3745	46.2068	25.7474	3.68224	probable boron transporter 2	10. Decreasing 2	GSVIVT00019680001	1612739_at
XM_002263939.1	0.0863005	0	0	0.0203788	UDP-glycosyltransferase 75D1-like		GSVIVT00033501001
XM_002263940.1	14.4468	14.4359	16.6834	29.3658	WD repeat domain phosphoinositide-interacting protein 3		GSVIVT00023544001
XM_002263941.2	4.22505	2.74476	1.14811	3.08243	dehydrodolichyl diphosphate synthase 6-like isoform 1	5. Low at veraison	GSVIVT00007515001	1615559_at
XM_002263942.2	6.55049	10.4886	9.05833	11.1236	GTP-binding protein At3g49725, chloroplastic-like		GSVIVT00012459001	1607593_at
XM_002263943.1	0.853963	5.76949	6.2218	19.4639	protein FAR1-RELATED SEQUENCE 6-like	8. Increasing	GSVIVT00000290001
XM_002263944.1	0.0492539	0.0200357	0.0183008	0.0523382	uncharacterized protein LOC100244388		GSVIVT00029570001
XM_002263949.2	0.0904936	0	0	0.320534	laccase-14-like		GSVIVT00005407001
XM_002263950.2	69.4636	5.88867	7.42392	36.4583	syntaxin-121-like	5. Low at veraison	GSVIVT00003524001	1608365_at
XM_002263951.2	0.124358	0	0	0.176194	probable membrane-associated 30 kDa protein, chloroplastic-like
XM_002263953.1	0	0.0809894	0.147953	0.0528912	UDP-glycosyltransferase 85A3 isoform 1		GSVIVT00031214001
XM_002263954.1	2.99964	4.38098	4.48504	3.27709	methyltransferase-like protein 21D-like
XM_002263955.1	18.4348	2.6883	0.420023	1.01642	21 kDa protein	1. Young berry	GSVIVT00029887001	1617785_at
XM_002263958.2	19.8058	0.0439057	0	0.0382309	ethylene-responsive transcription factor ERF023	1. Young berry	GSVIVT00008628001
XM_002263959.1	12.6691	13.1206	14.4822	13.8746	uncharacterized protein LOC100244799		GSVIVT00002747001
XM_002263961.1	0	0	0	0.119357	GDSL esterase/lipase At5g45670		GSVIVT00035787001	1615193_at
XM_002263962.1	0.377323	0.268605	0.262871	0.0835315	2-succinylbenzoate--CoA ligase, chloroplastic/peroxisomal isoform 1		GSVIVT00029748001
XM_002263963.2	55.4787	5.54455	11.3334	2.11385	transcription factor bHLH35	1. Young berry	GSVIVT00006790001	1617411_at
XM_002263964.1	0.380073	0.220868	0.100871	0.230785	protochlorophyllide reductase, chloroplastic isoform 1
XM_002263966.1	3.32637	6.85853	3.92483	5.39644	E3 ubiquitin protein ligase DRIP2-like		GSVIVT00007449001	1614388_at
XM_002263967.1	1.66447	1.11979	1.2369	3.78684	uncharacterized protein LOC100266148	4. Ripe berry	GSVIVT00014291001
XM_002263968.2	0.122121	0.387479	0.335776	0.250885	TMV resistance protein N-like		GSVIVT00001804001
XM_002263969.2	45.1671	45.404	39.4808	25.6032	protein disulfide-isomerase 5-1		GSVIVT00024490001	1616360_at
XM_002263971.2	5.00937	13.9437	12.7831	18.2122	uncharacterized protein LOC100243255		GSVIVT00002082001	1617236_at
XM_002263972.2	3.37946	6.79573	2.84303	3.34264	protein kish-A-like
XM_002263973.1	4.12417	3.28727	2.55741	20.2638	replication protein A 70 kDa DNA-binding subunit-like	4. Ripe berry	GSVIVT00003197001
XM_002263974.1	2.86024	9.47422	16.7004	17.5607	LOB domain-containing protein 38		GSVIVT00001451001
XM_002263975.2	3.87241	3.41532	2.85219	8.82457	tRNA uridine 5-carboxymethylaminomethyl modification enzyme MnmG-like	4. Ripe berry	GSVIVT00006006001
XM_002263976.1	0.301456	1.71678	3.13625	5.90837	U3 small nucleolar RNA-associated protein 20-like	8. Increasing		1608559_at
XM_002263977.2	348.624	104.307	94.6657	62.9555	cytochrome c oxidase subunit 6a, mitochondrial	1. Young berry	GSVIVT00010652001	1618980_at
XM_002263978.2	17.5123	41.7433	32.5344	14.0702	uncharacterized protein At3g49720-like		GSVIVT00012460001
XM_002263980.1	5.62148	7.17343	11.1875	15.6838	trihelix transcription factor GT-3a		GSVIVT00038882001
XM_002263981.1	88.8054	80.6039	73.3426	53.4633	ubiquitin-conjugating enzyme E2 34-like isoform 1			1618130_at
XM_002263983.1	1978.33	323.009	844.886	1168.65	chalcone synthase 2	5. Low at veraison	GSVIVT00006341001	1606663_at
XM_002263984.2	0.29017	0.472145	0.107815	0.20556	ras-related protein Rab7-like		GSVIVT00005408001	1621750_at
XM_002263985.2	3.72469	11.4739	13.0601	15.789	probable ATP-dependent RNA helicase DHX36-like	7. Veraison onwards	GSVIVT00003541001
XM_002263986.2	93.4455	61.9035	42.6308	50.4717	uncharacterized protein LOC100256416 isoform 1		GSVIVT00002259001	1616601_at
XM_002263987.2	15.2576	17.3305	13.6464	11.6413	vacuolar protein sorting-associated protein 4		GSVIVT00001616001
XM_002263988.1	0	0	0	0	uncharacterized protein At4g13230
XM_002263989.2	1.50781	5.30901	5.67588	8.70281	uncharacterized protein LOC100240786	7. Veraison onwards	GSVIVT00032839001
XM_002263990.1	5.23588	0.65996	0.438409	1.98519	nudix hydrolase 16, mitochondrial	5. Low at veraison	GSVIVT00030896001	1611547_at
XM_002263991.1	0	0	0.0434409	0.0276081	probable receptor-like protein kinase At1g67000-like		GSVIVT00011569001
XM_002263992.2	1.06445	0	0	0	21 kDa protein	1. Young berry	GSVIVT00029888001	1621517_s_at
XM_002263994.2	5.28966	5.47186	5.67394	2.28905	protein spinster homolog 1-like		GSVIVT00004054001	1619170_at
XM_002263995.1	17.6726	3.21019	3.91376	2.91372	probable beta-D-xylosidase 6-like	1. Young berry	GSVIVT00012513001
XM_002263997.2	0.105935	0.17237	0.0787223	0.150091	uncharacterized protein LOC100263253
XM_002263998.2	0.0957976	0	0	0	cytochrome P450 89A2-like		GSVIVT00009674001
XM_002263999.2	0.0797678	0.0432643	0.0987949	15.3327	stilbene synthase 5	4. Ripe berry	GSVIVT00009228001
XM_002264000.2	8.03573	15.3492	21.0636	35.3693	exportin-2-like	8. Increasing	GSVIVT00008629001	1621006_at
XM_002264001.2	0	0	0	0.0121539	LRR receptor-like serine/threonine-protein kinase ERL1		GSVIVT00035027001
XM_002264002.2	5.63852	11.2993	14.5992	9.58658	uncharacterized protein LOC100244557		GSVIVT00035793001
XM_002264003.1	5.93104	1.19907	0.529956	1.06093	probable LRR receptor-like serine/threonine-protein kinase At4g20940-like isoform 1	1. Young berry	GSVIVT00029756001
XM_002264004.1	6.38425	5.28058	3.82176	4.39706	uncharacterized protein LOC100267845			1613424_at
XM_002264005.2	0.0154668	0.0377497	0	0.0986117	probable LRR receptor-like serine/threonine-protein kinase At4g36180-like		GSVIVT00006429001	1606889_at
XM_002264006.1	22.7142	6.08372	8.64832	0.885913	protochlorophyllide reductase, chloroplastic isoform 2	9. Decreasing 1	GSVIVT00025838001
XM_002264008.2	0.603237	0.233702	0.170772	0.183146	receptor-like cytosolic serine/threonine-protein kinase RBK2-like		GSVIVT00006102001
XM_002264009.2	8.11856	27.7939	22.6958	11.1711	uncharacterized protein LOC100266486	6. Veraison up-regulated	GSVIVT00013868001	1614973_at
XM_002264011.1	0.197258	186.401	86.0279	7.00449	vicilin-like antimicrobial peptides 2-2	6. Veraison up-regulated	GSVIVT00024488001	1617848_at
XM_002264012.2	0.0274646	0	0	0	cytochrome P450 71D11-like		GSVIVT00033335001
XM_002264013.2	0.095569	0	0.0355096	0	LOB domain-containing protein 4-like		GSVIVT00025687001	1621852_at
XM_002264014.2	1.16349	0.670492	1.22487	0.326258	purple acid phosphatase 2 isoform 3
XM_002264015.2	63.3313	38.1733	31.3554	35.8542	mitochondrial import receptor subunit TOM40 homolog 1		GSVIVT00005744001
XM_002264016.1	148.895	61.7222	56.1667	54.7999	proteasome subunit alpha type-7	1. Young berry	GSVIVT00036755001	1614080_at
XM_002264017.2	8.87604	11.4909	13.3048	16.6761	uncharacterized protein LOC100254990		GSVIVT00033508001
XM_002264018.1	2.0264	7.99218	6.21984	1.7476	glutathione transferase GST 23	6. Veraison up-regulated	GSVIVT00022906001	1622078_at
XM_002264019.2	13.5854	10.5751	8.69342	2.82188	probable glutathione S-transferase-like	10. Decreasing 2	GSVIVT00022898001
XM_002264020.1	0.305442	0.198798	0.22698	0.259655	aspartic proteinase nepenthesin-1		GSVIVT00007512001
XM_002264021.2	3.02486	4.02342	1.46288	0.646257	F-box/LRR-repeat protein At3g48880		GSVIVT00027064001
XM_002264023.1	0	0	0	0	probable glutathione S-transferase isoform 2		GSVIVT00000212001
XM_002264026.1	8.58251	4.46552	4.61651	10.9051	ATPase WRNIP1-like		GSVIVT00037524001
XM_002264027.2	20.4644	14.2479	13.6722	14.1488	thioredoxin-like protein CITRX, chloroplastic		GSVIVT00030903001	1608952_at
XM_002264028.1	0	0	0	0	probable receptor-like protein kinase At1g67000-like		GSVIVT00030795001
XM_002264030.2	3.5663	3.47051	2.87174	2.72138	polycomb group protein EMBRYONIC FLOWER 2-like		GSVIVT00004611001
XM_002264031.2	0	0	0	0	uncharacterized protein At2g34160-like		GSVIVT00004651001
XM_002264033.2	0.148639	0.181392	0.154639	0.789735	probable disease resistance RPP8-like protein 4-like	4. Ripe berry	GSVIVT00011722001
XM_002264034.2	38.8352	135.564	109.331	10.2709	uncharacterized protein LOC100241410		GSVIVT00010403001	1612123_at
XM_002264035.2	2.91765	10.305	9.6983	26.4489	uncharacterized protein LOC100250210	8. Increasing	GSVIVT00008622001	1606743_at
XM_002264036.2	54.2283	3.26894	0.361925	3.28849	auxin response factor 18-like	1. Young berry	GSVIVT00008630001	1616225_at
XM_002264037.1	3.88166	0.294527	0.269024	0.341946	uncharacterized protein LOC100260333	1. Young berry	GSVIVT00028825001	1620936_at
XM_002264038.2	0.168782	0.148758	0.0731645	0.109603	probable LRR receptor-like serine/threonine-protein kinase At1g29720-like		GSVIVT00020907001
XM_002264039.1	1.27122	6.61421	8.76564	8.0107	WPP domain-associated protein-like		GSVIVT00029749001
XM_002264040.2	0.357776	0.425417	0.143161	0.623885	probable glycosyltransferase At5g03795-like		GSVIVT00029053001
XM_002264042.2	1.23246	1.43782	2.48839	4.7773	pentatricopeptide repeat-containing protein At1g33350-like	8. Increasing	GSVIVT00031951001
XM_002264043.2	1.87291	0.472145	0.411659	1.06518	premnaspirodiene oxygenase-like	5. Low at veraison	GSVIVT00033336001
XM_002264044.2	33.3531	9.70536	1.0967	3.88569	protein ABIL2-like	9. Decreasing 1		1614170_at
XM_002264046.1	2.01028	0.131895	0.361421	0.0229695	isoflavone reductase homolog	1. Young berry	GSVIVT00038746001	1610853_at
XM_002264047.1	0	0	0	0	transcription factor bHLH84-like		GSVIVT00001460001
XM_002264048.1	8.65676	16.4141	13.4812	26.7252	uncharacterized protein LOC100250213		GSVIVT00023914001	1611616_at
XM_002264049.1	0.117086	0	0	0	hyoscyamine 6-dioxygenase		GSVIVT00007513001
XM_002264050.2	4.81237	15.0234	16.1676	31.0312	acyl-coenzyme A oxidase 4, peroxisomal-like isoform 1	8. Increasing
XM_002264051.1	22.1672	32.2173	25.8153	34.2898	uncharacterized protein LOC100254979 isoform 1		GSVIVT00033986001
XM_002264053.2	98.4022	50.5509	49.9102	113.627	eukaryotic translation initiation factor 3 subunit D-like		GSVIVT00003082001
XM_002264055.2	18.605	9.60954	8.7267	4.88508	putative deoxyribonuclease TATDN1	9. Decreasing 1	GSVIVT00003532001
XM_002264056.2	1.30165	2.13721	1.8818	0.45267	uncharacterized protein LOC100242885		GSVIVT00003306001	1610892_at
XM_002264057.2	7.16701	12.9478	12.795	20.8839	uncharacterized protein LOC100246114		GSVIVT00002262001	1610087_at
XM_002264059.1	2.86991	1.51987	1.30778	2.05227	uncharacterized protein LOC100254688		GSVIVT00035689001
XM_002264060.2	16.58	28.8771	22.1955	13.1024	uncharacterized protein LOC100242042 isoform 1		GSVIVT00035290001	1618298_at
XM_002264061.1	5.61528	1.57273	0.273628	0.0652122	uncharacterized protein LOC100255705	9. Decreasing 1	GSVIVT00035281001
XM_002264062.2	0	0	0	0	uncharacterized protein LOC100256767
XM_002264063.1	0.0252163	0.0205151	0.0936934	0	UDP-glycosyltransferase 85A3 isoform 2
XM_002264064.1	10.9555	25.4599	17.9409	17.3725	putative lipase ROG1-like		GSVIVT00030798001	1611098_at
XM_002264065.2	0.0435255	0	0	0	21 kDa protein-like			1617320_at
XM_002264069.2	74.5455	46.037	40.0067	60.3163	serine/arginine-rich splicing factor 7		GSVIVT00028848001	1612549_at
XM_002264072.2	0	0	0	0	uncharacterized protein LOC100260556
XM_002264074.1	0.0893257	0.0519089	0.0379312	0.0180799	probable LRR receptor-like serine/threonine-protein kinase At4g20940-like isoform 2			1612021_at
XM_002264075.2	0.0974292	2.03447	0.506811	1.10432	probable glycosyltransferase At3g07620-like		GSVIVT00029054001
XM_002264076.2	12.0601	7.27313	5.15273	5.17523	LOW QUALITY PROTEIN: transcription factor TCP8-like		GSVIVT00035422001
XM_002264077.2	3.48204	3.3114	6.97594	2.63339	purple acid phosphatase 2 isoform 1		GSVIVT00035931001
XM_002264078.1	0.197258	0.286576	0.0523523	0.0798516	probable beta-D-xylosidase 5-like		GSVIVT00001462001
XM_002264079.2	75.9084	46.7778	40.0426	16.3112	mannan endo-1,4-beta-mannosidase 7	10. Decreasing 2	GSVIVT00024894001	1609520_at
XM_002264081.2	61.7336	87.6451	73.5213	42.0398	probable glutathione S-transferase		GSVIVT00008584001	1617100_at
XM_002264082.1	0	0	0	0	dCTP pyrophosphatase 1-like		GSVIVT00007514001
XM_002264083.1	0	0.127258	0.193731	0.997288	uncharacterized protein LOC100243697	4. Ripe berry	GSVIVT00038886001
XM_002264084.2	43.502	12.0464	7.79064	4.09622	macrophage migration inhibitory factor homolog isoform 1	9. Decreasing 1	GSVIVT00037407001
XM_002264085.2	0.263196	13.0006	8.1308	103.268	ferritin-3, chloroplastic-like isoform 1	4. Ripe berry	GSVIVT00037387001	1610394_at
XM_002264087.1	1.8779	0.494287	0.287309	0.952098	putative pentatricopeptide repeat-containing protein At3g15930	5. Low at veraison	GSVIVT00000293001
XM_002264088.1	20.3925	9.80357	8.95466	9.45576	cytochrome c oxidase assembly factor 5		GSVIVT00037628001
XM_002264089.1	5.58827	5.68304	4.67184	7.76915	KH domain-containing protein At4g18375		GSVIVT00029576001
XM_002264090.1	0.026767	0	0	0.0568863	laccase-14-like		GSVIVT00005410001
XM_002264091.2	12.1629	9.51287	11.3526	6.38941	33 kDa ribonucleoprotein, chloroplastic-like		GSVIVT00003533001	1616148_at
XM_002264092.1	3.14334	10.5443	9.81745	6.63194	actin-related protein 8		GSVIVT00003322001	1616439_at
XM_002264093.2	10.5601	0.154906	0.413594	0.280145	probable inactive leucine-rich repeat receptor-like protein kinase At3g03770-like	1. Young berry	GSVIVT00002645001
XM_002264094.2	0.177971	0.428078	0.304758	1.39233	pentatricopeptide repeat-containing protein At4g13650-like	4. Ripe berry	GSVIVT00035690001
XM_002264097.2	3.86911	1.68085	0.977013	0.718496	phosphoribosylglycinamide formyltransferase, chloroplastic	9. Decreasing 1	GSVIVT00011727001
XM_002264098.2	0.210755	0	0	0.0165891	(E,E)-alpha-farnesene synthase-like		GSVIVT00011434001
XM_002264100.2	1.23681	8.74996	9.59634	7.9655	uncharacterized protein LOC100255258		GSVIVT00008635001
XM_002264101.2	2.81651	11.3326	10.556	24.2467	uncharacterized protein LOC100262450	8. Increasing	GSVIVT00006882001	1621576_at
XM_002264102.1	1.71654	3.51923	3.09204	2.47095	leucyl-tRNA synthetase		GSVIVT00006883001
XM_002264103.2	0.400148	3.395	0.541616	0.0202479	probable LRR receptor-like serine/threonine-protein kinase At1g29720-like	2. Early-veraison	GSVIVT00035798001
XM_002264104.2	3.95304	6.08843	4.77637	4.16852	probable 3-hydroxyisobutyrate dehydrogenase, mitochondrial		GSVIVT00029757001
XM_002264105.1	1.10617	0.929943	0.328807	0.679143	serine/threonine-protein kinase-like protein At5g23170-like		GSVIVT00035423001
XM_002264106.2	355.673	28.2474	11.9118	55.6633	histone H2B-like	5. Low at veraison	GSVIVT00018093001	1622737_at
XM_002264107.2	0.146679	0.155133	0.1853	0.1143	uncharacterized protein LOC100245166		GSVIVT00006105001
XM_002264108.1	11.5277	20.0377	16.5357	14.1139	nicastrin		GSVIVT00032963001
XM_002264111.2	3.70772	0.193917	0.216486	0.78798	premnaspirodiene oxygenase-like	5. Low at veraison	GSVIVT00033338001
XM_002264113.1	2.35865	2.61671	0.637366	4.55699	RING-H2 zinc finger protein RHA4a		GSVIVT00006698001
XM_002264114.2	0.600151	0.461137	0.0991075	0.0944789	protein ODORANT1	10. Decreasing 2	GSVIVT00007276001
XM_002264115.2	0.160302	0.0260833	0.190598	0.158984	sulfotransferase 16-like		GSVIVT00003201001
XM_002264117.1	7.19547	35.886	5.52111	10.8885	BTB/POZ domain-containing protein NPY2	2. Early-veraison	GSVIVT00001452001
XM_002264118.2	15.9876	44.5868	45.6717	30.4217	chaperone protein dnaJ 20, chloroplastic		GSVIVT00031635001	1615393_s_at
XM_002264120.1	0	0.0211271	0	1.0486	pectinesterase 2	4. Ripe berry	GSVIVT00017266001
XM_002264122.2	4.48403	2.4179	1.04615	0.295493	abscisic acid receptor PYL4-like	10. Decreasing 2	GSVIVT00037390001
XM_002264123.1	19.2354	44.9465	45.3997	80.674	signal recognition particle 54 kDa protein 2	8. Increasing	GSVIVT00000296001	1615686_at
XM_002264125.1	0.558745	0.785178	0.364885	0.371833	putative cyclic nucleotide-gated ion channel 8-like		GSVIVT00037630001
XM_002264126.2	3.48249	15.0994	13.7382	31.8007	uncharacterized protein LOC100261025		GSVIVT00002650001	1606988_at
XM_002264128.1	7.84433	3.44419	1.94309	2.24045	uncharacterized protein LOC100265361	9. Decreasing 1	GSVIVT00001617001
XM_002264129.2	0	0.0311156	0	0.0812816	auxin-induced protein 5NG4-like		GSVIVT00037526001
XM_002264131.1	0.475575	0	0	0	21 kDa protein		GSVIVT00029886001	1606429_at
XM_002264136.1	6.71248	13.4078	6.50183	3.27946	serine/threonine-protein kinase SRK2I isoform 1	2. Early-veraison	GSVIVT00009710001	1616443_x_at
XM_002264139.2	50.5642	40.4386	27.4036	43.9579	probable cytochrome b5 isoform 2		GSVIVT00030017001	1610759_at
XM_002264140.2	0.0889854	0	0	0	proteasome subunit beta type-1-like		GSVIVT00006966001
XM_002264141.1	10.0345	0.308066	0.0703476	0.335311	probable calcium-binding protein CML31	1. Young berry	GSVIVT00035044001
XM_002264143.2	0.425994	0.402474	0.132753	7.80733	uncharacterized protein LOC100250303	4. Ripe berry	GSVIVT00006884001
XM_002264144.2	0.465312	0.313666	0.0889154	0.113017	probable LRR receptor-like serine/threonine-protein kinase At1g07650-like		GSVIVT00035800001	1616589_at
XM_002264145.2	22.9186	19.3192	19.0886	32.8357	uncharacterized protein LOC100263241		GSVIVT00006792001
XM_002264146.1	15.642	15.8818	13.6386	14.2427	protein transport protein SFT2		GSVIVT00029058001	1612415_at
XM_002264147.2	9.59824	1.87724	0.250059	0.0454058	beta-xylosidase/alpha-L-arabinofuranosidase 2-like	9. Decreasing 1	GSVIVT00008537001	1608313_at
XM_002264149.1	4.28642	7.10956	6.63779	3.66346	3-hydroxyisobutyryl-CoA hydrolase 1		GSVIVT00036704001
XM_002264151.1	26.286	15.7282	16.6604	8.72676	2-dehydro-3-deoxyphosphooctonate aldolase		GSVIVT00002084001	1612154_at
XM_002264152.2	1.50965	0.092115	0.0140231	0.0401046	putative cyclin-B3-1-like	1. Young berry	GSVIVT00002083001
XM_002264153.2	2.23054	1.10898	0.302569	1.8435	cellulose synthase-like protein G3	5. Low at veraison	GSVIVT00006699001
XM_002264154.1	4.19831	11.7385	8.1353	9.80714	interferon-related developmental regulator 1-like		GSVIVT00001463001
XM_002264155.1	22.9818	26.565	23.6362	15.5382	fatty acid amide hydrolase		GSVIVT00005747001
XM_002264156.1	4.02042	0.130835	0.358518	2.96205	uncharacterized protein LOC100267945	5. Low at veraison
XM_002264158.2	0.284953	0.536866	0.267479	0.796834	pentatricopeptide repeat-containing protein At3g03580-like		GSVIVT00022909001
XM_002264159.1	0.68534	0	0	0	uncharacterized protein LOC100261884	1. Young berry	GSVIVT00037392001
XM_002264160.2	14.3012	8.53233	4.18458	8.42154	uncharacterized protein C23H3.12c	5. Low at veraison	GSVIVT00033985001
XM_002264161.1	0	0	0	0.0283107	uncharacterized protein LOC100252776		GSVIVT00005413001
XM_002264162.2	1.92656	3.77521	3.9871	9.14269	uncharacterized WD repeat-containing protein C2A9.03	8. Increasing	GSVIVT00003324001	1613672_at
XM_002264164.1	30.5873	17.1916	13.8578	21.2942	uncharacterized protein LOC100247464		GSVIVT00002648001
XM_002264165.1	0	0	0	0.0686444	phenylalanine N-monooxygenase		GSVIVT00001598001
XM_002264166.2	1.6888	4.42719	2.25897	1.54199	uncharacterized protein LOC100265576	2. Early-veraison	GSVIVT00037527001	1615584_at
XM_002264167.2	0.518026	0.175604	0.128318	0.330279	disease resistance protein At4g27190-like		GSVIVT00032844001
XM_002264168.2	0.568923	0	0	0	21 kDa protein-like	1. Young berry	GSVIVT00029889001
XM_002264173.2	3.35215	2.48757	2.28259	2.82183	uncharacterized protein LOC100267261		GSVIVT00028827001
XM_002264174.2	19.2552	18.2921	22.0243	39.6714	pyruvate dehydrogenase E1 component subunit beta, mitochondrial-like isoform 1		GSVIVT00006965001	1615936_at
XM_002264175.2	1.80376	3.31778	3.03049	1.53337	probable receptor-like protein kinase At1g30570-like		GSVIVT00029752001
XM_002264176.1	9.32806	21.2971	17.9229	16.431	actin-related protein 2/3 complex subunit 3-like		GSVIVT00006409001	1608226_at
XM_002264177.2	0.591245	0.306102	0.17974	2.32269	UDP-glucose flavonoid 3-O-glucosyltransferase 6-like	4. Ripe berry	GSVIVT00031473001
XM_002264178.2	3.58304	0.816853	0.380375	0.376557	uncharacterized protein LOC100262311	1. Young berry	GSVIVT00006106001
XM_002264179.1	3.02987	0	0	0.0386739	ent-kaurenoic acid oxidase 1	1. Young berry	GSVIVT00018966001
XM_002264180.1	4.62133	34.2248	22.5624	17.302	DNA-binding protein SMUBP-2	6. Veraison up-regulated	GSVIVT00013871001	1608820_at
XM_002264181.2	8.40562	16.4948	18.797	25.7346	ATP-dependent Clp protease ATP-binding subunit ClpX-like		GSVIVT00031954001	1607312_at
XM_002264184.1	45.5645	29.2737	32.1621	42.2362	prohibitin-2 isoform 1		GSVIVT00002086001	1611014_at
XM_002264185.2	14.0846	33.7856	39.6601	54.5402	elongation factor G, chloroplastic-like	7. Veraison onwards	GSVIVT00007283001	1609719_at
XM_002264186.2	0.908014	0.787979	1.91183	5.70348	isoflavone reductase homolog	4. Ripe berry	GSVIVT00038748001
XM_002264188.2	0.443013	0.200234	0.292632	0.174353	purple acid phosphatase 2 isoform 3
XM_002264189.2	2.63288	3.00523	2.83261	0.584606	mps one binder kinase activator-like 1 isoform 1		GSVIVT00026655001
XM_002264190.1	9.27406	12.2884	6.7489	13.2872	DNA (cytosine-5)-methyltransferase DRM2-like		GSVIVT00019681001	1608111_at
XM_002264191.1	1.06238	187.257	275.04	22.9254	uncharacterized protein LOC100249843	6. Veraison up-regulated	GSVIVT00033512001	1621232_at
XM_002264192.2	17.1486	13.4646	11.6982	12.8056	histidine protein methyltransferase 1 homolog		GSVIVT00001928001
XM_002264193.1	0.340071	0.968348	0.379071	0.662506	ethylene-responsive transcription factor ERF098-like
XM_002264194.2	0.135573	0.160433	0.164859	0.165891	putative disease resistance protein RGA3-like		GSVIVT00012138001
XM_002264196.1	7.32767	0.9308	0.668015	2.12272	WD repeat-containing protein 76-like	5. Low at veraison	GSVIVT00005613001
XM_002264197.2	710.89	56.7987	69.6569	16.8115	photosystem I reaction center subunit V, chloroplastic	1. Young berry	GSVIVT00003325001	1611924_at
XM_002264198.1	0.734742	0.846829	0.864501	0.347001	uncharacterized protein LOC100249744		GSVIVT00003312001
XM_002264199.1	0	0	0	0	laccase-14-like		GSVIVT00038308001
XM_002264200.2	1.11088	0.693596	0.249575	1.09809	probable E3 ubiquitin-protein ligase HERC2-like		GSVIVT00037528001
XM_002264201.2	3.62042	7.37982	5.52863	7.07421	prolycopene isomerase, chloroplastic-like		GSVIVT00035286001	1607774_at
XM_002264202.2	11.008	0.519171	1.42265	3.84258	uncharacterized protein LOC100266906	5. Low at veraison
XM_002264204.2	0.0872406	0.141952	0.518641	0.0618024	DNA-directed RNA polymerase III subunit rpc8		GSVIVT00004650001
XM_002264207.1	2.91905	5.72399	4.61651	10.6046	LOW QUALITY PROTEIN: probable WRKY transcription factor 3		GSVIVT00012503001
XM_002264209.2	0.640126	0.867975	0.810434	0.53745	uncharacterized protein LOC100260809
XM_002264210.2	24.3811	23.1486	17.2257	11.0584	ADP-ribosylation factor-related protein 1		GSVIVT00005190001
XM_002264211.2	73.5261	16.1581	8.48873	2.34283	nephrocystin-3	9. Decreasing 1	GSVIVT00004098001	1619643_at
XM_002264212.1	1.09494	0.692848	0.645769	1.12041	pentatricopeptide repeat-containing protein At1g11290		GSVIVT00006886001
XM_002264213.2	11.0593	4.58159	1.04176	1.60425	probable LRR receptor-like serine/threonine-protein kinase At1g07650-like	9. Decreasing 1	GSVIVT00035802001	1618027_at
XM_002264214.1	0	0.548343	0	0	ZF-HD homeobox protein At4g24660-like	2. Early-veraison	GSVIVT00035426001
XM_002264216.2	1.6402	1.97861	1.68119	0.921536	uncharacterized protein LOC100257204		GSVIVT00006110001
XM_002264219.1	121.217	82.6717	82.34	80.5562	26S proteasome non-ATPase regulatory subunit RPN12A		GSVIVT00006696001	1614457_at
XM_002264220.2	106.887	59.0722	73.8369	68.0131	FAM10 family protein At4g22670-like		GSVIVT00007277001	1621711_at
XM_002264221.2	14.9011	4.91535	0.261733	0.422247	myb family transcription factor APL-like	9. Decreasing 1	GSVIVT00038751001
XM_002264222.1	0.379558	0.025733	0.0705143	0.0896281	uncharacterized protein LOC100257670
XM_002264223.1	7.70154	2.57342	2.28245	1.65625	GTPase Era-like	1. Young berry	GSVIVT00024895001
XM_002264224.1	2.83607	4.87103	4.14569	3.57175	DNA excision repair protein ERCC-6-like		GSVIVT00006008001	1608939_at
XM_002264225.2	2.10263	7.37472	4.27085	10.7577	INO80 complex subunit D		GSVIVT00001915001
XM_002264226.1	0	0	0.0661267	0	ethylene-responsive transcription factor ERF098		GSVIVT00007517001
XM_002264227.2	12.6055	8.92903	6.47149	16.395	seryl-tRNA synthetase-like		GSVIVT00033603001	1607123_at
XM_002264228.2	0.822147	0.4328	0.0359384	0	F-box/LRR-repeat protein At3g48880-like	10. Decreasing 2
XM_002264229.2	78.2494	88.7905	90.8955	162.573	selT-like protein		GSVIVT00038878001	1612178_at
XM_002264231.2	8.23186	18.9158	15.6738	8.13826	phytoene dehydrogenase, chloroplastic/chromoplastic		GSVIVT00033980001
XM_002264232.2	6.19938	33.7548	39.0049	70.2757	uncharacterized protein LOC100266959	7. Veraison onwards	GSVIVT00007133001	1612668_at
XM_002264233.1	0.0906472	0.0737476	0.0336809	0.44951	pentatricopeptide repeat-containing protein At2g36240-like		GSVIVT00011059001
XM_002264234.2	156.812	113.482	94.6241	69.6359	putative vesicle-associated membrane protein 726		GSVIVT00006343001	1607872_at
XM_002264235.1	35.3094	25.2226	21.0548	26.2744	uncharacterized protein LOC100256785		GSVIVT00005623001	1615513_at
XM_002264237.1	33.0264	0.542574	0.538686	2.97846	U-box domain-containing protein 27-like	1. Young berry	GSVIVT00002261001
XM_002264238.2	0.0654304	0	0	0.208583	G-type lectin S-receptor-like serine/threonine-protein kinase RLK1-like		GSVIVT00002265001
XM_002264239.2	2.26661	0.450765	0.299442	0	myb family transcription factor APL-like	9. Decreasing 1	GSVIVT00037529001
XM_002264240.2	5.56949	12.8989	9.99957	32.6008	regulator of nonsense transcripts 3B-like		GSVIVT00038330001
XM_002264241.2	0	0	0	0	cytochrome P450 86B1-like		GSVIVT00031208001
XM_002264244.2	1.05732	0.860202	0.891182	1.54831	uncharacterized protein LOC100243958		GSVIVT00004235001
XM_002264249.1	4.41845	2.91767	1.54601	5.02498	U3 small nucleolar RNA-associated protein 18 homolog		GSVIVT00005180001
XM_002264250.1	0	0	0	0	uncharacterized protein LOC100262104		GSVIVT00008639001
XM_002264252.2	1.23307	8.80762	7.90518	6.51441	proline-rich receptor-like protein kinase PERK1-like		GSVIVT00006887001	1612638_at
XM_002264253.1	21.013	41.3417	41.451	19.8958	cycloartenol Synthase isoform 1		GSVIVT00016985001
XM_002264254.2	27.6675	17.3082	13.5945	8.66013	transcription initiation factor TFIID subunit 6	9. Decreasing 1	GSVIVT00025841001
XM_002264255.1	0	1.28561	0	0.0476361	ZF-HD homeobox protein At4g24660-like	2. Early-veraison
XM_002264256.2	0.13904	0.056559	0.206646	0.233932	cytochrome P450 94A1-like		GSVIVT00034922001
XM_002264257.2	12.4515	8.38009	7.34704	8.6743	ras-related protein RGP1		GSVIVT00008846001	1607044_at
XM_002264258.1	2.02078	5.40803	3.87276	3.46586	uncharacterized protein LOC100244921		GSVIVT00000018001
XM_002264259.2	677.411	89.5389	153.452	16.0117	chlorophyll a-b binding protein CP26, chloroplastic	1. Young berry	GSVIVT00031964001	1614593_at
XM_002264261.1	0	0.0301648	0.0551056	0.210128	pectinesterase QRT1		GSVIVT00033343001
XM_002264263.1	0.14548	0.0887684	1.25677	0.476653	cellulose synthase-like protein G3-like	3. Late-veraison	GSVIVT00006701001
XM_002264266.1	39.4684	10.0908	16.1756	14.6637	zinc finger protein ZAT10-like	1. Young berry	GSVIVT00001453001	1609107_at
XM_002264267.2	24.2402	27.3315	31.7648	19.4833	uncharacterized protein LOC100257829		GSVIVT00005748001	1608859_at
XM_002264268.2	17.437	13.9273	16.3413	115.244	uncharacterized protein LOC100259904	4. Ripe berry	GSVIVT00024896001	1615363_at
XM_002264270.1	41.0142	25.7239	20.7913	20.4097	gamma-secretase subunit APH1-like		GSVIVT00001929001	1622448_at
XM_002264271.2	92.3575	58.1013	34.3467	44.246	uncharacterized protein LOC100261066 isoform 1		GSVIVT00001921001	1620014_at
XM_002264272.1	19.2076	9.5428	6.25167	6.23739	KH domain-containing protein At2g38610	9. Decreasing 1	GSVIVT00023917001
XM_002264273.1	0	0	0	0	ethylene-responsive transcription factor ERF098-like		GSVIVT00007518001
XM_002264274.2	17.9332	13.5024	11.1951	2.44614	uncharacterized protein LOC100246524	10. Decreasing 2	GSVIVT00037394001
XM_002264275.2	39.6685	39.8283	33.5178	37.65	threonine dehydratase biosynthetic, chloroplastic-like		GSVIVT00000550001	1615399_at
XM_002264276.1	1.9768	8.66754	7.46201	7.08873	uncharacterized protein LOC100250817		GSVIVT00000295001
XM_002264277.1	0.623443	4.08264	3.319	1.02088	ABC transporter C family member 13-like	6. Veraison up-regulated	GSVIVT00037642001
XM_002264278.2	5.38035	6.8678	5.46886	7.00968	uncharacterized protein LOC100242739		GSVIVT00002267001	1613311_at
XM_002264280.2	0.0206303	0.0167841	0	0.0803813	putative disease resistance RPP13-like protein 1-like		GSVIVT00030899001
XM_002264281.1	0	0	0	0	uncharacterized protein LOC100258685
XM_002264283.2	2.19809	1.47728	0.639173	1.3202	probable esterase PIR7A-like isoform 2	5. Low at veraison	GSVIVT00013538001
XM_002264284.2	12.7855	0.0795556	0.0181667	0.0173182	EH domain-containing protein 1-like	1. Young berry	GSVIVT00011717001
XM_002264285.2	254.309	176.133	276.003	223.839	bax inhibitor 1		GSVIVT00011410001	1615514_s_at
XM_002264286.2	14.3134	9.84272	9.24367	12.1919	DNA-directed RNA polymerases I, II, and III subunit RPABC4 isoform 2
XM_002264287.1	0.0277501	0	0	0	anthocyanidin 3-O-glucosyltransferase 5-like		GSVIVT00009185001
XM_002264288.1	33.648	18.6796	15.1996	9.44896	probable 6-phosphogluconolactonase 1 isoform 1	9. Decreasing 1	GSVIVT00030020001	1621966_at
XM_002264289.1	0.623547	0.88777	1.08602	1.97398	pentatricopeptide repeat-containing protein At2g13600	8. Increasing	GSVIVT00006973001
XM_002264290.2	0.189331	0	0	0	probable calcium-binding protein CML31		GSVIVT00035033001
XM_002264291.2	4.12971	3.76477	2.19205	1.56725	proline-rich receptor-like protein kinase PERK13-like		GSVIVT00006888001
XM_002264292.2	4.57328	6.06823	7.21168	14.0872	small RNA 2'-O-methyltransferase-like	8. Increasing	GSVIVT00029765001	1620154_at
XM_002264293.2	0.457312	0.186027	0.0212399	0.0607437	UDP-glucose flavonoid 3-O-glucosyltransferase 6		GSVIVT00031475001
XM_002264294.1	0.0548916	0.089316	0	0.0388859	COBRA-like protein 1-like		GSVIVT00035428001
XM_002264295.2	24.9751	44.1146	34.8918	51.2499	RNA-binding protein Nova-1-like		GSVIVT00018094001	1614858_at
XM_002264296.2	183.271	235.246	224.624	342.142	copper transport protein ATOX1		GSVIVT00034927001	1617180_s_at
XM_002264297.2	0	0.238293	0.0621882	0	annexin D3		GSVIVT00005445001
XM_002264298.2	6.2628	15.001	12.61	22.2452	histone-lysine N-methyltransferase setd3 isoform 1		GSVIVT00020556001	1612553_at
XM_002264299.1	55.5281	41.7233	41.4988	29.9344	bolA-like protein 1		GSVIVT00013872001	1621694_at
XM_002264300.1	0	0.120436	0.0366692	0.838959	reticuline oxidase-like	4. Ripe berry
XM_002264301.2	7.77703	5.80548	6.08667	4.39576	probable S-acyltransferase At4g24630-like		GSVIVT00031733001	1612572_at
XM_002264302.2	7.41975	13.98	11.5458	31.9904	uncharacterized protein LOC100265203	8. Increasing	GSVIVT00033344001
XM_002264303.2	0.124746	0	0	0	gibberellin-regulated protein 4		GSVIVT00025699001
XM_002264304.1	69.3197	17.5613	14.0212	8.78987	30S ribosomal protein S6 alpha, chloroplastic	1. Young berry	GSVIVT00006697001	1620684_at
XM_002264305.2	0	0.210861	0.66035	0.380329	cellulose synthase-like protein G3-like		GSVIVT00006702001
XM_002264306.2	0.298609	0	0	0	NAC domain-containing protein 7-like		GSVIVT00007288001
XM_002264307.2	7.43155	2.37983	0.440627	0.224026	isoflavone reductase homolog	9. Decreasing 1	GSVIVT00038750001	1620907_at
XM_002264308.2	33.0822	26.8337	26.9488	51.5684	uncharacterized protein LOC100266685		GSVIVT00003196001
XM_002264309.2	601.327	360.635	412.565	699.39	cysteine proteinase RD19a		GSVIVT00035933001	1611656_s_at
XM_002264311.2	0	0	0.0475352	0	ethylene-responsive transcription factor ERF098-like
XM_002264313.1	4.04014	0.138689	0.0506718	0.0120763	protein SCARECROW-like	1. Young berry	GSVIVT00033608001
XM_002264314.2	53.5592	20.1919	10.174	5.49345	omega-3 fatty acid desaturase, chloroplastic	9. Decreasing 1	GSVIVT00038880001	1619526_at
XM_002264315.2	1.57521	1.38753	0.888927	1.45151	uncharacterized protein LOC100241398		GSVIVT00037396001
XM_002264316.2	4.62801	4.95315	4.08286	1.087	uncharacterized protein LOC100263772		GSVIVT00037631001	1610420_at
XM_002264317.1	0.432722	0.243726	0.148414	0.0471609	uncharacterized protein LOC100246729		GSVIVT00037643001
XM_002264318.2	14.1413	4.73618	5.04416	3.67322	uncharacterized protein LOC100241929	1. Young berry	GSVIVT00007479001
XM_002264319.2	1.9552	0.516455	0.509474	0.323786	acyl-coenzyme A thioesterase 9, mitochondrial-like	1. Young berry	GSVIVT00010196001
XM_002264320.1	11.9622	12.3597	10.2227	6.398	ras-related protein Rab7 isoform 1		GSVIVT00005411001	1607333_at
XM_002264321.1	12.458	9.16321	6.46153	10.9507	high mobility group B protein 10		GSVIVT00003326001	1609770_at
XM_002264322.2	0.492674	0.779378	0.569513	0.0969491	type I inositol-1,4,5-trisphosphate 5-phosphatase CVP2-like		GSVIVT00002655001
XM_002264323.1	72.1603	51.657	37.3565	23.4503	uncharacterized protein LOC100255239		GSVIVT00002412001	1606923_s_at
XM_002264324.2	58.2562	0.660771	1.24369	29.7098	extensin-3-like	5. Low at veraison	GSVIVT00002268001	1615789_at
XM_002264325.1	7.8839	0.0461445	0.0421488	0.0401803	uncharacterized protein LOC100265579	1. Young berry
XM_002264326.2	2.09458	5.05827	4.54279	10.4674	TEL2-interacting protein 1 homolog	8. Increasing	GSVIVT00035700001
XM_002264328.2	0.549795	1.44957	1.52833	1.34155	putative disease resistance RPP13-like protein 1-like		GSVIVT00030901001
XM_002264329.2	21.495	14.4616	9.00967	10.8473	uncharacterized protein LOC100257958		GSVIVT00007862001
XM_002264330.2	0.486639	3.90257	2.91888	2.65943	adipocyte plasma membrane-associated protein-like		GSVIVT00005010001
XM_002264333.1	20.7842	7.83434	6.77822	12.3632	probable 6-phosphogluconolactonase 1 isoform 2	5. Low at veraison		1606765_at
XM_002264334.2	10.6058	1.34689	1.23027	2.05241	uncharacterized protein LOC100252097	1. Young berry	GSVIVT00006889001
XM_002264335.1	0.0177497	0	0	0.0502966	wall-associated receptor kinase 2-like		GSVIVT00029770001
XM_002264336.1	0.391968	0.204091	0.186418	0.077749	cycloartenol Synthase isoform 2			1618177_at
XM_002264337.2	23.0863	13.214	9.8684	5.6807	macrophage migration inhibitory factor homolog	9. Decreasing 1	GSVIVT00006795001	1608010_at
XM_002264339.1	0	0	0	0	uncharacterized protein LOC100266044		GSVIVT00034924001
XM_002264340.1	9.92529	11.2571	13.516	14.3049	PRA1 family protein E		GSVIVT00007447001
XM_002264341.2	11.4375	16.6234	15.1121	14.235	LOW QUALITY PROTEIN: translation initiation factor eIF-2B subunit epsilon-like		GSVIVT00036697001	1610924_at
XM_002264342.2	0.0439313	0.160835	0.0163231	0.0311216	COBRA-like protein 4		GSVIVT00000019001	1620208_at
XM_002264343.2	3.44265	2.30945	2.89492	1.8826	UPF0176 protein pc0378-like		GSVIVT00037029001
XM_002264344.2	4.24703	5.83072	3.77599	4.1369	uncharacterized protein ycf45-like		GSVIVT00031962001
XM_002264346.1	5.45551	7.27901	8.64873	6.10631	DNA damage response protein WSS1		GSVIVT00033345001
XM_002264347.2	46.5973	80.6472	66.7458	96.9025	ATP-dependent Clp protease proteolytic subunit-related protein 1, chloroplastic		GSVIVT00001455001	1621801_a_at
XM_002264348.1	19.8231	15.3517	10.657	12.8891	cadmium-induced protein AS8		GSVIVT00026661001
XM_002264349.1	3.52409	4.50412	5.42764	4.552	DNA polymerase delta catalytic subunit		GSVIVT00006013001
XM_002264350.1	0.836173	0.503913	0.598363	1.22859	putative pentatricopeptide repeat-containing protein At1g03510		GSVIVT00031636001
XM_002264351.2	25.275	22.4651	18.8703	24.0902	protein farnesyltransferase/geranylgeranyltransferase type-1 subunit alpha		GSVIVT00001930001
XM_002264352.1	0.0201628	0.0164038	0.0299668	0.457076	calcium-dependent protein kinase 24		GSVIVT00001926001
XM_002264353.2	250.559	57.1873	42.4948	34.3877	cytochrome b-c1 complex subunit 8	1. Young berry	GSVIVT00023918001
XM_002264354.2	0.174481	0	0	1.35965	ethylene-responsive transcription factor ERF098-like	4. Ripe berry	GSVIVT00007519001
XM_002264355.2	13.9464	80.9998	147.367	68.9999	amino-acid acetyltransferase-like		GSVIVT00010579001	1609427_at
XM_002264356.1	0.242137	0.590984	0.697255	0.879107	protein CHUP1, chloroplastic		GSVIVT00000551001
XM_002264357.2	6.09572	3.7497	3.24087	1.96605	uncharacterized protein LOC100241596	9. Decreasing 1	GSVIVT00037644001	1617854_at
XM_002264358.2	0	0.0511429	0.0155714	0.296884	laccase-14		GSVIVT00007673001	1612706_at
XM_002264359.2	0	0	0	0	myb-like protein H-like
XM_002264360.2	3.4045	0.0753684	0	0.147661	anaphase-promoting complex subunit cdc20	1. Young berry	GSVIVT00002414001
XM_002264361.2	1.2014	1.59867	1.38458	0.540948	putative disease resistance protein At3g14460-like		GSVIVT00010676001	1618034_at
XM_002264363.2	0.039868	0.356788	0.08888	0.0960263	TMV resistance protein N-like		GSVIVT00038291001	1616791_at
XM_002264364.2	148.789	75.2234	69.6293	121.972	elongation factor 1-gamma-like		GSVIVT00035293001	1620089_at
XM_002264365.1	0	0	0	0	auxin-binding protein ABP19a-like
XM_002264366.2	11.1669	8.6949	11.353	22.7132	U-box domain-containing protein 4		GSVIVT00030906001
XM_002264367.1	3.15646	5.61949	7.50796	10.0483	protein ARABIDILLO 1-like		GSVIVT00030800001
XM_002264371.1	20.2633	2.06376	0.830324	0.385076	transcription factor bHLH93-like	1. Young berry	GSVIVT00012512001	1617754_at
XM_002264372.2	4.14518	13.4895	13.1421	16.3152	LMBR1 domain-containing protein 2 homolog A-like		GSVIVT00012165001	1610365_at
XM_002264373.1	15.9572	8.76047	6.59366	11.2792	transcription factor bHLH13		GSVIVT00008627001	1618773_at
XM_002264374.1	0.899371	1.01044	0.89112	1.03154	laccase-6		GSVIVT00008641001	1606814_at
XM_002264375.2	2.1875	4.99299	4.44775	3.80957	uncharacterized protein LOC100241600		GSVIVT00028833001
XM_002264376.1	0	0.0193917	0	0	polyamine oxidase		GSVIVT00002697001
XM_002264378.2	1.44735	4.35888	2.69832	5.0007	malonyl-CoA decarboxylase, mitochondrial-like		GSVIVT00006890001
XM_002264379.2	0.0385218	0.01567	0	0.0136447	wall-associated receptor kinase 5-like
XM_002264380.2	13.6981	15.974	15.4676	19.1989	probable cyclic nucleotide-gated ion channel 17-like		GSVIVT00016973001
XM_002264381.1	177.683	96.0261	100.324	169.191	KH domain-containing protein At4g18375 isoform 1		GSVIVT00006796001	1619507_s_at
XM_002264382.2	18.6117	32.9713	19.848	40.6389	nifU-like protein 2, chloroplastic		GSVIVT00035412001	1614821_at
XM_002264383.2	6.37337	6.01985	6.58444	9.82284	protein trpH-like		GSVIVT00038415001	1617258_at
XM_002264384.2	0.217037	0.0294291	0	0	annexin D4-like		GSVIVT00005475001
XM_002264386.1	136.941	64.695	48.9868	46.1192	probable prefoldin subunit 4	9. Decreasing 1	GSVIVT00007448001	1612928_at
XM_002264387.1	25.4618	20.7149	15.1703	18.1169	uncharacterized protein LOC100267293
XM_002264388.1	35.606	18.0506	13.9846	16.8916	uncharacterized protein LOC100251600		GSVIVT00031963001	1614589_at
XM_002264389.2	9.6835	19.745	38.8237	20.213	uncharacterized protein LOC100252816	3. Late-veraison	GSVIVT00001808001	1619525_a_at
XM_002264390.1	0	0	0.0530428	0	putative invertase inhibitor-like
XM_002264391.2	1.62792	2.52596	1.60883	0.903568	cellulose synthase-like protein G3-like		GSVIVT00006704001
XM_002264392.1	22.0049	4.03363	4.60936	7.21886	glutamyl-tRNA reductase 1, chloroplastic	5. Low at veraison	GSVIVT00005756001	1622565_at
XM_002264393.2	5.50949	21.4008	19.6348	1.06294	hydroxycinnamoyl-Coenzyme A shikimate/quinate hydroxycinnamoyltransferase	6. Veraison up-regulated	GSVIVT00031637001	1609157_at
XM_002264394.1	13.6415	25.0199	16.8425	11.1389	30S ribosomal protein S1 homolog		GSVIVT00033518001	1612081_at
XM_002264397.2	1.67721	1.91886	1.36321	1.83174	MATE efflux family protein 2, chloroplastic		GSVIVT00037397001	1618622_at
XM_002264398.2	28.0236	68.4706	64.1139	213.959	putative E3 ubiquitin-protein ligase XBAT31	8. Increasing	GSVIVT00021308001	1621542_at
XM_002264399.2	12.817	9.66913	7.56192	1.5408	probable FKBP-type peptidyl-prolyl cis-trans isomerase 1, chloroplastic isoform 1	10. Decreasing 2	GSVIVT00000552001
XM_002264400.1	5.60065	3.23171	2.82353	3.39079	outer envelope protein of 80 kDa, chloroplastic		GSVIVT00007481001
XM_002264401.2	76.5977	17.2627	38.259	21.1821	probable glutathione S-transferase	1. Young berry	GSVIVT00006659001	1614245_at
XM_002264402.2	11.1886	3.49734	3.39143	3.6502	uncharacterized protein LOC100248232	1. Young berry	GSVIVT00005615001
XM_002264403.1	0.687019	0.505704	0.534849	1.78454	uncharacterized protein LOC100249422	4. Ripe berry	GSVIVT00005421001
XM_002264404.1	3.57742	0.418079	0.396565	2.24026	calcium-dependent protein kinase 1	5. Low at veraison	GSVIVT00003538001
XM_002264405.2	0.108079	1.26766	0.957098	0.906018	TMV resistance protein N-like		GSVIVT00038293001
XM_002264406.1	0	0	0.160849	5.31567	uncharacterized protein LOC100260368	4. Ripe berry	GSVIVT00037536001
XM_002264407.1	7.17289	0	0	0	DNA-damage-repair/toleration protein DRT100-like	1. Young berry	GSVIVT00037530001
XM_002264408.2	123.927	115.998	106.984	82.1281	ras-related protein RABA2a		GSVIVT00035295001	1609123_at
XM_002264409.2	0.0255216	0.0415271	0.0189656	0.0180799	cytokinin dehydrogenase 3		GSVIVT00013006001
XM_002264410.2	35.7245	9.77722	12.0354	8.87933	uncharacterized protein LOC100267239 isoform 1	1. Young berry	GSVIVT00029895001	1620974_at
XM_002264411.2	1.04163	4.28562	3.96982	4.60665	uncharacterized protein LOC100244450		GSVIVT00023403001	1620057_at
XM_002264415.1	0.494363	0.167582	0	0	peroxidase 66		GSVIVT00013661001
XM_002264418.2	19.3313	48.2132	53.4415	103.174	serine carboxypeptidase-like 20-like	8. Increasing	GSVIVT00010407001	1616418_at
XM_002264419.2	0.104212	0.127175	0.0774419	64.2647	stilbene synthase 1	4. Ripe berry	GSVIVT00009234001	1606750_at
XM_002264420.1	2.19013	5.9128	4.43724	17.2056	uncharacterized protein LOC100241604	4. Ripe berry	GSVIVT00008646001	1611681_at
XM_002264421.1	9.68962	32.8234	29.3965	42.1144	uncharacterized protein LOC100263874	7. Veraison onwards	GSVIVT00028834001	1608517_at
XM_002264422.1	55.3847	22.2652	17.5354	20.4926	uncharacterized protein LOC100264285	1. Young berry	GSVIVT00006967001	1612794_at
XM_002264423.2	0.851988	0	0.0703476	0	probable calcium-binding protein CML31	1. Young berry	GSVIVT00035036001
XM_002264424.2	5.99468	12.9628	7.2683	12.1255	probable cardiolipin synthase 1		GSVIVT00006891001
XM_002264427.2	0.356551	0.133882	0.0203815	0.174867	UDP-glucose flavonoid 3-O-glucosyltransferase 6-like			1618021_at
XM_002264428.1	0	0	0	0	cytochrome P450 82C4		GSVIVT00035433001
XM_002264431.1	0.140503	0	0	0.630384	xyloglucan endotransglucosylase/hydrolase protein 9	4. Ripe berry	GSVIVT00037032001
XM_002264432.2	0.864246	0.390624	0	0.47619	uncharacterized protein LOC100260945	5. Low at veraison
XM_002264433.2	0	0	0	0.113419	wall-associated receptor kinase-like 8-like		GSVIVT00031966001
XM_002264434.2	13.7152	5.94441	3.97367	3.123	RING finger protein 170	9. Decreasing 1	GSVIVT00001810001
XM_002264435.2	0.268028	6.12746	2.88807	10.2532	trehalose-phosphate phosphatase-like		GSVIVT00004762001
XM_002264436.1	20.7669	9.09337	8.16152	9.29511	mitotic checkpoint protein BUB3		GSVIVT00001457001
XM_002264437.1	0.0256689	0.06265	0	0	cytochrome P450 82C4-like		GSVIVT00006017001
XM_002264438.2	75.1368	2.88514	0.686278	2.38139	dCTP pyrophosphatase 1-like	1. Young berry	GSVIVT00033515001	1620898_at
XM_002264439.2	7.03756	7.72571	4.61314	3.37447	endonuclease III-like protein 1-like		GSVIVT00001931001
XM_002264440.1	13.3478	21.5	16.3764	17.8327	uncharacterized protein LOC100243653		GSVIVT00022915001
XM_002264441.1	5.47404	6.2349	4.21579	4.77097	bifunctional protein FolD-like		GSVIVT00033609001
XM_002264442.1	0	0.0189297	0.0518716	3.93944	cytochrome P450 71D10-like	4. Ripe berry	GSVIVT00027076001	1612511_at
XM_002264443.2	135.877	4.30895	1.8532	0.286028	patellin-6	1. Young berry	GSVIVT00037411001	1609486_at
XM_002264444.1	0.138751	0.0677297	0.0412433	0.668391	uncharacterized protein LOC100253373	4. Ripe berry	GSVIVT00037399001
XM_002264445.2	0.0623082	0.0168973	0.0617366	0.632673	wall-associated receptor kinase-like 20-like	4. Ripe berry
XM_002264446.2	12.7049	5.90289	3.16225	4.05557	probable GMP synthase [glutamine-hydrolyzing]	9. Decreasing 1	GSVIVT00037647001
XM_002264447.1	0	0	0	0	cytochrome P450 78A11		GSVIVT00007671001
XM_002264449.1	41.3563	72.7628	80.1475	109.535	pyruvate kinase isozyme G, chloroplastic-like		GSVIVT00006460001	1608850_s_at
XM_002264450.2	1.76927	5.15261	6.41682	4.52546	dicer-like protein 4		GSVIVT00005618001
XM_002264451.2	0.31317	1.00537	1.00008	2.36244	uncharacterized protein LOC100244254	8. Increasing	GSVIVT00005422001	1606459_at
XM_002264452.1	12.9325	9.94232	9.94105	8.02689	cytosolic 5'-nucleotidase 3		GSVIVT00002651001	1619289_at
XM_002264453.2	7.50205	11.5331	12.3807	11.3883	uncharacterized protein LOC100248442		GSVIVT00002407001
XM_002264455.2	5.08742	11.1123	8.42773	13.4969	probable serine/threonine-protein kinase At1g54610-like		GSVIVT00035300001	1610846_at
XM_002264457.1	29.8354	12.3326	5.37189	6.61076	uncharacterized protein LOC100267239 isoform 2	9. Decreasing 1
XM_002264458.2	2.09599	6.54441	7.00908	8.03615	uncharacterized protein LOC100267761		GSVIVT00002271001
XM_002264460.1	0	0	0.0128153	0.0122167	cucumisin-like		GSVIVT00004225001
XM_002264461.2	40.0857	20.697	15.0987	19.0415	dehydrogenase/reductase SDR family member 4		GSVIVT00011718001	1613159_at
XM_002264462.2	29.1621	22.1613	21.0779	24.9499	LOW QUALITY PROTEIN: vesicle-associated protein 2-1		GSVIVT00011411001	1613145_at
XM_002264463.1	0	0.197442	0.0200384	0.267436	aluminum-activated malate transporter 10		GSVIVT00008649001
XM_002264464.2	0.734249	3.43361	1.53931	1.62812	methyl-CpG-binding domain-containing protein 9-like	2. Early-veraison	GSVIVT00028835001	1620008_at
XM_002264465.2	4.3546	0	0	0.268249	probable calcium-binding protein CML31	1. Young berry	GSVIVT00035037001
XM_002264466.2	10.6228	28.7424	46.7129	30.0051	uncharacterized membrane protein C24H6.13 isoform 1		GSVIVT00006885001	1622046_at
XM_002264467.2	0	0.258556	0.131204	0.725442	serine/threonine-protein kinase PBS1-like		GSVIVT00006892001
XM_002264468.2	0.105239	0.0142698	0.0521367	0.0248509	wall-associated receptor kinase 2-like		GSVIVT00029768001
XM_002264470.2	5.50047	3.02311	1.83484	7.6893	zinc finger protein CONSTANS-LIKE 9-like		GSVIVT00029061001
XM_002264471.1	21.6881	20.137	19.6863	19.5481	ATP phosphoribosyltransferase		GSVIVT00035413001
XM_002264472.2	276.608	16.3881	13.7921	2.58931	photosystem II reaction center W protein, chloroplastic	1. Young berry	GSVIVT00007450001	1612085_at
XM_002264473.1	0.0721503	0	0	0	uncharacterized protein LOC100258590		GSVIVT00036709001
XM_002264475.1	59.3481	23.6931	17.0099	17.2704	uncharacterized protein LOC100265804	1. Young berry	GSVIVT00037104001	1606708_at
XM_002264476.1	1.5184	0.114914	0.104963	0.0750457	sulfotransferase 17-like	1. Young berry	GSVIVT00000004001
XM_002264478.1	0	0	0.0139117	0	wall-associated receptor kinase-like 2-like		GSVIVT00031967001
XM_002264479.1	2.69109	1.34282	0.746592	1.60138	mitochondrial import inner membrane translocase subunit TIM50	5. Low at veraison	GSVIVT00033354001
XM_002264480.1	0.147694	0.0750991	0.0137192	0.104628	cellulose synthase-like protein G3		GSVIVT00006705001
XM_002264481.2	48.5549	50.6787	58.1167	81.2878	uncharacterized protein LOC100261262 isoform 1		GSVIVT00003198001	1614986_at
XM_002264482.1	0.524234	3.64165	2.84685	3.57091	DNA polymerase kappa-like		GSVIVT00001470001
XM_002264483.2	5.2081	5.55625	4.27187	4.55965	uncharacterized protein LOC100254288		GSVIVT00004053001
XM_002264484.1	0.256689	1.60802	1.08728	1.1456	cytochrome P450 82C4		GSVIVT00006019001
XM_002264486.1	0.445828	0.791368	0.301185	0.832643	thiamin pyrophosphokinase 1 isoform 1
XM_002264487.1	0.320668	0.358717	0.148934	0.170374	ethylene-responsive transcription factor 1B		GSVIVT00007520001
XM_002264488.1	0	0	0	0	ethylene-responsive transcription factor 1B-like
XM_002264489.2	0.936688	11.6849	13.7764	10.8382	probable galacturonosyltransferase 7-like		GSVIVT00033610001
XM_002264490.1	13.3688	19.2087	21.4756	26.3007	uncharacterized protein LOC100247198		GSVIVT00038893001
XM_002264491.2	0.129362	0.0382708	0.00873922	0.30825	protein argonaute MEL1-like		GSVIVT00000553001
XM_002264492.1	13.0911	22.0984	18.2427	3.68643	galacturonokinase		GSVIVT00007137001	1617454_at
XM_002264494.2	2.80766	0.761405	0.537834	1.20223	leucine-rich repeat receptor-like protein kinase TDR-like	5. Low at veraison	GSVIVT00005619001
XM_002264495.2	25.3454	20.7457	19.5227	39.2168	uncharacterized protein LOC100245232		GSVIVT00003537001	1614758_at
XM_002264496.1	0	0	0	0	GDSL esterase/lipase At5g03610-like		GSVIVT00001604001
XM_002264500.1	1.93061	2.95179	2.57251	4.88116	uncharacterized protein LOC100261573		GSVIVT00023406001
XM_002264502.2	7.47799	3.44533	3.32625	0.797474	ADIPOR-like receptor CG5315-like	9. Decreasing 1	GSVIVT00007855001
XM_002264504.2	90.9232	92.8825	127.677	119.011	uncharacterized protein LOC100258198		GSVIVT00004894001	1613717_a_at
XM_002264505.1	11.8276	9.65066	11.2883	12.9721	bifunctional fucokinase/fucose pyrophosphorylase-like		GSVIVT00008652001
XM_002264506.1	0.255054	0	0	0	glutaredoxin-C1-like		GSVIVT00006974001
XM_002264507.1	2.18628	0.655305	0.598561	1.95637	uncharacterized protein LOC100258941	5. Low at veraison		1606461_at
XM_002264509.1	0.0510758	0.0138512	0	0	wall-associated receptor kinase 2-like
XM_002264511.2	61.8301	77.4214	90.569	37.3933	uncharacterized membrane protein At1g16860		GSVIVT00006797001	1609795_at
XM_002264512.1	0	0.0227659	0.0207946	0.257704	UDP-glucose flavonoid 3-O-glucosyltransferase 6		GSVIVT00031480001
XM_002264513.2	7.35566	16.6845	13.8766	18.6213	mitogen-activated protein kinase kinase kinase 1-like		GSVIVT00005840001
XM_002264514.1	0.0570419	0	0.0423889	0	thaumatin-like protein-like		GSVIVT00008848001
XM_002264515.2	0.125791	0.204679	0.0623184	0.237632	phosphatidylinositol N-acetylglucosaminyltransferase subunit P-like isoform 1
XM_002264517.1	0.145878	0	0	0	putative invertase inhibitor
XM_002264518.2	25.1427	12.7882	9.06453	10.178	uncharacterized protein LOC100245386	1. Young berry	GSVIVT00007279001	1611595_s_at
XM_002264520.1	0	0.0314915	0	0.164528	endo-1,4-beta-xylanase A-like
XM_002264522.1	71.4789	113.868	120.088	157.907	26S proteasome non-ATPase regulatory subunit 4		GSVIVT00036762001	1607136_at
XM_002264523.2	5.3017	16.9741	9.45551	7.26857	ras-related protein RABA5c-like isoform 2	2. Early-veraison	GSVIVT00033520001
XM_002264524.1	51.0659	18.9734	10.1849	66.5054	potassium transporter 5		GSVIVT00023547001	1615318_at
XM_002264525.2	3.20203	2.0782	2.80727	4.28186	thiamin pyrophosphokinase 1 isoform 2		GSVIVT00027976001	1616760_at
XM_002264526.1	0	0	0	0	ethylene-responsive transcription factor 1B-like		GSVIVT00007524001
XM_002264527.2	0.19848	0.0807385	0	0.0351515	transcription factor LAF1-like		GSVIVT00010586001
XM_002264528.1	28.6189	25.3645	29.7427	47.4287	calcium-dependent protein kinase 13		GSVIVT00038883001	1608730_at
XM_002264529.2	12.8679	0.256231	0.122595	0.212489	probably inactive leucine-rich repeat receptor-like protein kinase IMK2-like	1. Young berry	GSVIVT00037401001
XM_002264530.1	85.8408	55.3911	57.5212	53.47	caffeic acid 3-O-methyltransferase		GSVIVT00000576001	1614191_s_at
XM_002264531.1	11.8628	44.6168	38.717	80.8812	uncharacterized protein C19orf29 homolog		GSVIVT00000554001	1619333_at
XM_002264532.1	44.6321	6.58006	5.76497	6.43117	uncharacterized protein LOC100241102	1. Young berry	GSVIVT00029583001	1613954_at
XM_002264534.1	18.0644	26.1774	25.7696	44.1134	large subunit GTPase 1 homolog		GSVIVT00007482001	1615429_at
XM_002264535.2	41.1175	40.4079	38.2819	52.1386	uncharacterized protein LOC100267719 isoform 1		GSVIVT00005917001	1621379_at
XM_002264536.2	15.5943	142.581	128.955	75.3392	uncharacterized protein LOC100260203		GSVIVT00005620001	1617750_at
XM_002264537.1	4.47986	6.47488	5.11449	4.60969	uncharacterized GTP-binding protein At5g64813		GSVIVT00005416001	1608307_at
XM_002264538.1	1.57033	0	0	0	flavonol sulfotransferase-like	1. Young berry
XM_002264539.2	7.11142	11.6277	12.0349	28.0918	non-lysosomal glucosylceramidase	8. Increasing	GSVIVT00035303001
XM_002264540.1	0.0646696	0.0210452	0.0192229	0.109951	LRR receptor-like serine/threonine-protein kinase GSO1-like		GSVIVT00030801001
XM_002264542.1	0	0	0	0	probable ubiquitin-conjugating enzyme E2 16-like		GSVIVT00004999001
XM_002264545.2	42.7039	38.5856	25.6415	22.1361	UPF0559 protein-like		GSVIVT00012630001	1618628_at
XM_002264546.2	0.483616	0.0786908	0	0.02284	asparaginyl-tRNA synthetase, cytoplasmic 2
XM_002264548.2	43.9593	10.277	10.185	6.04035	50S ribosomal protein L35, chloroplastic	1. Young berry	GSVIVT00010569001
XM_002264549.2	3.47652	2.82838	1.56517	1.14152	calcium-transporting ATPase, endoplasmic reticulum-type-like		GSVIVT00008659001
XM_002264550.2	0.0895826	0.419068	0.0166426	0.174519	nodulation receptor kinase-like		GSVIVT00028838001
XM_002264551.1	2.26869	108.414	107.341	40.3976	CTP synthase 1		GSVIVT00021100001	1610303_at
XM_002264552.2	33.3153	206.639	132.429	185.867	NAC domain-containing protein 29 isoform 1		GSVIVT00006968001	1608192_at
XM_002264555.2	0.303935	1.87926	1.56973	0.947371	uncharacterized membrane protein C24H6.13 isoform 2	6. Veraison up-regulated
XM_002264557.2	0.142567	0.0434953	0.026486	0	wall-associated receptor kinase 2-like		GSVIVT00029771001
XM_002264558.1	0.226234	0.245409	0.112079	0.21369	shaggy-related protein kinase theta-like
XM_002264559.2	0.967232	0.236072	0.359384	1.30188	uncharacterized protein LOC100253285		GSVIVT00025843001
XM_002264560.1	0	0	0	0	annexin D4-like		GSVIVT00005482001
XM_002264562.2	74.3457	48.4915	56.3197	50.2968	cytochrome c1-1, heme protein, mitochondrial-like		GSVIVT00020558001	1608673_at
XM_002264563.1	8.51752	1.31392	1.0193	0.830645	benzyl alcohol O-benzoyltransferase	1. Young berry	GSVIVT00013875001	1621918_at
XM_002264564.2	106.877	75.6029	35.8764	10.9283	protein COBRA	10. Decreasing 2	GSVIVT00000020001	1613998_at
XM_002264565.1	9.86807	15.2048	9.14876	14.5658	methenyltetrahydrofolate synthase domain-containing protein-like		GSVIVT00031739001	1622290_at
XM_002264567.2	0.293897	0.209217	0.0819001	0.0780751	zinc transporter 1 isoform 1		GSVIVT00002088001
XM_002264568.2	0.733396	0	0.0181667	0.0173182	cellulose synthase-like protein G3-like	1. Young berry	GSVIVT00006707001
XM_002264569.1	0	0	0	0	endo-1,4-beta-xylanase A-like		GSVIVT00001472001
XM_002264570.2	23.0176	16.3718	15.1726	3.01132	uncharacterized transporter C5D6.04 isoform 1		GSVIVT00005993001	1617097_at
XM_002264571.1	0.72089	0.752481	0.434631	0.713037	DNA topoisomerase 3-alpha		GSVIVT00006020001
XM_002264572.2	2.25775	10.3891	11.127	25.5907	uncharacterized protein LOC100250375	8. Increasing	GSVIVT00031638001	1614347_at
XM_002264573.2	781.383	414.099	313.781	278.644	60S ribosomal protein L10	9. Decreasing 1	GSVIVT00023920001	1611082_s_at
XM_002264574.1	2.26254	5.58063	2.85561	11.6013	thiamin pyrophosphokinase 1 isoform 3
XM_002264575.1	0	0	0	0	ethylene-responsive transcription factor 1B		GSVIVT00007525001
XM_002264577.1	32.3972	7.95634	3.24087	5.2428	probable polyadenylate-binding protein At2g36660	1. Young berry	GSVIVT00000555001
XM_002264578.2	9.93787	30.6367	35.284	60.3491	serine/threonine-protein phosphatase BSL3-like	8. Increasing	GSVIVT00002351001
XM_002264580.2	89.6539	26.3834	48.8866	30.4913	sugar transport protein 7	1. Young berry	GSVIVT00005628001	1620670_at
XM_002264581.2	6.61182	16.4973	12.3872	40.1925	uncharacterized protein LOC100256296		GSVIVT00005430001
XM_002264582.1	8.23258	3.93738	1.38226	0.780863	uncharacterized protein At5g12080	9. Decreasing 1	GSVIVT00002410001	1606593_at
XM_002264583.2	13.8068	19.0116	17.7633	14.861	THO complex subunit 1-like		GSVIVT00002021001
XM_002264584.2	0.0368469	0.0299775	0.0342271	0.0587315	TMV resistance protein N-like		GSVIVT00038299001
XM_002264585.2	17.7318	2.79445	1.91981	34.4609	zinc transporter 5 isoform 1		GSVIVT00037540001	1608136_s_at
XM_002264586.2	5.25899	0.825146	0.446635	0.159666	uncharacterized protein LOC100241626	1. Young berry	GSVIVT00037533001	1622393_at
XM_002264587.1	82.4866	59.5668	53.3599	22.7338	ras-related protein RABD1	10. Decreasing 2	GSVIVT00035296001	1616648_at
XM_002264588.2	0.256689	0.358	0.218	1.84439	mitogen-activated protein kinase kinase kinase A-like	4. Ripe berry	GSVIVT00035304001
XM_002264589.2	0	0	0	0	superoxide dismutase [Cu-Zn]-like		GSVIVT00032849001
XM_002264590.2	1094.76	1.5213	0.338918	0.678489	aspartic proteinase nepenthesin-1-like isoform 1	1. Young berry	GSVIVT00030908001	1606471_at
XM_002264591.1	0	0	0.153783	0.219901	dynamin-2A-like
XM_002264592.2	95.6493	65.3995	81.9764	114.635	uncharacterized protein LOC100251247		GSVIVT00023421001	1616205_at
XM_002264593.2	16.5527	31.9558	32.9438	12.5389	uncharacterized protein LOC100243049		GSVIVT00008086001
XM_002264594.2	2.51746	6.89109	3.6636	6.55773	uncharacterized protein LOC100257753		GSVIVT00016966001	1609332_at
XM_002264598.2	311.978	126.44	101.65	94.2282	wound-induced basic protein	1. Young berry	GSVIVT00009009001	1614828_at
XM_002264599.2	3.64904	12.1354	11.6634	20.9523	U-box domain-containing protein 43-like	7. Veraison onwards	GSVIVT00008661001
XM_002264601.2	6.96662	3.73091	4.916	13.0915	U-box domain-containing protein 19-like		GSVIVT00028839001
XM_002264602.1	0	0	0	0	uncharacterized protein LOC100245472
XM_002264604.1	0.378661	0	0	0	probable calcium-binding protein CML31-like		GSVIVT00035039001
XM_002264605.1	2.08824	1.85963	2.45354	2.03909	RNA pseudourine synthase 6, chloroplastic		GSVIVT00006897001	1616572_at
XM_002264606.2	3.05694	13.4834	11.6587	8.88603	probable leucine-rich repeat receptor-like serine/threonine-protein kinase At3g14840-like		GSVIVT00004881001	1613675_at
XM_002264607.2	0	0.0784539	0.0537454	0.119549	cytochrome P450 716B2-like		GSVIVT00016986001
XM_002264608.2	32.4979	39.0814	43.1736	55.3056	endoplasmic reticulum-Golgi intermediate compartment protein 3		GSVIVT00038416001	1612262_at
XM_002264609.1	36.9461	13.7692	9.69981	10.0696	60S acidic ribosomal protein P2B	1. Young berry	GSVIVT00034930001	1610211_at
XM_002264610.1	1.22156	0.387833	0.0442813	0.928691	uncharacterized protein LOC100262617	5. Low at veraison	GSVIVT00034928001
XM_002264611.2	0.489661	0	0	1.2719	wound-induced protein WIN2		GSVIVT00007452001
XM_002264612.2	51.1982	86.7125	71.8702	67.8146	ribosome biogenesis regulatory protein homolog		GSVIVT00026150001	1613300_at
XM_002264613.1	0.331852	0.599963	0.109602	0.104484	meiotic recombination protein SPO11-1-like		GSVIVT00033355001	1621915_at
XM_002264614.1	0	0	0	0	transcription factor MYB113-like		GSVIVT00038760001
XM_002264615.2	24.2982	33.5071	33.26	20.3115	zinc finger protein-like 1		GSVIVT00001459001	1614002_at
XM_002264616.1	0.0457117	0	0	0	endo-1,4-beta-xylanase A-like		GSVIVT00001473001
XM_002264617.1	17.8289	18.0853	9.75475	32.5952	uncharacterized protein LOC100243137	4. Ripe berry	GSVIVT00006021001	1616053_at
XM_002264618.2	369.484	381.846	321.54	228.296	ADP-ribosylation factor 2-like			1607572_s_at
XM_002264619.1	0.0172452	0.0140301	0	0.0244335	potassium transporter 5		GSVIVT00023549001
XM_002264620.2	0.294005	0.095677	0	0.0416554	ethylene-responsive transcription factor 1B		GSVIVT00007523001
XM_002264622.2	7.38055	11.734	11.6784	5.89595	probable leucine-rich repeat receptor-like protein kinase At5g49770		GSVIVT00033612001	1609428_at
XM_002264623.2	8.73975	82.6199	64.0413	66.6237	digalactosyldiacylglycerol synthase 1, chloroplastic-like		GSVIVT00038899001	1621097_at
XM_002264624.2	0.0311138	21.8705	101.456	14.7898	aldose reductase isoform 1	3. Late-veraison	GSVIVT00037412001
XM_002264625.2	7.16914	8.25002	6.95733	0.250594	uncharacterized protein LOC100243551		GSVIVT00011091001
XM_002264627.1	0.824187	1.69268	1.29216	0.526903	putative disease resistance protein At3g14460		GSVIVT00002017001
XM_002264628.2	0	0	0.0862523	0.123336	uncharacterized protein LOC100261761		GSVIVT00001328001
XM_002264629.2	130.157	49.457	40.2071	18.8073	protein KRTCAP2 homolog	9. Decreasing 1	GSVIVT00035686001	1618984_at
XM_002264630.1	28.133	40.2324	45.2653	72.1802	leucyl-tRNA synthetase, cytoplasmic-like		GSVIVT00035298001	1609994_at
XM_002264631.2	1.30024	0.209363	0.196267	0.196695	uncharacterized protein LOC100240893	1. Young berry	GSVIVT00032842001	1611782_at
XM_002264632.1	0.763159	0.182612	0.433679	0.222613	aspartic proteinase nepenthesin-1-like isoform 2	1. Young berry	GSVIVT00030907001
XM_002264633.2	24.1835	9.21653	6.77021	2.95669	WD repeat-containing protein WRAP73	9. Decreasing 1	GSVIVT00030805001	1621586_at
XM_002264634.2	8.97148	5.80351	3.44726	2.17018	uncharacterized protein LOC100245024	10. Decreasing 2	GSVIVT00029898001
XM_002264635.2	9.65178	8.13282	7.04435	5.98277	uncharacterized protein LOC100247110		GSVIVT00008339001	1615236_at
XM_002264636.2	0	0	0	0.065665	probable F-box protein At4g22030-like		GSVIVT00013261001
XM_002264638.2	0.918619	0	0	0.828242	cysteine-rich repeat secretory protein 55-like	5. Low at veraison	GSVIVT00013657001
XM_002264641.1	0.0946653	0.0770166	0	0.134124	probable calcium-binding protein CML31-like		GSVIVT00035040001
XM_002264642.2	0.588122	0.43687	0.285029	0.416633	beta-glucosidase 46-like		GSVIVT00006898001
XM_002264643.2	0.348962	0.402198	0.497031	0.298712	probable LRR receptor-like serine/threonine-protein kinase RFK1-like		GSVIVT00035809001	1608516_at
XM_002264644.2	18.8452	76.4837	90.009	57.0863	bifunctional purple acid phosphatase 26-like		GSVIVT00006414001	1609101_at
XM_002264645.2	0	0.0252445	0	0.26378	serine/threonine-protein kinase BRI1-like 1-like		GSVIVT00006432001	1609263_at
XM_002264646.2	3.45064	1.17516	1.9679	3.1835	uncharacterized protein LOC100248158		GSVIVT00025845001
XM_002264647.1	5.72444	19.1238	16.1321	31.7957	uncharacterized protein LOC100249313 isoform 1		GSVIVT00029062001	1607068_at
XM_002264648.2	0	0.102125	0	0	annexin D3-like		GSVIVT00005484001
XM_002264649.2	7.78419	10.5615	8.46833	16.3358	APO protein 1, chloroplastic		GSVIVT00018970001	1607522_at
XM_002264650.2	17.7344	13.0516	11.3626	7.05853	pyrophosphate--fructose 6-phosphate 1-phosphotransferase subunit alpha isoform 1			1607722_at
XM_002264651.1	34.9309	0.283098	0.0994553	0.379242	uncharacterized protein LOC100246194	1. Young berry	GSVIVT00005769001
XM_002264652.1	0	0	0	0	protein BEARSKIN1		GSVIVT00031969001
XM_002264653.2	12.964	15.7176	13.9288	18.3515	polypyrimidine tract-binding protein homolog 3 isoform 1		GSVIVT00031740001
XM_002264655.1	0	0	0	0.0602278	uncharacterized protein LOC100251287		GSVIVT00006700001	1613507_at
XM_002264657.2	0	0.0364407	0	0.285577	LOW QUALITY PROTEIN: zinc finger CCCH domain-containing protein 48-like		GSVIVT00001474001
XM_002264658.2	20.5923	21.2544	24.1154	28.42	protein RMD5 homolog A isoform 1		GSVIVT00005751001
XM_002264659.2	176.989	548.609	566.104	237.107	soluble inorganic pyrophosphatase-like		GSVIVT00024902001	1609853_at
XM_002264660.1	0.761282	1.54838	1.11259	4.00881	pentatricopeptide repeat-containing protein At2g13420, mitochondrial	4. Ripe berry	GSVIVT00006023001
XM_002264663.2	0.983523	0.533441	0.104411	1.39348	protein LURP-one-related 5-like		GSVIVT00033615001
XM_002264664.2	0.172601	0.0401207	0.0183233	0.0174675	aluminum-activated malate transporter 8-like		GSVIVT00038900001
XM_002264665.2	31.1064	67.8225	55.9741	99.7398	DEAD-box ATP-dependent RNA helicase 38-like		GSVIVT00000559001	1610578_at
XM_002264666.1	0	0	0	0.233888	laccase-14-like		GSVIVT00007679001
XM_002264667.2	0	0	0.033548	3.93368	probable glutathione S-transferase parA	4. Ripe berry	GSVIVT00006661001	1609330_at
XM_002264668.2	0.159536	0.06057	0.0237108	0.0753447	TMV resistance protein N-like		GSVIVT00002411001	1612212_at
XM_002264670.1	12.0649	6.19431	5.38437	2.359	putative kinase-like protein TMKL1-like	9. Decreasing 1	GSVIVT00001246001	1614358_at
XM_002264672.1	0	1.89551	0.631063	0.0462762	ABC transporter B family member 15-like	2. Early-veraison	GSVIVT00035706001
XM_002264674.2	0.0536056	0.0218059	0.0199177	0.0949374	endoglucanase 8-like		GSVIVT00029899001
XM_002264675.2	3.39026	11.0328	8.65141	13.2094	katanin p80 WD40 repeat-containing subunit B1 homolog 1	7. Veraison onwards	GSVIVT00003952001	1616449_at
XM_002264678.2	1.5067	0	0.0287092	0.082105	uncharacterized protein LOC100257048	1. Young berry	GSVIVT00011413001
XM_002264680.2	1.32531	0	0	0	probable calcium-binding protein CML31-like	1. Young berry
XM_002264681.2	0.259274	0.36328	0.353231	0.714284	probable LRR receptor-like serine/threonine-protein kinase RFK1-like		GSVIVT00035806001	1619388_at
XM_002264682.1	22.4063	43.962	64.8636	34.8695	E3 ubiquitin-protein ligase RHA1B		GSVIVT00029063001	1608656_at
XM_002264683.2	10.6795	8.1408	6.57061	4.89758	acyl-CoA-binding domain-containing protein 4		GSVIVT00018098001	1609769_at
XM_002264684.2	9.72115	874.159	1859.91	658.833	pathogenesis-related protein PR-4B	3. Late-veraison	GSVIVT00007453001	1618835_s_at
XM_002264685.1	31.0378	15.6415	14.2404	21.6167	3-ketoacyl-CoA synthase 1-like		GSVIVT00026152001	1619011_at
XM_002264686.2	23.2106	10.8703	9.74903	8.97916	uncharacterized protein LOC100261162		GSVIVT00008760001	1614524_at
XM_002264687.2	966.915	31.3714	26.7152	1.82811	uncharacterized protein LOC100266367	1. Young berry	GSVIVT00008759001	1614951_at
XM_002264688.2	0.327605	0.389542	0.54308	1.03543	protein RFT1 homolog	8. Increasing	GSVIVT00031970001
XM_002264689.2	6.22964	3.94737	2.38145	1.12451	uncharacterized protein LOC100244294	10. Decreasing 2	GSVIVT00001811001	1621271_at
XM_002264690.1	0	0	0	0	calcium-activated outward-rectifying potassium channel 1		GSVIVT00033357001
XM_002264691.2	0	0	0.0202843	0.0773478	UDP-glucose flavonoid 3-O-glucosyltransferase 6		GSVIVT00002091001
XM_002264692.2	0	0	0	0	cellulose synthase-like protein G3		GSVIVT00006709001
XM_002264693.1	136.516	1.24752	1.75807	1.92426	21 kDa protein	1. Young berry	GSVIVT00007280001	1612763_at
XM_002264694.2	0.0737448	0	0.0822018	0.156725	uncharacterized protein LOC100250621		GSVIVT00007297001
XM_002264695.1	0.372497	0.35356	0.18454	0.175921	GEM-like protein 4		GSVIVT00001475001
XM_002264696.2	12.033	19.5793	19.7316	21.039	exocyst complex component 3		GSVIVT00005752001
XM_002264697.2	2.28267	0.0786908	0	0.109632	cyanidin-3-O-glucoside 2-O-glucuronosyltransferase-like	1. Young berry	GSVIVT00006024001
XM_002264698.1	30.1704	118.819	141.351	54.242	uncharacterized protein LOC100261667	6. Veraison up-regulated	GSVIVT00033521001	1620224_at
XM_002264699.2	4.92154	24.843	22.9596	16.8689	uncharacterized protein LOC100264644		GSVIVT00001935001
XM_002264700.2	36.0452	7.79687	6.05574	6.14048	xylulose 5-phosphate/phosphate translocator, chloroplastic-like	1. Young berry	GSVIVT00022919001
XM_002264701.1	0.120717	4.71413	1.35842	0.256552	potassium transporter 5	2. Early-veraison	GSVIVT00023548001
XM_002264702.2	34.0795	33.1252	27.2245	32.2428	probable U6 snRNA-associated Sm-like protein LSm4-like		GSVIVT00027979001	1612278_at
XM_002264703.2	1.77971	3.8611	2.73324	3.90838	uncharacterized protein LOC100246776		GSVIVT00033616001
XM_002264704.2	0.0593236	0.337846	0.991901	0.210128	aldose reductase isoform 2	3. Late-veraison
XM_002264705.2	0.675335	1.80989	1.49572	2.96431	uncharacterized protein LOC100249976		GSVIVT00037408001
XM_002264706.1	5.79244	9.97146	12.2896	7.7113	3-hydroxyisobutyryl-CoA hydrolase 1		GSVIVT00000300001	1615207_at
XM_002264707.2	7.07457	19.4742	20.2123	26.0804	J domain-containing protein spf31		GSVIVT00007486001	1613818_at
XM_002264709.2	2.4487	2.34374	3.74639	6.29251	serine/threonine-protein kinase HT1-like		GSVIVT00002272001
XM_002264710.2	0.173348	0.0940202	0.0429394	1.00288	putative disease resistance RPP13-like protein 1-like	4. Ripe berry	GSVIVT00002024001
XM_002264711.2	0	0.0141306	0.0451744	0.0430646	TMV resistance protein N-like		GSVIVT00038302001
XM_002264712.2	51.0615	61.0531	55.1758	42.0947	3-mercaptopyruvate sulfurtransferase		GSVIVT00035688001	1618747_at
XM_002264714.1	0	0.0365881	0.0334199	0.0254872	putative disease resistance RPP13-like protein 1-like		GSVIVT00030904001	1622125_at
XM_002264715.2	5.57352	7.8505	9.07711	13.4871	E3 ubiquitin-protein ligase HOS1-like		GSVIVT00004994001
XM_002264716.2	0.175629	34.3998	36.7069	5.5366	succinate dehydrogenase [ubiquinone] iron-sulfur subunit 3, mitochondrial-like	6. Veraison up-regulated	GSVIVT00004046001	1618565_at
XM_002264717.1	80.042	36.7369	64.7457	30.5909	uncharacterized protein LOC100262463			1616483_at
XM_002264719.1	30.0073	97.972	69.1083	47.8814	protein GIGANTEA-like	6. Veraison up-regulated	GSVIVT00008956001	1614018_at
XM_002264722.2	0.0572867	0.0349549	0.0425709	0.0710197	wall-associated receptor kinase 5-like		GSVIVT00029775001
XM_002264723.2	53.678	55.3784	34.9878	39.2082	magnesium transporter NIPA2		GSVIVT00035418001	1619182_at
XM_002264725.2	0	0	0	0.160656	E3 ubiquitin-protein ligase PUB23-like
XM_002264727.2	8.44745	13.0271	11.3369	16.7024	polypyrimidine tract-binding protein homolog 3 isoform 2
XM_002264728.2	0.0179326	0.0729467	0.13326	0.127037	cellulose synthase-like protein G3		GSVIVT00006710001
XM_002264729.2	12.2493	16.467	15.3228	14.3386	3-oxoacyl-[acyl-carrier-protein] synthase 3 A, chloroplastic-like		GSVIVT00007299001	1619921_at
XM_002264730.1	7.24779	4.54486	5.69016	6.56729	COBW domain-containing protein 2		GSVIVT00038752001
XM_002264731.2	27.2183	38.6328	32.4875	29.3621	uncharacterized protein At2g24330		GSVIVT00003200001	1609097_at
XM_002264733.2	27.3612	41.1699	46.4381	64.9785	vacuolar-sorting receptor 3-like		GSVIVT00001461001	1610672_at
XM_002264735.1	0	0	0	0	cyanidin-3-O-glucoside 2-O-glucuronosyltransferase		GSVIVT00006026001
XM_002264736.1	12.8865	22.6695	23.6395	24.8087	ATPase family AAA domain-containing protein 2B-like		GSVIVT00001933001
XM_002264737.1	0.201368	1.00636	0.406166	0.815152	protein SRG1-like isoform 1			1614441_at
XM_002264738.2	6.65069	7.02552	5.8479	10.3109	uncharacterized protein LOC100249643		GSVIVT00035710001
XM_002264739.1	0	0	0	0	uncharacterized protein LOC100251726
XM_002264740.1	59.9113	19.4918	17.3926	6.01334	uncharacterized protein LOC100254951	9. Decreasing 1	GSVIVT00030905001	1616652_at
XM_002264741.2	1.53283	3.87973	5.08688	6.80759	uncharacterized protein At3g06530-like	7. Veraison onwards	GSVIVT00030807001
XM_002264742.2	2.90417	0.778314	0.634749	0.338858	uncharacterized protein LOC100246105	1. Young berry	GSVIVT00023423001	1611852_at
XM_002264746.2	2.26563	4.51858	5.30104	13.0785	C2 and GRAM domain-containing protein At1g03370-like	8. Increasing	GSVIVT00004317001
XM_002264749.1	7.19456	0	0	0.134124	probable calcium-binding protein CML31	1. Young berry	GSVIVT00035042001
XM_002264750.2	5.1573	11.1573	13.3417	23.615	uncharacterized protein LOC100255600	8. Increasing	GSVIVT00006902001	1608374_at
XM_002264751.2	0.175168	0.0285022	0.0390512	0	wall-associated receptor kinase 2-like		GSVIVT00029778001
XM_002264752.2	16.9344	3.08372	3.45272	7.57905	uncharacterized protein LOC100243037	5. Low at veraison	GSVIVT00025847001
XM_002264753.2	0.026258	0	0.0585384	0.279023	UDP-glucose flavonoid 3-O-glucosyltransferase 6-like		GSVIVT00031485001
XM_002264754.1	0.0513377	0	0	0.0727366	cytochrome P450 82C4		GSVIVT00035439001
XM_002264755.2	0.0544068	0.0442636	0.0404308	0.077085	histidine-containing phosphotransfer protein 1		GSVIVT00034932001
XM_002264756.1	13.3177	3.96219	1.47445	2.72599	uncharacterized protein LOC100240969	1. Young berry	GSVIVT00008851001
XM_002264757.1	0	0.033209	0.0101111	0.0192778	receptor-like protein 12-like		GSVIVT00000950001
XM_002264759.2	55.5316	42.396	25.1292	118.429	acyl-[acyl-carrier-protein] desaturase 6, chloroplastic		GSVIVT00014296001	1611395_at
XM_002264760.2	6.25973	1.22839	0.67789	0.512528	carboxymethylenebutenolidase homolog	1. Young berry	GSVIVT00001813001
XM_002264761.2	0.286024	6.10838	6.32337	26.5099	uncharacterized protein LOC100262406	8. Increasing	GSVIVT00031737001
XM_002264762.2	2.54654	10.1787	10.0104	11.1639	calcium-activated outward-rectifying potassium channel 1		GSVIVT00033358001
XM_002264763.2	2.83458	65.3184	13.0539	8.82412	21 kDa protein-like	2. Early-veraison	GSVIVT00007281001	1611095_a_at
XM_002264764.1	0.113598	0	0.0211043	0.925458	zinc finger CCCH domain-containing protein 48	4. Ripe berry	GSVIVT00001478001
XM_002264766.1	3.58789	0	0	0	gibberellin 20 oxidase 2	1. Young berry	GSVIVT00006027001
XM_002264767.2	6.10832	5.77017	3.70702	4.03873	UPF0454 protein C12orf49 homolog		GSVIVT00001937001
XM_002264768.2	22.6528	27.7474	23.8809	18.8584	WD repeat-containing protein 89 homolog		GSVIVT00027980001	1614743_at
XM_002264769.2	2.07662	1.65759	1.51406	1.6654	uncharacterized protein LOC100262923			1618786_at
XM_002264770.1	0	0.109322	0	0.158654	serine/threonine-protein phosphatase PP1		GSVIVT00033624001
XM_002264771.2	67.1658	153.727	133.799	88.4829	protein SRG1-like isoform 2		GSVIVT00038884001
XM_002264772.1	2.47115	4.13829	4.39653	9.82633	uncharacterized protein LOC100267149	8. Increasing	GSVIVT00037409001
XM_002264773.2	9.366	11.9188	10.4401	7.32689	protein notum homolog		GSVIVT00021314001	1608198_at
XM_002264774.1	0	0	0	0.725374	protein pelota homolog	4. Ripe berry	GSVIVT00000563001
XM_002264776.2	0	0	0	0.126828	putative laccase-9-like		GSVIVT00007681001
XM_002264777.2	33.7579	22.2071	11.336	8.80537	probable glutathione S-transferase parA	10. Decreasing 2	GSVIVT00006668001
XM_002264778.2	235.04	59.9316	34.1411	23.5223	uncharacterized protein At4g01150, chloroplastic-like	1. Young berry		1610544_s_at
XM_002264779.2	2.28633	2.33839	1.60193	1.83562	uncharacterized protein LOC100256872		GSVIVT00005629001
XM_002264780.2	1.33478	1.71035	1.36386	1.46564	HAUS augmin-like complex subunit 1-like		GSVIVT00002654001	1606460_at
XM_002264781.2	30.4994	23.6106	27.1167	37.5168	uncharacterized protein LOC100267570		GSVIVT00000791001	1617007_at
XM_002264784.1	9.70098	22.2675	17.7734	42.542	uncharacterized protein LOC100255521		GSVIVT00031223001	1612390_at
XM_002264785.2	16.3532	18.4421	15.3261	16.4204	ubiquinol-cytochrome c reductase complex chaperone CBP3 homolog		GSVIVT00030808001	1610855_at
XM_002264786.2	0	0	0	0	endoglucanase 8-like		GSVIVT00029901001
XM_002264789.2	0.311622	0.665504	3.67621	1.49011	probable glutathione S-transferase parC isoform 1	3. Late-veraison	GSVIVT00012187001
XM_002264792.2	136.796	148.245	169.186	215.464	proteasome subunit beta type-5		GSVIVT00035048001	1611607_at
XM_002264793.1	0.270066	0.0199743	0	0	tryptophan synthase beta chain 2, chloroplastic-like		GSVIVT00006903001
XM_002264794.2	0.0595884	0	0	0.295493	agamous-like MADS-box protein AGL62-like		GSVIVT00035812001
XM_002264796.1	63.8366	50.4777	58.1427	15.8146	uncharacterized protein LOC100266500		GSVIVT00029065001	1613462_at
XM_002264797.1	0.213224	0	0	0	annexin D4-like		GSVIVT00005487001
XM_002264798.2	13.8841	27.5039	19.3904	17.9696	heterogeneous nuclear ribonucleoprotein Q		GSVIVT00026153001
XM_002264799.2	1.19738	0.766541	0.393843	0.0556221	cytochrome P450 76C4-like	10. Decreasing 2	GSVIVT00008763001	1616862_at
XM_002264801.2	0	0	0	0	endo-1,4-beta-xylanase A-like		GSVIVT00001479001
XM_002264802.1	0.755536	0.488591	0.46068	1.41356	pentatricopeptide repeat-containing protein At1g06140, mitochondrial		GSVIVT00031640001
XM_002264803.2	0.632547	3.23599	3.08326	4.05573	probable serine/threonine-protein kinase GCN2-like	7. Veraison onwards	GSVIVT00001939001
XM_002264804.2	122.216	52.2121	37.8605	30.5624	10 kDa chaperonin	9. Decreasing 1	GSVIVT00017271001	1608701_at
XM_002264806.2	4.77043	7.55183	5.93744	2.76348	uncharacterized protein LOC100243295 isoform 1		GSVIVT00033613001
XM_002264807.1	13.2544	7.50591	6.77699	5.55712	uncharacterized protein LOC100258764		GSVIVT00033626001	1607267_at
XM_002264808.2	5.19238	3.00755	2.55839	1.65926	BTB/POZ domain-containing protein At3g05675-like	9. Decreasing 1	GSVIVT00038903001
XM_002264810.2	16.7534	4.68777	2.91453	9.87882	uncharacterized protein LOC100250980	5. Low at veraison	GSVIVT00000302001	1609343_at
XM_002264813.2	0.158149	0.102932	0.0235048	0.806653	uncharacterized protein LOC100243160	4. Ripe berry
XM_002264815.2	7.67122	21.7517	23.8237	29.0574	uncharacterized protein LOC100248501		GSVIVT00010216001	1620494_at
XM_002264816.1	0	0	0	0.0120149	phosphate transporter PHO1 homolog 3-like isoform 1		GSVIVT00005922001
XM_002264817.2	59.3715	55.2246	51.1299	65.7754	uncharacterized protein LOC100254523		GSVIVT00005419001	1611481_s_at
XM_002264819.2	0	0	0	0	GDSL esterase/lipase At5g03610-like		GSVIVT00001606001
XM_002264820.2	9.77753	6.54453	4.82189	5.63568	uncharacterized protein LOC100256241		GSVIVT00001245001	1620133_at
XM_002264821.2	14.41	49.9268	38.8718	28.3389	uncharacterized protein LOC100262416	6. Veraison up-regulated	GSVIVT00000793001	1618042_at
XM_002264822.1	0.0569203	0.138925	0.169194	0.0403231	uncharacterized protein LOC100241465
XM_002264823.1	18.2573	5.53368	4.97851	2.78963	NADPH:quinone oxidoreductase	9. Decreasing 1	GSVIVT00030910001	1607346_at
XM_002264824.2	3.33976	18.1416	23.0887	7.93424	uncharacterized protein LOC100244671	6. Veraison up-regulated	GSVIVT00030909001
XM_002264825.1	0	0	0	0	probable pectinesterase/pectinesterase inhibitor 59-like		GSVIVT00029902001
XM_002264826.2	567.605	229.132	227.115	310.378	uncharacterized protein LOC100241008		GSVIVT00023424001	1607887_at
XM_002264827.1	0	0	0.0815261	0	salicylate O-methyltransferase		GSVIVT00004653001
XM_002264831.2	28.7645	47.6453	27.6368	71.1073	LOW QUALITY PROTEIN: transcription factor GTE2-like		GSVIVT00012515001	1613089_at
XM_002264833.2	78.5014	35.3893	36.4335	14.0253	50S ribosomal protein L19, chloroplastic	9. Decreasing 1	GSVIVT00011414001	1611472_at
XM_002264834.2	0.384505	0	0	0.0778252	cytochrome P450 82C4-like
XM_002264835.2	0.746864	0.186961	0.213465	0.189929	L-type lectin-domain containing receptor kinase IX.1-like	1. Young berry	GSVIVT00008553001
XM_002264836.2	5.992	11.3315	8.26944	14.8826	uncharacterized protein LOC100267868 isoform 1		GSVIVT00030023001
XM_002264837.1	7.38281	27.7666	73.7993	42.2297	probable alpha,alpha-trehalose-phosphate synthase [UDP-forming] 10-like		GSVIVT00028851001	1622385_at
XM_002264838.2	0.0281006	0	0.0208821	0.457858	uncharacterized protein LOC100267371
XM_002264839.1	2.06891	161.614	73.6983	918.084	bidirectional sugar transporter SWEET15	4. Ripe berry	GSVIVT00006971001	1611217_at
XM_002264841.1	5.11193	0.0770166	0	0	probable calcium-binding protein CML31-like	1. Young berry	GSVIVT00035043001
XM_002264842.2	0.0116983	0.0571043	0.00869326	1.46685	probable LRR receptor-like serine/threonine-protein kinase RFK1-like	4. Ripe berry	GSVIVT00035813001
XM_002264843.2	51.5925	20.5151	16.8273	8.93177	probable prefoldin subunit 1	9. Decreasing 1	GSVIVT00017003001	1619794_at
XM_002264844.2	0	4.71035	2.45856	0.585934	probable glycosyltransferase At5g20260-like	6. Veraison up-regulated	GSVIVT00006435001
XM_002264845.2	0.29017	0.0786908	0.0718769	0.20556	uncharacterized protein LOC100265330		GSVIVT00025849001
XM_002264846.1	6.09469	4.11445	4.77963	7.643	U-box domain-containing protein 4-like		GSVIVT00029066001	1607153_at
XM_002264847.1	0.0279828	0.0910636	0	0.0396468	UDP-glucose flavonoid 3-O-glucosyltransferase 6-like		GSVIVT00031486001
XM_002264848.1	0.0417119	0.0339354	0.185981	0.0590985	annexin D3		GSVIVT00005488001
XM_002264849.1	4.33867	7.5164	7.52935	6.05675	nephrocystin-3-like		GSVIVT00032966001
XM_002264854.2	0.274646	0.148962	0.0136063	0.194563	cellulose synthase-like protein G3		GSVIVT00006712001
XM_002264855.1	0.678702	142.687	243.545	85.1584	21 kDa protein			1609278_at
XM_002264856.1	2.53055	9.45388	5.74681	12.1472	probable polyamine oxidase 4		GSVIVT00026668001
XM_002264857.2	6.57102	44.9277	52.1056	60.468	E3 ubiquitin-protein ligase UPL3-like	7. Veraison onwards	GSVIVT00036737001	1609251_at
XM_002264858.2	0	0.163709	0.199377	0.285098	NAC domain-containing protein 68-like		GSVIVT00006032001
XM_002264859.2	138.897	62.31	62.2971	72.5363	glycine-rich RNA-binding protein 2, mitochondrial			1621800_at
XM_002264860.1	35.4604	35.8326	30.1322	57.7526	root phototropism protein 2		GSVIVT00023923001	1607873_at
XM_002264861.1	5.76705	0.509988	0.0931654	1.13682	cytochrome P450 94A1	5. Low at veraison	GSVIVT00022036001
XM_002264862.2	168.573	151.363	139.265	122.214	uncharacterized protein OsI_027940-like		GSVIVT00027981001	1618562_at
XM_002264863.2	25.8669	52.2883	64.978	58.8331	uncharacterized protein LOC100253618
XM_002264864.2	1.05695	0.0245686	0.0448824	0	probable protein phosphatase 2C 73-like	1. Young berry	GSVIVT00037415001
XM_002264865.2	0.0579081	0.141336	0.129098	2.11268	serine carboxypeptidase-like 51-like	4. Ripe berry	GSVIVT00000568001
XM_002264866.2	16.4481	21.4055	23.7268	32.922	uncharacterized protein LOC100253108 isoform 1		GSVIVT00029588001	1609869_at
XM_002264867.1	0.309386	0	0	0.156552	acidic endochitinase-like		GSVIVT00006465001
XM_002264868.1	0	0	0	0	phosphate transporter PHO1 homolog 3-like isoform 2
XM_002264869.2	0.0815548	0.0110584	0	0.0192582	LRR receptor-like serine/threonine-protein kinase FLS2-like		GSVIVT00010168001
XM_002264870.1	106.304	92.6863	92.4561	83.5837	transmembrane 9 superfamily member 4		GSVIVT00005630001	1621629_at
XM_002264871.2	9.81973	14.8032	19.9727	21.3507	histidinol dehydrogenase, chloroplastic-like		GSVIVT00002274001	1618446_at
XM_002264873.2	0.0259517	0.703781	1.19568	0.588304	TMV resistance protein N-like		GSVIVT00038304001
XM_002264875.2	0.830657	0.116516	0.0212854	0	uncharacterized protein LOC100263724	1. Young berry
XM_002264879.2	0.037884	0.0924636	0.112609	1.74444	uncharacterized protein LOC100262202	4. Ripe berry
XM_002264882.2	13.5862	13.6238	9.35468	5.15983	U-box domain-containing protein 6-like		GSVIVT00035050001
XM_002264883.1	15.9038	0.0770166	0	0.201186	probable calcium-binding protein CML31	1. Young berry	GSVIVT00035045001
XM_002264884.1	0	0	0	0	COBRA-like protein 10		GSVIVT00006906001
XM_002264885.1	3.46273	4.51469	4.66809	7.139	uncharacterized protein LOC100241279		GSVIVT00035814001	1622370_s_at
XM_002264886.2	0	4.71035	1.99228	0.626343	probable glycosyltransferase At5g20260-like	6. Veraison up-regulated	GSVIVT00006439001
XM_002264887.2	31.4783	96.6437	85.3201	48.211	uncharacterized protein LOC100257088		GSVIVT00038420001	1614754_at
XM_002264888.1	43.406	7.3927	2.02195	4.21873	protein kinase G11A-like	1. Young berry	GSVIVT00034935001	1618522_at
XM_002264889.1	2.50784	4.62733	5.22545	8.04688	uncharacterized protein LOC100258393	8. Increasing	GSVIVT00032967001	1618570_at
XM_002264890.2	20.0729	3.72161	2.61294	2.92621	thymidylate kinase	1. Young berry	GSVIVT00020561001	1614382_at
XM_002264891.2	0.0636115	0.0517522	0.141813	0.0450632	E3 ubiquitin-protein ligase PUB23-like		GSVIVT00036708001
XM_002264893.2	6.32469	0.189407	0.173006	0.412315	sulfotransferase 17-like	1. Young berry	GSVIVT00000007001
XM_002264894.1	55.1223	132.017	150.698	152.599	alcohol dehydrogenase		GSVIVT00014300001	1616500_at
XM_002264895.1	0	0	0.0593953	0	DNA repair protein XRCC4-like		GSVIVT00001815001
XM_002264896.2	63.8214	25.8606	19.5922	9.48924	uncharacterized protein LOC100265751	9. Decreasing 1	GSVIVT00031742001	1618731_at
XM_002264897.2	85.3424	11.317	12.236	27.0864	serine acetyltransferase 1, chloroplastic-like	5. Low at veraison	GSVIVT00033340001	1614014_at
XM_002264900.2	11.4216	1.59726	1.66082	1.1109	serine/threonine-protein kinase-like protein ACR4	1. Young berry	GSVIVT00001940001
XM_002264901.1	10.8977	17.4642	11.1963	13.5749	uncharacterized protein LOC100249562 isoform 1		GSVIVT00017274001	1606698_at
XM_002264902.1	10.9577	11.9549	15.0099	9.30075	uncharacterized protein LOC100248515			1617392_at
XM_002264903.2	55.4239	14.3384	19.5512	20.2788	uncharacterized protein LOC100263765	1. Young berry	GSVIVT00037416001	1618543_at
XM_002264904.1	15.3321	28.4824	9.65823	9.79024	probable allantoin permease-like	2. Early-veraison	GSVIVT00000579001
XM_002264905.2	0.59618	0.0808387	0	0.0234634	probable pectinesterase 15-like	1. Young berry	GSVIVT00000569001
XM_002264906.1	0.203956	0.110621	0.0757819	0.168566	uncharacterized protein LOC100253108 isoform 2			1619155_at
XM_002264907.2	3.65217	14.341	12.5592	13.385	uncharacterized aarF domain-containing protein kinase At1g71810, chloroplastic-like		GSVIVT00005434001
XM_002264908.1	0.0487146	0	0.0362008	0	lanC-like protein 2-like		GSVIVT00002415001
XM_002264909.2	4.78441	4.42835	5.71953	10.2417	translation initiation factor eIF-2B subunit gamma-like		GSVIVT00035714001
XM_002264910.2	9.30012	15.527	15.5418	24.1676	UDP-arabinose 4-epimerase 1		GSVIVT00031224001	1614184_at
XM_002264911.2	8.47698	13.0876	12.4216	21.4713	uncharacterized protein LOC100260704		GSVIVT00025750001	1611206_at
XM_002264913.1	4.38571	0.0517111	0	0.0450274	auxin-binding protein ABP19a	1. Young berry
XM_002264915.2	23.8904	11.3484	12.1983	15.1336	putative potassium transporter 12-like		GSVIVT00028849001	1608098_at
XM_002264916.1	1.1304	0.80818	0.619408	0.404438	leucine-rich repeat receptor-like serine/threonine-protein kinase BAM3		GSVIVT00021105001	1608269_at
XM_002264917.1	0.061135	0.480795	0.0302871	0.0288726	uncharacterized protein LOC100259218		GSVIVT00006977001
XM_002264919.2	3.70937	19.1503	18.709	30.2543	pre-mRNA-splicing factor ATP-dependent RNA helicase PRP16-like	7. Veraison onwards	GSVIVT00035046001
XM_002264920.1	2.3183	1.94325	1.11371	3.25146	pentatricopeptide repeat-containing protein At4g21170-like
XM_002264921.2	23.5505	6.32523	4.76786	3.12816	aquaporin NIP1-2	1. Young berry	GSVIVT00035815001
XM_002264922.1	5.43118	9.11186	9.34895	13.8902	protein EI24 homolog		GSVIVT00035420001	1620806_at
XM_002264923.1	0.363777	0	0	0	uncharacterized protein LOC100245802		GSVIVT00035442001
XM_002264924.2	9.6651	21.3134	30.6076	23.7164	uncharacterized protein LOC100248981		GSVIVT00034936001	1614885_at
XM_002264925.2	495.029	0.522642	0.517168	1.59282	histone H3.2-like	1. Young berry	GSVIVT00008852001	1612573_at
XM_002264926.1	7.25296	17.661	21.5592	40.1166	isoprenylcysteine alpha-carbonyl methylesterase ICME	8. Increasing	GSVIVT00032969001	1616024_at
XM_002264927.1	119.929	48.75	24.9472	28.2858	auxin-induced protein AUX28	9. Decreasing 1	GSVIVT00007456001	1613468_at
XM_002264928.2	5.30255	18.7063	15.6768	8.97002	RNA polymerase sigma-B factor-like isoform 2	6. Veraison up-regulated	GSVIVT00013881001	1619987_at
XM_002264929.1	1.41633	4.88845	3.25318	3.77014	ADP,ATP carrier protein ER-ANT1		GSVIVT00000009001
XM_002264930.2	1.84134	0.132739	0.121245	0	uncharacterized protein LOC100245083	1. Young berry	GSVIVT00002093001
XM_002264931.2	2.06026	6.08711	4.80026	13.8599	uncharacterized protein LOC100251573		GSVIVT00001484001
XM_002264932.2	0.812399	2.68641	2.19088	4.15856	cell cycle checkpoint protein RAD17-like		GSVIVT00036744001
XM_002264933.2	14.9402	9.22091	9.90161	3.50029	transcription factor bHLH62-like		GSVIVT00031646001
XM_002264934.2	3.13678	6.92024	6.03751	5.85563	DNA topoisomerase 3-beta-1-like		GSVIVT00033522001
XM_002264935.2	3.05031	2.85124	3.7136	9.19523	uncharacterized protein LOC100261223	4. Ripe berry
XM_002264936.2	11.2023	13.3937	10.9922	17.7131	GTP-binding protein At2g22870		GSVIVT00012216001	1606658_at
XM_002264937.1	13.739	15.1951	18.0577	19.0154	CASP-like protein At2g38480		GSVIVT00037417001
XM_002264938.2	12.8164	0.320053	0.200021	8.22857	probable WRKY transcription factor 33-like	5. Low at veraison	GSVIVT00037418001	1609636_at
XM_002264939.2	0.852569	2.19202	1.12904	1.18471	uncharacterized protein LOC100248757		GSVIVT00000570001	1618961_at
XM_002264940.2	1.87887	5.06344	6.50117	15.7504	F-box/kelch-repeat protein At1g51550	8. Increasing	GSVIVT00029589001
XM_002264941.1	0.177183	121.711	125.655	29.2459	17.6 kDa class I heat shock protein 3	6. Veraison up-regulated	GSVIVT00005435001	1620956_at
XM_002264942.1	0	0	0	0.0106245	protein argonaute 4A-like		GSVIVT00002671001
XM_002264943.2	19.771	28.6523	25.3331	53.8934	nifU-like protein 4, mitochondrial-like		GSVIVT00001634001	1606736_at
XM_002264944.2	4.54444	7.10406	4.57937	5.29253	phosphoacetylglucosamine mutase		GSVIVT00001611001
XM_002264945.1	2.10373	0.472145	0.7008	5.08761	uncharacterized protein LOC100246047
XM_002264947.2	7.55359	9.61881	8.64645	9.23973	peroxisome biogenesis protein 12		GSVIVT00032871001	1622285_at
XM_002264948.1	0.276798	0.475409	0.822775	0.457537	metacaspase-1		GSVIVT00031219001
XM_002264949.2	0.0758398	0.0617008	0.056358	0.0537259	uncharacterized protein LOC100257825		GSVIVT00030815001
XM_002264950.2	0.296618	0.0301648	0	0.078798	NAC domain-containing protein 7-like		GSVIVT00029905001
XM_002264953.2	0	0	0.068042	10.6594	stilbene synthase 4	4. Ripe berry	GSVIVT00009241001
XM_002264954.1	16.5487	6.05241	2.90519	6.42633	uncharacterized protein At4g00950	5. Low at veraison	GSVIVT00008631001	1612333_at
XM_002264955.2	0.224207	0.158087	0.17772	0.0635326	uncharacterized protein LOC100267868 isoform 2
XM_002264956.2	7.93568	45.4388	60.7879	18.518	potassium transporter 6-like	6. Veraison up-regulated	GSVIVT00028850001
XM_002264957.1	0.860604	0.851174	0.80255	0.561847	uncharacterized protein LOC100253105		GSVIVT00021110001
XM_002264958.2	3.13479	9.84901	9.46442	17.6989	uncharacterized protein LOC100254102		GSVIVT00006980001	1616895_at
XM_002264959.2	32.5076	6.58172	2.60786	0.104676	probable xyloglucan endotransglucosylase/hydrolase protein 8	9. Decreasing 1	GSVIVT00006913001	1613520_at
XM_002264960.2	10.8407	0.0287284	0.183685	0.0750457	CTD small phosphatase-like protein-like	1. Young berry	GSVIVT00035816001
XM_002264961.1	2.74917	1.89775	1.63024	1.80984	choline monooxygenase, chloroplastic		GSVIVT00031302001	1608473_at
XM_002264962.1	0.196291	0.0684412	0.0208383	0.0993253	UDP-glucose flavonoid 3-O-glucosyltransferase 6-like		GSVIVT00005843001
XM_002264964.1	86.2998	23.6957	8.6202	0.559713	annexin D4	9. Decreasing 1	GSVIVT00005494001	1618147_at
XM_002264965.1	0.650478	0.338693	0	0.0184323	flavin-containing monooxygenase FMO GS-OX-like 2-like	10. Decreasing 2	GSVIVT00005474001	1609430_at
XM_002264966.2	5.34876	7.40944	8.77671	18.321	tuftelin-interacting protein 11-like	8. Increasing	GSVIVT00013882001
XM_002264967.2	0	0.140422	0.213772	0.16303	uncharacterized protein LOC100258791		GSVIVT00000010001
XM_002264968.1	0	0	0	0	early nodulin-like protein 1-like		GSVIVT00037039001
XM_002264969.2	2.87465	2.79006	3.02317	5.08515	ent-kaur-16-ene synthase, chloroplastic-like		GSVIVT00002095001
XM_002264970.1	0.321449	0.610215	0.420875	0.639782	cellulose synthase-like protein G3-like		GSVIVT00006717001
XM_002264972.2	4.44127	2.77343	6.26182	2.36394	uncharacterized protein LOC100247569		GSVIVT00005774001
XM_002264973.2	35.2141	24.5563	25.4953	8.80241	thiosulfate sulfurtransferase, chloroplastic		GSVIVT00036764001	1620425_at
XM_002264975.2	3.36814	5.30643	2.82076	3.67373	protein FAR1-RELATED SEQUENCE 5		GSVIVT00001941001	1620397_at
XM_002264976.1	3.96025	10.396	15.9375	84.8342	ABC transporter C family member 4-like	4. Ripe berry	GSVIVT00027983001	1617849_at
XM_002264977.2	0.0569203	5.00131	1.83999	1.49195	uncharacterized protein LOC100264704	2. Early-veraison	GSVIVT00010596001
XM_002264979.1	6.72328	9.12258	8.21409	2.89001	carotene epsilon-monooxygenase, chloroplastic-like		GSVIVT00000577001
XM_002264980.2	26.0511	8.49488	3.39633	3.46186	adenine phosphoribosyltransferase 2-like	9. Decreasing 1		1610655_at
XM_002264981.2	10.1315	7.96227	5.32656	5.46839	uncharacterized protein LOC100245821
XM_002264982.1	9.67355	7.7044	6.26165	4.90522	kelch repeat-containing protein At3g27220		GSVIVT00029590001	1607211_at
XM_002264983.2	0.295459	0.0989783	0.219561	0.0492488	beta-amyrin synthase-like		GSVIVT00011084001
XM_002264984.2	0.34045	0	0	0.0459389	phosphate transporter PHO1 homolog 3		GSVIVT00005924001
XM_002264985.2	2.48057	1.8163	3.10737	1.05436	uncharacterized protein LOC100259437		GSVIVT00002657001
XM_002264987.2	6.28484	16.6055	16.1017	10.742	sterol 3-beta-glucosyltransferase-like		GSVIVT00001255001
XM_002264989.2	8.14731	1.07458	1.27308	1.22289	monocopper oxidase-like protein SKU5-like	1. Young berry	GSVIVT00029906001	1622591_at
XM_002264991.2	5.60182	3.63903	3.22895	5.85453	A/G-specific adenine DNA glycosylase		GSVIVT00013338001	1607008_at
XM_002264994.2	46.6671	31.1355	30.3288	25.5235	peptidyl-prolyl cis-trans isomerase CYP20-2, chloroplastic-like		GSVIVT00006984001
XM_002264996.1	0.0468344	0.0762059	0.139214	1.59255	uncharacterized protein LOC100252194	4. Ripe berry	GSVIVT00006917001
XM_002264998.1	6.83517	23.818	39.9004	69.4962	extended synaptotagmin-1	8. Increasing	GSVIVT00006418001	1614456_at
XM_002264999.2	4.64271	1.25905	0.431261	1.91856	uncharacterized protein LOC100260129	5. Low at veraison	GSVIVT00025851001
XM_002265000.2	5.9538	14.1812	10.2941	21.8145	uncharacterized protein LOC100266152		GSVIVT00034940001	1615142_at
XM_002265001.1	0.280416	0.0684412	0.0625148	0.0397301	flavin-containing monooxygenase FMO GS-OX-like 3-like		GSVIVT00005491001
XM_002265002.1	0	0	0	0.189115	uncharacterized protein LOC100245098		GSVIVT00002210001
XM_002265003.1	13.8862	9.83487	11.5776	9.08049	protoheme IX farnesyltransferase, mitochondrial		GSVIVT00018973001	1615741_at
XM_002265005.2	569.962	305.342	229.781	217.251	transcription factor BTF3			1610193_at
XM_002265007.1	0.432568	0.100549	0	0	B2 protein		GSVIVT00031971001
XM_002265008.2	0.313451	125.913	69.8213	2.33156	uncharacterized protein LOC100258068	6. Veraison up-regulated		1607412_at
XM_002265009.2	37.438	26.1863	25.0209	24.903	30S ribosomal protein S10, chloroplastic		GSVIVT00033342001	1616390_at
XM_002265010.2	32.5487	20.0869	21.9756	27.3358	probable inosine-5'-monophosphate dehydrogenase-like		GSVIVT00002094001	1616492_at
XM_002265011.2	3.3895	4.55322	2.73359	2.47562	ribosomal RNA large subunit methyltransferase I-like		GSVIVT00002096001	1608780_at
XM_002265012.1	0.0691596	32.4655	78.1443	51.6148	LOW QUALITY PROTEIN: transcription factor MYB113		GSVIVT00038759001	1620959_s_at
XM_002265013.2	1.57474	0.228778	0.334349	0.298813	benzyl alcohol O-benzoyltransferase	1. Young berry	GSVIVT00003217001
XM_002265014.2	0	0	0	0	basic form of pathogenesis-related protein 1		GSVIVT00005755001	1620456_at
XM_002265015.2	3.45965	0.134031	0.0918191	0.306358	uncharacterized protein LOC100245548	1. Young berry	GSVIVT00036746001
XM_002265016.1	22.2915	8.04803	10.1204	13.4397	uncharacterized protein LOC100264652		GSVIVT00001936001
XM_002265017.2	2.52242	5.02046	3.2803	3.92483	uncharacterized protein LOC100250984		GSVIVT00001942001
XM_002265019.2	11.916	4.53725	3.24341	2.2576	LRR receptor-like serine/threonine-protein kinase GSO1	9. Decreasing 1	GSVIVT00012451001
XM_002265020.1	5.47669	23.4308	18.708	18.6323	uncharacterized protein LOC100261641		GSVIVT00027080001	1609472_at
XM_002265021.1	0.221584	0	0.14114	2.71339	E3 ubiquitin-protein ligase PUB23-like	4. Ripe berry	GSVIVT00038904001
XM_002265022.1	6060.64	137.82	22.017	63.9984	metallothionein isoform 1	1. Young berry	GSVIVT00021317001	1607049_s_at
XM_002265023.1	0.0344905	0	0	0	probable 2-oxoglutarate/Fe(II)-dependent dioxygenase-like		GSVIVT00000578001
XM_002265024.2	7.62926	11.7666	13.3854	11.2284	chaperone protein DnaJ-like		GSVIVT00000298001
XM_002265025.1	0.0711883	0.217187	0.238056	0.794284	uncharacterized protein LOC100242833	8. Increasing
XM_002265028.2	1.7186	0.223712	0.0766276	0.438293	uncharacterized protein LOC100241762	5. Low at veraison	GSVIVT00010064001
XM_002265030.1	0	0	0.039676	0	uncharacterized protein LOC100260942		GSVIVT00002032001
XM_002265031.2	0	0	0	0.122869	putative UDP-glucose flavonoid 3-O-glucosyltransferase 3-like		GSVIVT00037543001
XM_002265032.1	0	0	0	0	SKP1-like protein 4
XM_002265033.2	9.70496	7.99109	7.99666	8.89372	lysine-specific histone demethylase 1 homolog 1		GSVIVT00031221001	1608320_at
XM_002265034.2	207.82	1.27463	0.376671	0.228505	uncharacterized protein LOC100267455	1. Young berry	GSVIVT00005264001	1608641_at
XM_002265036.2	2.52319	41.189	50.3581	25.7673	uncharacterized oxidoreductase At4g09670-like		GSVIVT00005442001	1614368_a_at
XM_002265039.2	7.21424	0.64158	0.759662	0.413819	RING-H2 finger protein ATL46-like	1. Young berry	GSVIVT00028855001
XM_002265040.2	10.4223	24.622	26.3133	46.6044	serine/threonine-protein kinase PBS1	8. Increasing	GSVIVT00006972001	1617823_at
XM_002265041.2	7.75257	23.5395	19.8552	19.124	uncharacterized protein LOC100244891		GSVIVT00002723001
XM_002265042.2	4.09773	7.48937	7.61984	5.04968	tyrosyl-DNA phosphodiesterase 1-like		GSVIVT00006918001	1607487_at
XM_002265043.1	3.00761	1.92111	2.27195	2.46519	pentatricopeptide repeat-containing protein At4g18840-like		GSVIVT00035822001
XM_002265044.2	23.8416	53.3143	59.2694	62.5045	malate dehydrogenase [NADP], chloroplastic		GSVIVT00018102001	1611274_at
XM_002265045.2	1.11741	2.68657	1.66074	7.39605	integrator complex subunit 9 homolog	4. Ripe berry	GSVIVT00005492001
XM_002265046.2	1.56664	0.509828	0.419113	0	protein ODORANT1	9. Decreasing 1	GSVIVT00032972001
XM_002265047.1	5.63992	8.52912	6.73046	13.0908	vacuolar protein sorting-associated protein 9A-like		GSVIVT00031972001
XM_002265048.1	0	0	0	0	glutathione transferase GST 23		GSVIVT00031741001
XM_002265049.2	3.89998	0.0148962	0	0.0259417	cellulose synthase-like protein G3-like	1. Young berry	GSVIVT00006719001
XM_002265050.2	59.2111	81.9303	111.06	107.458	vacuolar proton translocating ATPase 100 kDa subunit		GSVIVT00035934001	1611694_at
XM_002265051.2	22.1794	20.3292	24.3004	11.1994	probable receptor protein kinase TMK1-like		GSVIVT00026663001	1608969_at
XM_002265052.1	153.973	158.392	207.315	55.0619	UDP-glucuronate 4-epimerase 6		GSVIVT00031642001	1616405_at
XM_002265054.2	2.51639	6.89835	5.73189	12.7498	protein FAR1-RELATED SEQUENCE 5		GSVIVT00001943001
XM_002265056.1	8.23012	9.90852	8.99568	13.4647	uncharacterized protein LOC100255416		GSVIVT00033631001	1618498_at
XM_002265057.1	98.4738	51.9088	32.9805	43.8925	PHD finger protein ALFIN-LIKE 1 isoform 1	1. Young berry	GSVIVT00038887001	1615582_at
XM_002265059.2	0	0.0191861	0	0.0501189	laccase-14-like		GSVIVT00007686001
XM_002265061.1	13.2281	32.4704	23.0726	48.0464	WPP domain-interacting protein 2-like		GSVIVT00003328001	1615395_at
XM_002265062.2	0.402766	0	0	0	transcription factor bHLH91-like		GSVIVT00002419001
XM_002265063.2	15.2378	25.2407	21.7779	29.2208	uncharacterized protein LOC100255059		GSVIVT00001638001
XM_002265064.2	11.5865	3.86724	0.835783	0.0901981	probable pectate lyase 15	9. Decreasing 1	GSVIVT00001248001	1617015_at
XM_002265065.2	10.1846	13.9676	16.1459	17.8426	protein transport protein SEC23-like		GSVIVT00000803001
XM_002265066.1	0.15431	0	0	0.0273288	zinc transporter 1		GSVIVT00037538001
XM_002265067.2	0	0	0	0.00648989	uncharacterized protein LOC100241310		GSVIVT00038799001
XM_002265068.2	0.209514	0.0426135	0	0.0927642	pectinesterase 2-like isoform 1
XM_002265069.2	0	0	0	0	uncharacterized protein LOC100244524
XM_002265072.2	14.5743	74.5926	96.5448	295.097	uncharacterized protein LOC100252003	8. Increasing	GSVIVT00004142001	1616654_x_at
XM_002265074.2	13.0444	1.6289	3.92252	0.515769	probable glutathione S-transferase	1. Young berry	GSVIVT00012190001
XM_002265075.1	0	0	0	0	protein WAX2-like		GSVIVT00010552001
XM_002265076.2	5.9835	7.58774	6.30064	7.65385	carboxypeptidase D		GSVIVT00008960001
XM_002265077.2	143.268	57.5509	47.2959	52.3668	uncharacterized protein LOC100257117	1. Young berry	GSVIVT00008632001	1613931_at
XM_002265078.1	0.759394	1.04554	0.694548	1.01386	uncharacterized protein LOC100267199		GSVIVT00002726001
XM_002265079.2	13.4474	28.0499	16.7938	15.8243	dnaJ homolog subfamily C member 25		GSVIVT00006919001
XM_002265080.1	0.239961	0.048806	0	0.0849956	uncharacterized protein LOC100243022		GSVIVT00035823001
XM_002265081.2	13.6412	18.7479	17.4687	12.5348	serine/threonine-protein kinase At5g01020-like		GSVIVT00017005001
XM_002265083.2	10.2124	11.6155	5.51703	0.880528	LOW QUALITY PROTEIN: annexin D3-like		GSVIVT00005493001
XM_002265084.1	47.3697	15.7193	14.3581	10.3293	uncharacterized protein LOC100267906	1. Young berry	GSVIVT00020564001	1621794_at
XM_002265085.1	11.9705	0.883601	0.578999	0.150534	protein IQ-DOMAIN 14	1. Young berry	GSVIVT00026156001
XM_002265086.1	7.83224	23.7552	21.5063	23.6267	maltose excess protein 1, chloroplastic		GSVIVT00013883001	1620046_at
XM_002265087.1	6.13278	2.15719	1.46104	2.46617	PHD finger protein At1g33420-like	5. Low at veraison	GSVIVT00031973001
XM_002265088.2	108.66	103.37	121.218	238.176	patellin-3-like		GSVIVT00001818001
XM_002265089.1	772.175	365.573	303.412	274.101	60S ribosomal protein L3-like	9. Decreasing 1	GSVIVT00031743001	1616883_at
XM_002265090.2	6.04053	4.15832	1.59082	1.23438	cellulose synthase-like protein G3	10. Decreasing 2	GSVIVT00006720001	1611149_at
XM_002265091.2	36.8882	1242.57	1003.2	551.969	probable methyltransferase PMT20	6. Veraison up-regulated	GSVIVT00003202001	1611979_at
XM_002265092.1	4.99511	74.0226	25.3242	2.50042	nucleobase-ascorbate transporter 4	2. Early-veraison	GSVIVT00001487001
XM_002265093.2	40.7824	12.2872	17.7444	11.288	peptide methionine sulfoxide reductase B3, chloroplastic-like	1. Young berry	GSVIVT00005758001	1619200_at
XM_002265094.2	0.960274	0.0390624	0.10704	0	probable L-ascorbate peroxidase 3-like	1. Young berry	GSVIVT00036747001
XM_002265095.1	3.14948	9.02911	6.82629	10.651	uncharacterized protein LOC100268166		GSVIVT00001944001	1616028_at
XM_002265096.1	7.56628	3.80105	3.24147	1.97707	squalene monooxygenase	9. Decreasing 1	GSVIVT00012453001	1616202_at
XM_002265097.1	0	0	0	0	probable polygalacturonase At3g15720-like		GSVIVT00000299001
XM_002265098.2	0	0	0	0	putative germin-like protein 2-1-like		GSVIVT00006262001
XM_002265099.2	23.263	20.3269	16.7603	14.1358	probable F-actin-capping protein subunit beta		GSVIVT00005423001	1609677_at
XM_002265100.2	0.60918	0.176216	0.0704189	0.01918	uncharacterized protein LOC100246258	9. Decreasing 1	GSVIVT00003329001
XM_002265101.1	3.12651	0	0.0297868	0	flavonol sulfotransferase-like	1. Young berry	GSVIVT00002034001
XM_002265102.1	1.19581	0.446994	0.600424	1.31648	pentatricopeptide repeat-containing protein At3g22150, chloroplastic		GSVIVT00037539001
XM_002265103.1	0	0	0	0	SKP1-like protein 4		GSVIVT00035693001
XM_002265104.1	127.232	27.6659	3.69638	0.731344	vacuolar amino acid transporter 1	9. Decreasing 1	GSVIVT00035720001
XM_002265105.2	58.4347	50.7999	46.7887	78.317	uncharacterized protein LOC100243774		GSVIVT00035301001	1617783_at
XM_002265106.2	29.6849	45.16	41.2032	63.8963	WD-40 repeat-containing protein MSI1		GSVIVT00030810001	1620963_at
XM_002265110.2	1.8803	11.7753	9.97076	7.40016	formin-like protein 13-like		GSVIVT00013333001
XM_002265111.1	26.1856	9.56712	2.72881	8.48541	uncharacterized protein LOC100252669	5. Low at veraison	GSVIVT00011721001	1611703_at
XM_002265113.2	7.90981	11.9319	24.4914	3.73561	uncharacterized protein LOC100262707	3. Late-veraison		1616049_at
XM_002265115.2	2.40131	0.81841	1.20571	5.05738	probable inactive leucine-rich repeat receptor-like protein kinase At1g66830-like		GSVIVT00035047001	1612935_at
XM_002265116.2	0.518361	0.0421722	0	0.0183607	uncharacterized protein LOC100265127	1. Young berry	GSVIVT00035824001
XM_002265117.1	0.371241	0.219658	0.238257	0.059771	wall-associated receptor kinase 5-like		GSVIVT00029766001
XM_002265118.2	0.671248	0	0.0344012	0.0163973	serine carboxypeptidase-like 18-like	1. Young berry	GSVIVT00016980001	1607234_at
XM_002265119.2	1.16068	0.708217	0.431261	1.3704	uncharacterized protein LOC100255025		GSVIVT00025852001
XM_002265120.2	0.0626168	0	0	0.0221793	GDSL esterase/lipase 7-like		GSVIVT00005495001
XM_002265121.2	0.611934	0.259296	0.180001	0.596065	uncharacterized protein LOC100257873		GSVIVT00008856001
XM_002265122.1	48.6399	14.5854	32.6326	29.9461	alcohol dehydrogenase 1	5. Low at veraison	GSVIVT00014303001	1614086_at
XM_002265123.2	0.139136	0.0226393	0	0.295698	probable beta-1,3-galactosyltransferase 8		GSVIVT00031974001
XM_002265125.1	3.15658	0.660365	0.156381	0.0638903	uncharacterized protein LOC100246643	9. Decreasing 1	GSVIVT00002104001
XM_002265126.2	14.3041	13.4294	6.8911	3.93	auxin response factor 9-like		GSVIVT00006721001
XM_002265127.1	0	0	0	0	transcription factor MYB113		GSVIVT00038766001
XM_002265128.2	0.229804	0.420663	0.683088	0.854682	thiosulfate sulfurtransferase, chloroplastic
XM_002265129.2	8.13926	0.19476	0.0485169	0.046251	uncharacterized protein LOC100257355	1. Young berry	GSVIVT00036751001
XM_002265130.1	2.04356	1.05226	0.749693	0.329852	2-oxoisovalerate dehydrogenase subunit alpha, mitochondrial	9. Decreasing 1	GSVIVT00006034001
XM_002265131.2	25.5628	16.83	14.4942	13.9917	30S ribosomal protein S11-like			1607094_at
XM_002265132.2	1.55811	5.66207	3.51218	5.59251	protein FAR1-RELATED SEQUENCE 7-like		GSVIVT00001945001
XM_002265133.1	62.435	30.9491	26.4473	34.3157	ethanolamine-phosphate cytidylyltransferase isoform 1		GSVIVT00033614001	1609775_at
XM_002265134.2	32.029	46.5698	34.8437	20.1036	uncharacterized protein LOC100246079		GSVIVT00027082001	1613310_at
XM_002265135.1	2.41757	9.49086	9.76692	1.06021	pectinesterase 3-like	6. Veraison up-regulated	GSVIVT00033995001	1608261_at
XM_002265136.2	22.5148	110.684	138.408	171.066	uncharacterized protein LOC100268161 isoform 1	7. Veraison onwards
XM_002265137.1	0.048187	0	0	0.0170682	laccase-4-like		GSVIVT00010239001
XM_002265138.1	10.2632	7.63804	9.70229	6.22173	uncharacterized protein LOC100241531		GSVIVT00006469001	1614860_at
XM_002265139.2	0	0	0	0	putative germin-like protein 2-1
XM_002265141.1	14.3065	2.69983	1.15082	0.365693	PRA1 family protein G2	1. Young berry	GSVIVT00003330001
XM_002265142.2	16.4057	36.7184	35.8652	57.541	nucleolar GTP-binding protein 1-like	7. Veraison onwards	GSVIVT00002660001
XM_002265143.1	1.47991	1.65769	1.53009	2.49182	pentatricopeptide repeat-containing protein At1g08070-like		GSVIVT00002423001
XM_002265145.2	13.4452	35.1409	27.3195	53.5597	uncharacterized protein LOC100251787		GSVIVT00037541001
XM_002265147.2	0.185172	0.15065	0.0688024	0.0327946	cytochrome b6-f complex iron-sulfur subunit, chloroplastic-like		GSVIVT00031229001
XM_002265151.2	3.07858	10.7291	12.2338	35.7762	LOW QUALITY PROTEIN: protein SGT1 homolog At5g65490-like	8. Increasing	GSVIVT00004021001	1622570_at
XM_002265153.2	0.925735	3.24029	1.75982	0	protein WAX2-like		GSVIVT00010554001
XM_002265154.1	13.5342	42.8239	48.4461	49.6855	AP-1 complex subunit gamma-2		GSVIVT00028856001	1606508_at
XM_002265155.2	0.217066	0.0588658	0.0153624	0.11716	LRR receptor-like serine/threonine-protein kinase GSO1-like		GSVIVT00021114001
XM_002265157.2	3.94122	12.5377	14.6897	9.20492	cleavage stimulation factor subunit 3		GSVIVT00016982001	1621246_at
XM_002265159.2	58.8988	56.1241	48.8086	94.4964	magnesium transporter MRS2-4-like		GSVIVT00026430001	1619112_at
XM_002265160.1	0.00923085	0.090119	0.054877	0.0915496	pleiotropic drug resistance protein 2-like		GSVIVT00012733001
XM_002265161.1	0	1.57262	1.07355	0.475671	uncharacterized membrane protein YLR241W-like	6. Veraison up-regulated	GSVIVT00005496001
XM_002265163.1	20.164	26.327	27.2496	28.2809	NADH dehydrogenase [ubiquinone] 1 alpha subcomplex assembly factor 3-like		GSVIVT00018975001	1611375_at
XM_002265164.2	11.3216	65.2796	60.0599	47.3147	uncharacterized protein LOC100240796		GSVIVT00013884001	1618056_at
XM_002265166.2	2.2154	6.86406	4.39016	2.85112	uncharacterized protein LOC100259267	6. Veraison up-regulated	GSVIVT00008764001
XM_002265167.2	4.56405	0.733463	0.181445	0.319332	squamosa promoter-binding-like protein 6-like	1. Young berry
XM_002265168.1	39.015	8.47133	8.07213	9.92628	dehydration-responsive element-binding protein 3-like	1. Young berry		1612636_at
XM_002265169.2	0.657718	1.1961	1.03503	4.13861	uncharacterized protein LOC100264743	4. Ripe berry
XM_002265170.1	0	0	0	0	solute carrier family 22 member 21-like
XM_002265171.1	1.09408	0.97912	0.508146	0.0581297	3-oxoacyl-[acyl-carrier-protein] synthase I, chloroplastic-like	10. Decreasing 2	GSVIVT00006723001
XM_002265172.1	0	0	0	0	transcription factor MYB113-like
XM_002265173.2	95.3909	84.9666	77.7297	65.463	protein RER1B-like		GSVIVT00024903001	1622270_s_at
XM_002265174.2	4.87216	13.2345	14.8572	38.2102	elongation factor Tu GTP-binding domain-containing protein 1-like isoform 1	8. Increasing	GSVIVT00005997001	1620143_at
XM_002265175.1	9.59993	49.3962	65.1492	102.189	phosphoglucan, water dikinase, chloroplastic-like	7. Veraison onwards	GSVIVT00033526001	1617941_at
XM_002265176.2	1.27218	3.51573	1.68068	3.73367	uncharacterized protein LOC100257588		GSVIVT00001947001
XM_002265178.2	0.450348	2.59525	1.19921	0.212688	annexin A3	2. Early-veraison	GSVIVT00027084001
XM_002265179.1	2.17133	3.60152	2.35154	4.63845	F-box/LRR-repeat protein 3		GSVIVT00037420001
XM_002265180.1	1.43809	0.463959	0.257956	0.474252	UDP-glycosyltransferase 73C2	5. Low at veraison	GSVIVT00000585001
XM_002265181.2	33.2779	85.338	106.227	10.5253	pectinesterase 3	6. Veraison up-regulated	GSVIVT00033996001	1610996_at
XM_002265182.2	0.0446415	0.290551	0.298566	2.21372	uncharacterized protein LOC100247324	4. Ripe berry	GSVIVT00000305001
XM_002265183.2	4.38229	20.3977	22.8686	29.4406	uncharacterized protein LOC100260114	7. Veraison onwards	GSVIVT00005631001	1607582_at
XM_002265184.2	78.0847	34.7159	34.3446	35.9615	uncharacterized protein OsI_027940-like		GSVIVT00005425001	1620176_at
XM_002265185.2	3.71942	23.4938	23.6168	73.4549	uncharacterized protein LOC100263414	8. Increasing	GSVIVT00003331001	1609047_at
XM_002265186.1	0.990369	1.99629	2.39462	6.08394	U-box domain-containing protein 43-like	8. Increasing	GSVIVT00002673001	1611649_at
XM_002265187.2	19.1313	24.6657	19.2047	13.9734	UPF0468 protein CG5343		GSVIVT00002025001	1611311_at
XM_002265188.2	0.0654304	0	0	0	vacuolar amino acid transporter 1-like		GSVIVT00035722001
XM_002265189.2	6.13619	3.80849	3.61973	3.1818	NADPH:quinone oxidoreductase		GSVIVT00030913001
XM_002265190.2	0.0432902	0.63395	0.225188	3.73119	uncharacterized protein LOC100264974	4. Ripe berry	GSVIVT00004249001
XM_002265191.2	0.775034	39.0936	24.2536	14.5192	glutathione S-transferase U25-like isoform 2	6. Veraison up-regulated	GSVIVT00012192001
XM_002265192.2	5.2502	6.48789	8.2881	11.942	uncharacterized protein LOC100246086		GSVIVT00010826001
XM_002265193.2	0.0824504	0.0670789	0.306352	42.658	stilbene synthase 2	4. Ripe berry	GSVIVT00009242001
XM_002265194.2	11.7216	45.104	36.9766	61.1483	uncharacterized protein LOC100260339	7. Veraison onwards	GSVIVT00008634001	1606784_at
XM_002265195.1	0	0	0	0	peroxidase 7-like		GSVIVT00021117001
XM_002265196.2	4.44109	3.37358	1.47691	0.695277	peroxisomal biogenesis factor 6-like	10. Decreasing 2	GSVIVT00035051001
XM_002265197.2	9.6835	6.34218	3.96006	1.8552	uncharacterized protein LOC100256200	10. Decreasing 2	GSVIVT00029071001
XM_002265198.2	9.77744	12.2379	4.31708	1.70865	UDP-glucose flavonoid 3-O-glucosyltransferase 6		GSVIVT00031499001
XM_002265199.2	28.092	29.6042	22.7374	26.9126	uncharacterized protein LOC100251961		GSVIVT00038422001	1614494_at
XM_002265200.2	5.83912	19.8044	18.9573	60.485	uncharacterized protein LOC100267656	8. Increasing	GSVIVT00034959001	1619277_at
XM_002265201.2	1.67792	3.66487	3.63959	9.22017	U-box domain-containing protein 43-like	8. Increasing	GSVIVT00005497001
XM_002265202.2	11.7085	4.22458	3.84022	3.43096	tyrosyl-tRNA synthetase-like	1. Young berry	GSVIVT00002216001
XM_002265203.2	0.500891	0.324497	0.344649	1.22879	DNA2-like helicase-like	4. Ripe berry	GSVIVT00011977001
XM_002265204.2	0.225279	0.09164	0.167409	0	uncharacterized protein LOC100249861		GSVIVT00036710001
XM_002265205.1	0.174378	0.103177	0.106023	0.224602	probable disease resistance protein RXW24L		GSVIVT00008765001
XM_002265206.1	3.91792	1.21875	0.706462	0.122449	uncharacterized protein LOC100258440	9. Decreasing 1	GSVIVT00027070001
XM_002265207.2	1.34569	2.84059	1.51353	3.02739	protein SET DOMAIN GROUP 41-like		GSVIVT00031750001
XM_002265208.2	25.4036	49.3892	53.038	64.6047	ALA-interacting subunit 3		GSVIVT00002097001	1607867_at
XM_002265209.2	2.60835	6.17946	2.09338	23.297	solute carrier family 22 member 3-like	4. Ripe berry		1617169_at
XM_002265210.1	5.73271	9.04945	9.31497	9.06177	F-box protein SKIP8		GSVIVT00006729001
XM_002265211.1	0	0	0	0	uncharacterized protein LOC100242863		GSVIVT00001492001
XM_002265212.1	0.553737	0.88432	0.396252	1.1623	histidine kinase 1-like		GSVIVT00036756001
XM_002265213.2	30.0451	25.7926	18.4068	23.9538	signal recognition particle 19 kDa protein		GSVIVT00019695001	1619575_at
XM_002265215.2	81.8638	28.2074	41.365	42.8876	uncharacterized protein LOC100251416	5. Low at veraison	GSVIVT00033527001
XM_002265216.1	69.6421	5.80443	2.7942	1.11557	tetrapyrrole-binding protein, chloroplastic	1. Young berry	GSVIVT00001938001	1612607_at
XM_002265217.1	0.3018	0.636158	0.519907	1.24392	pentatricopeptide repeat-containing protein At3g57430, chloroplastic-like		GSVIVT00017247001
XM_002265218.1	1.02347	1.35308	0.427817	0.498467	histidine-containing phosphotransfer protein 1-like		GSVIVT00022039001
XM_002265220.2	5.5965	5.52706	3.86975	5.91515	nucleolar GTP-binding protein 1-like		GSVIVT00027086001
XM_002265221.1	0.487344	2.33487	0.0804788	1.22752	UDP-glycosyltransferase 73D1	2. Early-veraison	GSVIVT00000581001
XM_002265222.1	0.1896	0.138827	0.197253	0.63128	pentatricopeptide repeat-containing protein At5g39680-like		GSVIVT00000307001
XM_002265223.2	12.4739	11.9716	13.763	39.87	protein PLANT CADMIUM RESISTANCE 10-like isoform 1	4. Ripe berry	GSVIVT00010238001
XM_002265224.2	1.49373	487.081	957.562	475	17.6 kDa class I heat shock protein 3		GSVIVT00005438001	1622165_at
XM_002265225.2	13.3478	50.6278	46.558	83.5331	uncharacterized protein At4g26450-like isoform 1	7. Veraison onwards
XM_002265226.2	22.1199	18.4011	2.19346	3.52702	uncharacterized protein LOC100244941	10. Decreasing 2	GSVIVT00002435001	1617222_at
XM_002265227.2	0	0	0	0	uncharacterized protein LOC100265748		GSVIVT00000805001
XM_002265228.2	0	0	0	0.436115	putative UDP-glucose flavonoid 3-O-glucosyltransferase 3-like		GSVIVT00037548001
XM_002265229.1	0	0	0	0.0233476	vacuolar amino acid transporter 1		GSVIVT00035723001
XM_002265230.1	103.533	54.6968	50.7827	22.4699	cytochrome c	9. Decreasing 1	GSVIVT00035302001	1614989_at
XM_002265231.1	4.43379	2.73844	2.32881	3.38763	uncharacterized protein LOC100244728		GSVIVT00033824001
XM_002265232.1	0.0593236	0	0	0.924564	uncharacterized protein LOC100255445	4. Ripe berry	GSVIVT00005253001
XM_002265233.2	10.8482	8.64273	6.6684	9.43806	uncharacterized protein LOC100243354		GSVIVT00004318001	1611345_at
XM_002265234.2	1.40361	0.142742	0.100293	0.449364	uncharacterized protein At4g38062-like	5. Low at veraison	GSVIVT00004026001
XM_002265236.2	42.6088	55.6561	57.7392	80.3601	uncharacterized protein LOC100243227		GSVIVT00028858001
XM_002265237.1	2.90532	2.19547	1.23718	1.79608	uncharacterized protein LOC100249702		GSVIVT00035826001
XM_002265238.2	0	1.49252	1.55131	1.12035	uncharacterized protein LOC100249881		GSVIVT00025854001	1618279_at
XM_002265239.2	40.2702	51.563	60.1695	30.1525	indole-3-glycerol phosphate synthase, chloroplastic		GSVIVT00029073001
XM_002265240.2	0.848704	1.85522	1.83473	2.25311	putative disease resistance RPP13-like protein 1-like		GSVIVT00035452001
XM_002265241.2	0	0.129483	0.102502	0.849365	putative disease resistance RPP13-like protein 1-like	4. Ripe berry	GSVIVT00038407001	1606538_at
XM_002265242.1	1.13598	3.2732	3.69325	1.87774	uncharacterized protein LOC100262498		GSVIVT00034960001
XM_002265243.2	15.1581	13.7583	10.1404	16.3386	U3 small nucleolar ribonucleoprotein protein IMP4		GSVIVT00005498001	1607362_at
XM_002265244.1	0	0.0705916	0.0967184	0	putative DNA-binding protein ESCAROLA		GSVIVT00036711001
XM_002265245.1	34.1929	10.2071	9.66137	23.8083	uncharacterized protein LOC100263057	5. Low at veraison	GSVIVT00013885001
XM_002265246.2	0.152372	0.223137	0.407631	0.280651	LOW QUALITY PROTEIN: COBRA-like protein 4-like		GSVIVT00000017001
XM_002265247.2	11.72	24.95	25.2743	62.7581	putative transcription elongation factor SPT5 homolog 1-like isoform 1	8. Increasing	GSVIVT00014304001	1616950_at
XM_002265248.1	0.553851	0.0450595	0	0.117707	citrate-binding protein-like	5. Low at veraison	GSVIVT00031753001
XM_002265249.2	0.0454626	0.0739737	0.0878387	0.0450888	putative disease resistance protein RGA1-like		GSVIVT00025705001	1615239_at
XM_002265250.1	2.58345	3.01926	2.43785	3.3117	uncharacterized protein LOC100259778		GSVIVT00006730001
XM_002265251.1	9.15517	8.87462	10.05	7.64872	ribosomal RNA large subunit methyltransferase N		GSVIVT00001466001
XM_002265252.2	14.5495	24.739	20.7789	50.7905	60S ribosomal export protein NMD3-like		GSVIVT00026673001	1613270_at
XM_002265253.1	0.54854	0.272723	0.203815	0.690832	uncharacterized protein LOC100241964		GSVIVT00036757001
XM_002265257.1	1.54013	0.303758	0	0	heat stress transcription factor B-4	9. Decreasing 1	GSVIVT00017248001
XM_002265258.2	67.9924	136.118	179.094	253.541	alanine aminotransferase 2	8. Increasing	GSVIVT00033997001	1620568_at
XM_002265259.2	4.38055	1.46748	1.34041	1.20479	uncharacterized protein LOC100262712	1. Young berry	GSVIVT00000308001	1610001_at
XM_002265260.1	0.0403257	0	0	0	uncharacterized protein LOC100244550		GSVIVT00007128001
XM_002265261.2	0.0418864	0	0	0	putative germin-like protein 2-1-like		GSVIVT00006259001
XM_002265262.1	0.204651	0.749239	0.811095	0	GDSL esterase/lipase At5g03610	6. Veraison up-regulated	GSVIVT00001613001	1615143_at
XM_002265263.2	15.3988	0.108233	0.0741454	0.0235609	uncharacterized protein LOC100264983	1. Young berry	GSVIVT00035724001
XM_002265264.1	6.71358	3.61547	3.38497	5.91407	kinesin-1-like		GSVIVT00012554001
[truncated: 21,721 more rows]

## Sheet: Highly expressed transcripts
Encoded protein annotation	RefSeq accession	Closest genoscope match	Closest Affymetrix Probeset ID	VitisNet network or category
14-3-3 protein 1-like	XM_003634435.1	GSVIVT00015130001	1618228_s_at	regulation
21 kDa protein	XM_002263242.1	GSVIVT00029882001	1607492_at	vv40006cell_wall.xml
3-isopropylmalate dehydratase small subunit	XM_002263369.2	GSVIVT00012224001	1614753_at	vv10290Valine_leucine_and_isoleucine_biosynthesis.xml
40S ribosomal protein S20-2 isoform 1	XM_002265311.2	GSVIVT00023928001	1610560_at	vv23010Ribosome.xml
40S ribosomal protein S2-4	XM_002283757.2	GSVIVT00025575001	1622564_at	vv23010Ribosome.xml
40S ribosomal protein S25-4	XM_002283794.1	GSVIVT00036348001	1621014_at	vv23010Ribosome.xml
40S ribosomal protein S27-2	XM_002273083.1	GSVIVT00006221001	1620069_s_at	vv23010Ribosome.xml
40S ribosomal protein S3a-1	XM_002277755.2	GSVIVT00031140001	1613860_s_at	vv23010Ribosome.xml
40S ribosomal protein S6 isoform 1	XM_002271596.2	GSVIVT00006153001	1621039_s_at	vv23010Ribosome.xml vv34150mTOR_signaling_pathway.xml
40S ribosomal protein S8-like	XM_002275058.2	GSVIVT00027218001	1609717_at	vv23010Ribosome.xml
40S ribosomal protein SA	XM_002268628.2	GSVIVT00034021001	1621771_at	vv23010Ribosome.xml
60S ribosomal protein L10	XM_002264573.2	GSVIVT00023920001	1611082_s_at	vv23010Ribosome.xml
60S ribosomal protein L21-1	XM_002280649.1	GSVIVT00025419001	1612820_s_at	vv23010Ribosome.xml
60S ribosomal protein L23-like	XM_002285407.1	GSVIVT00020335001	1607660_at	vv23010Ribosome.xml
60S ribosomal protein L27-3 isoform 1	XM_002277389.2	GSVIVT00030172001	1610389_s_at	vv23010Ribosome.xml
60S ribosomal protein L27a-3	XM_002272777.1	GSVIVT00009466001	1608210_at	vv23010Ribosome.xml
60S ribosomal protein L3-like	XM_002265089.1	GSVIVT00031743001	1616883_at	vv23010Ribosome.xml
60S ribosomal protein L9	XM_002276749.2	GSVIVT00034120001	1610139_s_at	vv23010Ribosome.xml
actin-7	XM_002282480.2	GSVIVT00034893001	1606368_s_at	vv44810Regulation_of_actin_cytoskeleton.xml
actin-depolymerizing factor 1-like	XM_002273922.2	GSVIVT00023049001	1618754_at	vv44810Regulation_of_actin_cytoskeleton.xml
adenosylhomocysteinase isoform 1	XM_002266118.2	GSVIVT00031656001	1619097_a_at	vv10271Methionine_metabolism.xml vv10450Selenoamino_acid_metabolism.xml
ADP,ATP carrier protein 1, mitochondrial-like	XM_002279712.2	GSVIVT00028814001	1620355_s_at	vv50123Porters_cat_18_to_29.xml
ADP-ribosylation factor 2-like	XM_002281011.2	GSVIVT00022555001	1612566_at	vv50110Protein_coat.xml
ADP-ribosylation factor 2-like	XM_002264618.2		1607572_s_at
ADP-ribosylation factor 2-like isoform 1	XM_002265838.1		1616740_s_at
allene oxide synthase, chloroplastic	XM_002272955.2	GSVIVT00025918001	1606577_at	vv10592alpha-Linolenic_acid_metabolism.xml
aquaporin PIP1-2	XM_002274691.2	GSVIVT00000433001	1614025_x_at	vv50101Channels_and_pores.xml_1.A.8
aspartic proteinase isoform 2	XM_003632893.1	GSVIVT00006869001	1611219_s_at	peptidase
ATP-citrate synthase beta chain protein 2	XM_002278145.2	GSVIVT00033143001	1622588_s_at	vv10020CitrateCycle.xml vv10720Reductive_carboxylate_cycle.xml
auxin-repressed 12.5 kDa protein isoform 1	XM_002279800.2	GSVIVT00003066001	1607503_s_at	vv30003Auxin_signaling.xml
calmodulin isoform 2	XM_002263502.1		1618002_s_at
calmodulin-related protein	XM_003632574.1	GSVIVT00015709001	1622351_at	polyprotein
calmodulin-related protein isoform 2	XM_003632180.1		1610944_at
calreticulin	XM_002282365.2	GSVIVT00022619001	1615137_at	Chaperones and folding catalysts
catalase isozyme 1	XM_003635412.1	GSVIVT00004080001	1611368_at	vv10680Methane_metabolism.xml
catalase isozyme 1-like	XM_003631877.1	GSVIVT00004081001	1612621_s_at	vv10680Methane_metabolism.xml
chalcone synthase 2	XM_002263983.1	GSVIVT00006341001	1606663_at	vv10941Flavonoid_biosynthesis.xml
charged multivesicular body protein 1	XM_002281246.2	GSVIVT00034212001	1615937_at	vv50111tethering_factors.xml
clathrin light chain 2-like	XM_002269429.1	GSVIVT00029265001	1610072_at	vv50110Protein_coat.xml
coiled-coil domain-containing protein 72	XM_002284587.2	GSVIVT00034400001	1620076_s_at
cysteine proteinase RD19a	XM_002264309.2	GSVIVT00035933001	1611656_s_at	Protease
cysteine proteinase RD19a isoform 1	XM_002275723.1	GSVIVT00036897001	1613821_at	Protease
cytochrome c oxidase subunit 5C	XM_002282063.2	GSVIVT00022603001	1611668_s_at	vv10190Oxidative_phosphorylation.xml
cytochrome P450 78A4 isoform 1	XM_002265274.1	GSVIVT00000025001	1607719_at	cytochrome P45family
dehydration-responsive protein RD22	XM_002284233.2	GSVIVT00032481001	1616426_at	Dehydration-responsive
dnaJ protein homolog	XM_002263120.2	GSVIVT00002640001	1611047_at	vv50132Primary_Active_Transporter_cat_A5_to_A8.xml
early light-induced protein, chloroplastic	XM_002283362.2	GSVIVT00020057001	1617173_s_at	energy
elongation factor 1-alpha	XM_002277123.2	GSVIVT00018233001	1620764_a_at	translation
elongation factor 1-alpha	XM_002279562.2	GSVIVT00023150001	1616420_at	translation
elongation factor 1-alpha-like	XM_002284888.1	GSVIVT00024496001	1618385_at	translation
elongation factor 1-alpha-like	XM_002284928.2	GSVIVT00024491001	1615105_s_at	translation
elongation factor 2-like isoform 1	XM_002266744.2
enolase 1	XM_002283596.1	GSVIVT00021683001	1609004_s_at	vv10010glycolysis.xml
ethylene-responsive transcription factor RAP2-12-like	XM_002266972.2	GSVIVT00034010001	1618286_at	vv30008Ethylene_signaling.xml vv60003AP2_EREBP.xml
eukaryotic translation initiation factor 1A	XM_002285808.1	GSVIVT00015363001	1609890_s_at	translation
eukaryotic translation initiation factor 1A-like	XM_002279902.1	GSVIVT00026971001	1620787_s_at	translation
eukaryotic translation initiation factor 5A-2-like	XM_003634255.1	GSVIVT00016285001	1607236_at	translation
fructose-bisphosphate aldolase cytoplasmic isozyme	XM_002283345.2	GSVIVT00021665001	1608614_at	vv10010glycolysis.xml vv10030pentose_phosphate.xml vv10051Fructose_and_mannose_metabolism.xml vv10710Carbon_fixation.xml
GDP-L-galactose phosphorylase 1	XM_002278303.2	GSVIVT00027274001	1609268_at	vv10053Ascorbate_and_aldarate_metabolism.xml
germination-specific cysteine protease 1-like isoform 1	XM_002283227.2	GSVIVT00019552001	1615392_s_at	Protease
glucan endo-1,3-beta-glucosidase-like protein 3-like isoform 2	XM_003631114.1
glutamate decarboxylase 1	XM_002270901.2	GSVIVT00023484001	1607457_at	vv10251Glutamate_metabolism.xml vv10252Alanine_and_aspartate_metabolism.xml vv10410beta-Alanine_metabolism.xml vv10650Butanoate_metabolism.xml
glutamine synthetase cytosolic isozyme 1	XM_002283135.2	GSVIVT00017890001	1607313_s_at	vv10251Glutamate_metabolism.xml vv10550Peptidoglycan_biosynthesis.xml vv10910Nitrogen_metabolism.xml
glyceraldehyde-3-phosphate dehydrogenase, cytosolic	XM_002263109.2	GSVIVT00009717001	1608087_s_at	vv10010glycolysis.xml
glycine-rich RNA-binding protein GRP1A-like	XM_003631610.1	GSVIVT00036381001	1621554_s_at	vv50133Primary_Active_Transporter_cat_A9_to_A18.xml
GTP-binding nuclear protein Ran-3-like	XM_002284931.1	GSVIVT00032600001	1607281_at	vv50112Nuclear_pore_complex.xml
GTP-binding nuclear protein Ran-3-like	XM_002284982.2	GSVIVT00016839001	1610919_at	vv50112Nuclear_pore_complex.xml
guanine nucleotide-binding protein subunit beta-like protein isoform 1	XM_002281243.2	GSVIVT00017791001	1608577_s_at	vv30003Auxin_signaling.xml
heat shock cognate 70 kDa protein isoform 1	XM_002283972.2	GSVIVT00024351001	1616246_at	vv50101Channels_and_pores.xml_1.A.33
heat shock cognate 70 kDa protein isoform 2	XM_002283496.2	GSVIVT00018481001	1613630_s_at	vv50101Channels_and_pores.xml_1.A.33
heat shock cognate protein 80-like	XM_002273208.2	GSVIVT00033436001	1608052_s_at	heat shock
histone H3.3-like	XM_003635633.1	GSVIVT00005239001		histone
hydroxymethylglutaryl-CoA synthase	XM_002282398.2	GSVIVT00001077001	1608252_s_at	vv10072Synthesis_and_degradation_of_ketone_bodies.xml vv10280Valine_leucine_and_isoleucine_degradation.xml vv10650Butanoate_metabolism.xml
ketol-acid reductoisomerase, chloroplastic	XM_002280058.1	GSVIVT00018719001	1610953_at	vv10290Valine_leucine_and_isoleucine_biosynthesis.xml vv10770Pantothenate_and_CoA_biosynthesis.xml
L-ascorbate peroxidase 2, cytosolic	XM_002284731.2	GSVIVT00024455001	1606498_s_at	vv10053Ascorbate_and_aldarate_metabolism.xml
linoleate 13S-lipoxygenase 2-1, chloroplastic	XM_002285538.2	GSVIVT00024672001	1608892_at	vv10592alpha-Linolenic_acid_metabolism.xml
LOW QUALITY PROTEIN: 60S ribosomal protein L24	XM_002283911.2	GSVIVT00021714001	1606492_s_at	vv23010Ribosome.xml
LOW QUALITY PROTEIN: kynurenine formamidase-like	XM_003631636.1	GSVIVT00036641001	1621024_at	Unclear
LOW QUALITY PROTEIN: uncharacterized protein LOC100233109	XM_002277913.2	GSVIVT00010880001	1615776_at	Unknown
macrophage migration inhibitory factor homolog isoform 1	XM_002263524.2		1621739_s_at
malate dehydrogenase, cytoplasmic	XM_002278676.2	GSVIVT00028595001	1606799_s_at	vv10020CitrateCycle.xml vv10620Pyruvate_metabolism.xml vv10630Glyoxylate_and_dicarboxylate_metabolism.xml vv10710Carbon_fixation.xml vv10720Reductive_carboxylate_cycle.xml
metallothionein-like protein 1	XM_002283754.2	GSVIVT00024331001	1609698_x_at	stress
multiprotein-bridging factor 1a	XM_002280956.2	GSVIVT00018751001	1614323_s_at	vv60043MBF1.xml
nascent polypeptide-associated complex subunit alpha-like	XM_002266561.1	GSVIVT00008918001	1615712_s_at	Protein folding
non-specific lipid-transfer protein	XM_002271080.1	GSVIVT00037489001	1609281_s_at	storage
non-specific lipid-transfer protein 2-like	XM_002279343.2	GSVIVT00017729001	1607967_at	vv10010glycolysis.xml vv10071Fatty_acid_metabolism.xml vv10350Tyrosine_metabolism.xml
nucleoside diphosphate kinase B isoform 2	XM_002271316.2	GSVIVT00019061001	1616520_at	vv10230Purine_metabolism.xml vv10240Pyrimidine_metabolism.xml
oryzain alpha chain-like	XM_002266272.2	GSVIVT00035865001	1619968_at	Protease
outer membrane lipoprotein blc	XM_003633118.1	GSVIVT00005094001	1616503_s_at	Cellular Processes and Signaling
peptidyl-prolyl cis-trans isomerase	XM_003631525.1	GSVIVT00036069001	1617047_at	Protein folding
peptidyl-prolyl cis-trans isomerase isoform 1	XM_002274833.2	GSVIVT00014412001	1615682_s_at	Protein folding
peroxiredoxin-2B	XM_002284141.2	GSVIVT00016713001	1606635_at	peroxidase
phosphoglycerate kinase, cytosolic	XM_002263914.2	GSVIVT00035677001	1610868_s_at	vv10010glycolysis.xml vv10710Carbon_fixation.xml
phospholipase D alpha 1	XM_002268159.1	GSVIVT00000347001	1616981_at	vv10564Glycerophospholipid_metabolism.xml vv10565Ether_lipid_metabolism.xml vv34020Calcium_signaling_pathway.xml
phosphoprotein ECPP44-like	XM_002285883.1	GSVIVT00015547001	1622639_at
polyubiquitin-A-like	XM_002282083.2	GSVIVT00027390001	1614406_at	UBIQUITIN
probable acetyl-CoA acetyltransferase, cytosolic 2	XM_002265654.2	GSVIVT00029076001	1619079_s_at	vv10072Synthesis_and_degradation_of_ketone_bodies.xml vv10280Valine_leucine_and_isoleucine_degradation.xml vv10380Tryptophan_metabolism.xml vv10620Pyruvate_metabolism.xml
probable aquaporin PIP2-5	XM_002274519.2		1606669_s_at
probable fructose-bisphosphate aldolase 3, chloroplastic	XM_002282717.2	GSVIVT00030426001	1620673_at	vv10010glycolysis.xml vv10030pentose_phosphate.xml vv10051Fructose_and_mannose_metabolism.xml vv10710Carbon_fixation.xml
probable serine incorporator	XM_002270574.2	GSVIVT00025214001	1611216_at	incorporate serine into membranes
profilin-1 isoform 1	XM_002274930.2	GSVIVT00032130001	1608351_at	vv44810Regulation_of_actin_cytoskeleton.xml
protein disulfide-isomerase	XM_002285828.1	GSVIVT00015407001	1608112_at	protein folding
protein FRIGIDA-like	XM_002282429.2	GSVIVT00019992001	1609339_at	vv40006cell_wall.xml
protein translation factor SUI1 homolog isoform 1	XM_002281836.1		1615944_s_at
putative mitochondrial 2-oxoglutarate/malate carrier protein-like	XM_002285686.1	GSVIVT00024808001	1613072_at	vv50123Porters_cat_18_to_29.xml
putative vesicle-associated membrane protein 726 isoform 1	XM_002267027.1	GSVIVT00001277001	1615652_at	vv24130SNARE_interactions_in_vesicular_transport.xml vv50101Channels_and_pores.xml_1.F.1
reticulon-like protein B1 isoform 3	XM_003633917.1
ribulose bisphosphate carboxylase small chain, chloroplastic isoform 1	XM_002276931.2	GSVIVT00017679001	1613936_x_at	vv10710Carbon_fixation.xml
S-adenosylmethionine synthase 2	XM_002266322.2	GSVIVT00019707001	1614282_s_at	vv10271Methionine_metabolism.xml vv10450Selenoamino_acid_metabolism.xml
S-adenosylmethionine synthase 4	XM_002280282.2	GSVIVT00022531001	1607434_s_at	vv10271Methionine_metabolism.xml vv10450Selenoamino_acid_metabolism.xml
SKP1-like protein 1B isoform 2	XM_002270025.1	GSVIVT00014362001	1614112_at	vv24120Ubiquitin_mediated_proteolysis.xml vv44110Cell_cycle.xml
snakin-2 isoform 1	XM_002275658.2	GSVIVT00014423001	1609893_at	vv30010Gibberellin_signaling.xml
subtilisin-like protease isoform 1	XM_002277316.1	GSVIVT00038672001	1617226_s_at	salinity stress
superoxide dismutase [Mn], mitochondrial	XM_002280491.1	GSVIVT00029451001	1610477_s_at	ROS
thiazole biosynthetic enzyme, chloroplastic isoform 1	XM_002281733.1	GSVIVT00027385001	1607253_s_at	vv10730Thiamine_metabolism.xml
thiol protease aleurain-like isoform 1	XM_002278588.2	GSVIVT00016442001	1607999_s_at	Protease
thioredoxin H-type 2	XM_002274169.1	GSVIVT00036859001	1618911_at	protein fate
thioredoxin H-type isoform 1	XM_002280537.2	GSVIVT00014532001	1614872_s_at	protein fate
transcription factor BTF3	XM_002265005.2		1610193_at
ubiquitin-conjugating enzyme E2 2 isoform 2	XM_003633792.1		1611291_at
ubiquitin-conjugating enzyme E2-17 kDa isoform 1	XM_002284161.2		1615468_s_at
ubiquitin-conjugating enzyme E2-17 kDa-like	XM_002267117.1	GSVIVT00006484001	1609518_at	vv24120Ubiquitin_mediated_proteolysis.xml
uncharacterized protein At5g39570	XM_002283896.2	GSVIVT00021008001	1621888_at	Unknown
uncharacterized protein C757.02c-like	XM_002285116.1	GSVIVT00014929001	1611434_at	vv10140C21-Steroid_hormone_metabolism.xml
uncharacterized protein LOC100232885	XM_002267048.1	GSVIVT00025871001	1615272_at	stress response
uncharacterized protein LOC100241008	XM_002264826.2	GSVIVT00023424001	1607887_at	Unknown
uncharacterized protein LOC100241807 isoform 1	XM_002272634.2		1615805_at
uncharacterized protein LOC100243286	XM_002271648.1	GSVIVT00017103001	1606436_s_at	senescence
uncharacterized protein LOC100250281 isoform 1	XM_002265554.2	GSVIVT00031749001	1616455_s_at	stress response
uncharacterized protein LOC100250281 isoform 4	XM_003634468.1
uncharacterized protein LOC100250281 isoform 5	XM_003634469.1		1608322_x_at
uncharacterized protein LOC100250281 isoform 8	XM_003634472.1
uncharacterized protein LOC100251175 isoform 1	XM_002271075.1	GSVIVT00019752001	1609433_s_at	Unknown
uncharacterized protein LOC100252479	XM_002284926.1	GSVIVT00032599001	1619831_a_at	Unknown
uncharacterized protein LOC100252904	XM_002280530.2	GSVIVT00021516001	1612504_s_at	hypersensitive response
uncharacterized protein LOC100254598	XM_002271000.1		1612495_at
uncharacterized protein LOC100256616	XM_002267062.1	GSVIVT00001486001	1613847_s_at
uncharacterized protein LOC100257168	XM_002282001.2		1608475_at
uncharacterized protein LOC100257455	XM_002285105.1		1606879_at
uncharacterized protein LOC100258493	XM_002265608.2		1615170_s_at
uncharacterized protein LOC100259666	XM_002279297.2	GSVIVT00022508001	1608558_s_at	vv50109_Incompletely_Characterized_Transport_Systems.xml_9.B.12
uncharacterized protein LOC100260620 isoform 1	XM_002276842.2	GSVIVT00027242001	1618589_s_at
uncharacterized protein LOC100262468	XM_002276439.2	GSVIVT00027237001	1615971_a_at
uncharacterized protein LOC100264072	XM_002270772.2	GSVIVT00031070001	1622210_at
uncharacterized protein LOC100265806	XM_002263611.2	GSVIVT00031212001	1610010_at	Protein folding
uncharacterized protein LOC100266227	XM_002280453.2	GSVIVT00034774001	1615639_a_at	embryogenesis
uncharacterized protein LOC100266668	XM_002269150.2		1606697_at
uncharacterized protein LOC100267064	XM_002274913.1	GSVIVT00025945001	1612973_s_at	protein fate
uncharacterized protein LOC100267262	XM_002277044.2	GSVIVT00002515001	1612168_at	protein fate
uncharacterized protein LOC100852682	XM_003633388.1	GSVIVT00029324001	1620501_at	vv23010Ribosome.xml
uncharacterized protein LOC100854821	XM_003635173.1		1622381_s_at
V-type proton ATPase subunit G	XM_002275014.1		1613358_at
ZF-HD homeobox protein At4g24660-like isoform 2	XM_002283532.1	GSVIVT00020967001	1618471_at

## Sheet: Transcripts not detected
RefSeq accession	Protein functional annotation	Affymetrix Probeset ID
XM_002262571.1	probable glutathione S-transferase parA-like
XM_002262578.2	leucine-rich repeat receptor protein kinase EXS-like
XM_002262592.1	disease resistance protein At4g27190-like
XM_002262605.2	probable xyloglucan endotransglucosylase/hydrolase protein 27-like
XM_002262611.2	protein WAX2
XM_002262612.1	probable LRR receptor-like serine/threonine-protein kinase At3g47570-like
XM_002262615.1	glycogenin-2 isoform 1	1615552_at
XM_002262623.2	putative ETHYLENE INSENSITIVE 3-like 4 protein-like
XM_002262629.1	probable glutathione S-transferase isoform 2
XM_002262641.2	cation/H(+) antiporter 15-like
XM_002262658.2	L-type lectin-domain containing receptor kinase IX.1
XM_002262660.1	GDSL esterase/lipase At1g29670
XM_002262669.1	glycogenin-2 isoform 2
XM_002262697.2	flavonoid 3',5'-hydroxylase 1-like
XM_002262707.2	UDP-glycosyltransferase 85A2
XM_002262738.2	putative BTB/POZ domain-containing protein DOT3-like
XM_002262745.1	chaperone protein dnaJ 20, chloroplastic-like
XM_002262747.1	annexin D4-like
XM_002262749.2	protein WAX2	1610808_at
XM_002262773.1	uncharacterized protein LOC100250003
XM_002262784.2	uncharacterized protein LOC100264208
XM_002262803.1	serine/threonine-protein phosphatase 6 regulatory ankyrin repeat subunit A-like
XM_002262818.2	transcription factor bHLH96-like
XM_002262828.2	transcription factor bHLH25
XM_002262853.1	MADS-box protein SVP	1610120_at
XM_002262857.2	MADS-box protein JOINTLESS-like
XM_002262863.2	flavonol 4'-sulfotransferase-like
XM_002262868.2	LRR receptor-like serine/threonine-protein kinase GSO1
XM_002262943.2	cucumisin-like
XM_002262957.1	uncharacterized protein LOC100256584
XM_002262971.2	annexin D4-like
XM_002262982.1	salicylate O-methyltransferase
XM_002262996.1	60S ribosomal protein L26-1-like
XM_002262997.2	peroxidase 10-like
XM_002263004.1	DELLA protein GAI1
XM_002263064.2	UDP-glycosyltransferase 85A2 isoform 2
XM_002263074.2	uncharacterized protein LOC100241792
XM_002263091.1	fatty acyl-CoA reductase 3 isoform 1
XM_002263100.2	LOW QUALITY PROTEIN: LOB domain-containing protein 36
XM_002263104.2	uncharacterized protein LOC100245418
XM_002263108.2	LOW QUALITY PROTEIN: 1-aminocyclopropane-1-carboxylate oxidase homolog 12
XM_002263111.2	uncharacterized protein LOC100264678
XM_002263119.2	DCN1-like protein 4-like
XM_002263122.1	UDP-glycosyltransferase 85A2 isoform 1
XM_002263138.2	LOW QUALITY PROTEIN: somatic embryogenesis receptor kinase 2-like
XM_002263148.1	fatty acyl-CoA reductase 3
XM_002263160.1	O-acyltransferase WSD1-like isoform 2
XM_002263191.1	glycolipid transfer protein domain-containing protein 1-like	1607984_at
XM_002263198.2	DELLA protein RGL1-like
XM_002263213.1	laccase-14-like
XM_002263216.2	O-acyltransferase WSD1-like	1617319_at
XM_002263218.1	glycolipid transfer protein domain-containing protein 1-like
XM_002263225.2	1-aminocyclopropane-1-carboxylate oxidase homolog 5	1610362_at
XM_002263231.1	vacuolar iron transporter homolog 4-like
XM_002263238.2	secologanin synthase-like
XM_002263241.1	UDP-glycosyltransferase 85A2 isoform 2	1620103_at
XM_002263253.1	protein SRG1-like
XM_002263259.2	wall-associated receptor kinase 2-like
XM_002263279.2	probable F-box protein At4g22030
XM_002263311.2	phosphoribosylaminoimidazole carboxylase, chloroplastic-like
XM_002263321.2	aspartic proteinase nepenthesin-2-like
XM_002263324.1	probable methyltransferase PMT8
XM_002263334.2	probable F-box protein At4g22030-like
XM_002263336.2	LRR receptor-like serine/threonine-protein kinase EFR-like
XM_002263386.1	UDP-glycosyltransferase 75D1
XM_002263404.1	uncharacterized protein LOC100241449
XM_002263414.2	MADS-box protein SOC1-like	1608639_at
XM_002263419.1	arginine/agmatine antiporter-like
XM_002263445.1	uncharacterized protein LOC100263706
XM_002263446.2	probable F-box protein At4g22030
XM_002263453.2	polygalacturonase inhibitor-like
XM_002263460.1	magnesium transporter NIPA2
XM_002263462.2	UDP-glycosyltransferase 75D1
XM_002263463.1	cytochrome P450 716B1
XM_002263474.2	probable receptor-like protein kinase At1g67000-like
XM_002263476.2	LOW QUALITY PROTEIN: 60S ribosomal protein L7-4
XM_002263497.1	LOB domain-containing protein 29
XM_002263512.1	uncharacterized protein LOC100251357
XM_002263517.2	sugar transporter ERD6-like 5-like
XM_002263522.2	ER lumen protein retaining receptor-like
XM_002263537.1	uncharacterized protein LOC100241269
XM_002263549.2	probable inactive purple acid phosphatase 28 isoform 1
XM_002263565.2	LOW QUALITY PROTEIN: probable glutathione S-transferase-like
XM_002263566.1	putative laccase-9-like
XM_002263567.2	acetolactate synthase 2, chloroplastic-like
XM_002263568.1	DCN1-like protein 4-like
XM_002263575.1	protein DROOPING LEAF-like
XM_002263579.2	LOW QUALITY PROTEIN: probable pectate lyase 16
XM_002263613.2	probable receptor-like protein kinase At5g39020-like
XM_002263616.1	secologanin synthase-like
XM_002263620.1	uncharacterized protein LOC100267596
XM_002263625.2	UDP-glucose flavonoid 3-O-glucosyltransferase 6
XM_002263642.2	uncharacterized protein LOC100259191
XM_002263654.1	annexin D4-like
XM_002263664.2	UDP-glycosyltransferase 75D1-like
XM_002263678.1	auxin-binding protein ABP19a-like
XM_002263684.2	(3S,6E)-nerolidol synthase 1-like
XM_002263712.1	probable pectinesterase 29-like
XM_002263730.1	receptor-like protein 12-like
XM_002263732.1	uncharacterized protein LOC100252198
XM_002263745.1	ER lumen protein retaining receptor 1-B-like
XM_002263746.2	UDP-glycosyltransferase 75D1-like
XM_002263759.1	transcription factor MYB12
XM_002263764.1	probable receptor-like protein kinase At1g67000-like
XM_002263772.1	uncharacterized protein LOC100242840
XM_002263778.2	uncharacterized protein At4g28440
XM_002263796.2	LOW QUALITY PROTEIN: flavonol sulfotransferase-like
XM_002263797.2	uncharacterized protein LOC100261331
XM_002263812.2	probable glycosyltransferase At5g20260-like
XM_002263835.2	putative laccase-9
XM_002263848.1	uncharacterized protein LOC100264003
XM_002263859.2	LOW QUALITY PROTEIN: aldo-keto reductase family 4 member C9-like
XM_002263872.2	LRR receptor-like serine/threonine-protein kinase GSO1-like
XM_002263877.1	GDSL esterase/lipase At5g03610-like
XM_002263892.1	TMV resistance protein N-like	1606488_x_at
XM_002263910.2	putative laccase-9-like
XM_002263915.2	patellin-4
XM_002263927.1	stilbene synthase 5-like
XM_002263930.1	transcription factor ABORTED MICROSPORES-like
XM_002263939.1	UDP-glycosyltransferase 75D1-like
XM_002263944.1	uncharacterized protein LOC100244388
XM_002263951.2	probable membrane-associated 30 kDa protein, chloroplastic-like
XM_002263953.1	UDP-glycosyltransferase 85A3 isoform 1
XM_002263962.1	2-succinylbenzoate--CoA ligase, chloroplastic/peroxisomal isoform 1
XM_002263964.1	protochlorophyllide reductase, chloroplastic isoform 1
XM_002263984.2	ras-related protein Rab7-like	1621750_at
XM_002263988.1	uncharacterized protein At4g13230
XM_002263991.1	probable receptor-like protein kinase At1g67000-like
XM_002263997.2	uncharacterized protein LOC100263253
XM_002263998.2	cytochrome P450 89A2-like
XM_002264001.2	LRR receptor-like serine/threonine-protein kinase ERL1
XM_002264012.2	cytochrome P450 71D11-like
XM_002264013.2	LOB domain-containing protein 4-like	1621852_at
XM_002264023.1	probable glutathione S-transferase isoform 2
XM_002264028.1	probable receptor-like protein kinase At1g67000-like
XM_002264031.2	uncharacterized protein At2g34160-like
XM_002264047.1	transcription factor bHLH84-like
XM_002264049.1	hyoscyamine 6-dioxygenase
XM_002264062.2	uncharacterized protein LOC100256767
XM_002264063.1	UDP-glycosyltransferase 85A3 isoform 2
XM_002264065.2	21 kDa protein-like	1617320_at
XM_002264072.2	uncharacterized protein LOC100260556
XM_002264074.1	probable LRR receptor-like serine/threonine-protein kinase At4g20940-like isoform 2	1612021_at
XM_002264082.1	dCTP pyrophosphatase 1-like
XM_002264090.1	laccase-14-like
XM_002264098.2	(E,E)-alpha-farnesene synthase-like
XM_002264129.2	auxin-induced protein 5NG4-like
XM_002264140.2	proteasome subunit beta type-1-like
XM_002264161.1	uncharacterized protein LOC100252776
XM_002264165.1	phenylalanine N-monooxygenase
XM_002264188.2	purple acid phosphatase 2 isoform 3
XM_002264199.1	laccase-14-like
XM_002264226.1	ethylene-responsive transcription factor ERF098
XM_002264241.2	cytochrome P450 86B1-like
XM_002264250.1	uncharacterized protein LOC100262104
XM_002264273.1	ethylene-responsive transcription factor ERF098-like
XM_002264281.1	uncharacterized protein LOC100258685
XM_002264287.1	anthocyanidin 3-O-glucosyltransferase 5-like
XM_002264290.2	probable calcium-binding protein CML31
XM_002264294.1	COBRA-like protein 1-like
XM_002264297.2	annexin D3
XM_002264303.2	gibberellin-regulated protein 4
XM_002264311.2	ethylene-responsive transcription factor ERF098-like
XM_002264335.1	wall-associated receptor kinase 2-like
XM_002264336.1	cycloartenol Synthase isoform 2	1618177_at
XM_002264339.1	uncharacterized protein LOC100266044
XM_002264359.2	myb-like protein H-like
XM_002264365.1	auxin-binding protein ABP19a-like
XM_002264376.1	polyamine oxidase
XM_002264379.2	wall-associated receptor kinase 5-like
XM_002264390.1	putative invertase inhibitor-like
XM_002264409.2	cytokinin dehydrogenase 3
XM_002264428.1	cytochrome P450 82C4
XM_002264437.1	cytochrome P450 82C4-like
XM_002264447.1	cytochrome P450 78A11
XM_002264460.1	cucumisin-like
XM_002264468.2	wall-associated receptor kinase 2-like
XM_002264473.1	uncharacterized protein LOC100258590
XM_002264478.1	wall-associated receptor kinase-like 2-like
XM_002264488.1	ethylene-responsive transcription factor 1B-like
XM_002264496.1	GDSL esterase/lipase At5g03610-like
XM_002264506.1	glutaredoxin-C1-like
XM_002264509.1	wall-associated receptor kinase 2-like
XM_002264514.1	thaumatin-like protein-like
XM_002264515.2	phosphatidylinositol N-acetylglucosaminyltransferase subunit P-like isoform 1
XM_002264517.1	putative invertase inhibitor
XM_002264526.1	ethylene-responsive transcription factor 1B-like
XM_002264527.2	transcription factor LAF1-like
XM_002264542.1	probable ubiquitin-conjugating enzyme E2 16-like
XM_002264557.2	wall-associated receptor kinase 2-like
XM_002264558.1	shaggy-related protein kinase theta-like
XM_002264560.1	annexin D4-like
XM_002264567.2	zinc transporter 1 isoform 1
XM_002264569.1	endo-1,4-beta-xylanase A-like
XM_002264575.1	ethylene-responsive transcription factor 1B
XM_002264584.2	TMV resistance protein N-like
XM_002264589.2	superoxide dismutase [Cu-Zn]-like
XM_002264591.1	dynamin-2A-like
XM_002264602.1	uncharacterized protein LOC100245472
XM_002264604.1	probable calcium-binding protein CML31-like
XM_002264614.1	transcription factor MYB113-like
XM_002264616.1	endo-1,4-beta-xylanase A-like
XM_002264619.1	potassium transporter 5
XM_002264620.2	ethylene-responsive transcription factor 1B
XM_002264636.2	probable F-box protein At4g22030-like
XM_002264641.1	probable calcium-binding protein CML31-like
XM_002264648.2	annexin D3-like
XM_002264652.1	protein BEARSKIN1
XM_002264655.1	uncharacterized protein LOC100251287	1613507_at
XM_002264690.1	calcium-activated outward-rectifying potassium channel 1
XM_002264691.2	UDP-glucose flavonoid 3-O-glucosyltransferase 6
XM_002264692.2	cellulose synthase-like protein G3
XM_002264735.1	cyanidin-3-O-glucoside 2-O-glucuronosyltransferase
XM_002264739.1	uncharacterized protein LOC100251726
XM_002264754.1	cytochrome P450 82C4
XM_002264755.2	histidine-containing phosphotransfer protein 1
XM_002264757.1	receptor-like protein 12-like
XM_002264786.2	endoglucanase 8-like
XM_002264797.1	annexin D4-like
XM_002264801.2	endo-1,4-beta-xylanase A-like
XM_002264816.1	phosphate transporter PHO1 homolog 3-like isoform 1
XM_002264819.2	GDSL esterase/lipase At5g03610-like
XM_002264825.1	probable pectinesterase/pectinesterase inhibitor 59-like
XM_002264827.1	salicylate O-methyltransferase
XM_002264845.2	uncharacterized protein LOC100265330
XM_002264847.1	UDP-glucose flavonoid 3-O-glucosyltransferase 6-like
XM_002264868.1	phosphate transporter PHO1 homolog 3-like isoform 2
XM_002264884.1	COBRA-like protein 10
XM_002264895.1	DNA repair protein XRCC4-like
XM_002264906.1	uncharacterized protein LOC100253108 isoform 2	1619155_at
XM_002264908.1	lanC-like protein 2-like
XM_002264942.1	protein argonaute 4A-like
XM_002264949.2	uncharacterized protein LOC100257825
XM_002264955.2	uncharacterized protein LOC100267868 isoform 2
XM_002264968.1	early nodulin-like protein 1-like
XM_002265002.1	uncharacterized protein LOC100245098
XM_002265014.2	basic form of pathogenesis-related protein 1	1620456_at
XM_002265023.1	probable 2-oxoglutarate/Fe(II)-dependent dioxygenase-like
XM_002265030.1	uncharacterized protein LOC100260942
XM_002265032.1	SKP1-like protein 4
XM_002265048.1	glutathione transferase GST 23
XM_002265059.2	laccase-14-like
XM_002265066.1	zinc transporter 1
XM_002265067.2	uncharacterized protein LOC100241310
XM_002265068.2	pectinesterase 2-like isoform 1
XM_002265069.2	uncharacterized protein LOC100244524
XM_002265075.1	protein WAX2-like
XM_002265097.1	probable polygalacturonase At3g15720-like
XM_002265098.2	putative germin-like protein 2-1-like
XM_002265103.1	SKP1-like protein 4
XM_002265120.2	GDSL esterase/lipase 7-like
XM_002265127.1	transcription factor MYB113
XM_002265137.1	laccase-4-like
XM_002265139.2	putative germin-like protein 2-1
XM_002265147.2	cytochrome b6-f complex iron-sulfur subunit, chloroplastic-like
XM_002265170.1	solute carrier family 22 member 21-like
XM_002265172.1	transcription factor MYB113-like
XM_002265188.2	vacuolar amino acid transporter 1-like
XM_002265195.1	peroxidase 7-like
XM_002265204.2	uncharacterized protein LOC100249861
XM_002265211.1	uncharacterized protein LOC100242863
XM_002265227.2	uncharacterized protein LOC100265748
XM_002265229.1	vacuolar amino acid transporter 1
XM_002265244.1	putative DNA-binding protein ESCAROLA
XM_002265260.1	uncharacterized protein LOC100244550
XM_002265261.2	putative germin-like protein 2-1-like
XM_002265265.1	L-type lectin-domain containing receptor kinase IX.1
XM_002265302.1	L-type lectin-domain containing receptor kinase IX.1
XM_002265349.2	axial regulator YABBY 4-like
XM_002265359.2	protein BONZAI 3-like
XM_002265375.2	LOW QUALITY PROTEIN: S-linalool synthase-like
XM_002265380.2	putative UDP-glucose flavonoid 3-O-glucosyltransferase 3-like isoform 2	1615401_at
XM_002265392.1	uncharacterized zinc finger protein At4g06634-like isoform 1
XM_002265407.1	histidine-containing phosphotransfer protein 6
XM_002265409.2	putative laccase-9-like
XM_002265411.2	putative germin-like protein 2-1-like
XM_002265412.2	uncharacterized oxidoreductase At4g09670-like
XM_002265429.2	rac-like GTP-binding protein 5-like
XM_002265483.1	salicylate O-methyltransferase
XM_002265490.1	calcium-dependent protein kinase 1 isoform 2
XM_002265500.2	leucine-rich repeat receptor protein kinase EXS-like
XM_002265522.2	protein FAR-RED IMPAIRED RESPONSE 1-like
XM_002265542.1	uncharacterized protein LOC100258147
XM_002265543.1	uncharacterized protein LOC100259110
XM_002265546.2	wall-associated receptor kinase 5-like
XM_002265549.1	UDP-glucose flavonoid 3-O-glucosyltransferase 6
XM_002265555.2	NAC domain-containing protein 42-like
XM_002265563.1	pectinesterase 2
XM_002265572.1	putative germin-like protein 2-1-like
XM_002265582.1	uncharacterized protein LOC100255511
XM_002265585.2	probable transporter MCH1
XM_002265588.2	uncharacterized protein LOC100258152
XM_002265601.2	benzoate carboxyl methyltransferase
XM_002265609.1	scarecrow-like protein 18
XM_002265612.2	probable disease resistance protein At5g63020
XM_002265620.2	CBS domain-containing protein CBSCBSPB3-like
XM_002265625.2	wall-associated receptor kinase 5-like
XM_002265639.2	putative germin-like protein 2-1-like
XM_002265640.1	secologanin synthase-like
XM_002265652.2	cysteine-rich receptor-like protein kinase 15-like
XM_002265656.2	HMG-Y-related protein A-like
XM_002265673.2	myb-like protein H-like
XM_002265674.2	uncharacterized oxidoreductase At4g09670-like
XM_002265675.1	uncharacterized protein LOC100252556
XM_002265677.1	putative laccase-9
XM_002265678.2	LOW QUALITY PROTEIN: cysteinyl-tRNA synthetase-like
XM_002265687.2	uncharacterized protein LOC100243989	1620410_at
XM_002265696.1	uncharacterized protein LOC100258339
XM_002265697.1	uncharacterized protein LOC100262160 isoform 1
XM_002265737.1	uncharacterized protein LOC100262160 isoform 2
XM_002265744.1	8-hydroxyquercetin 8-O-methyltransferase-like
XM_002265748.2	secologanin synthase-like
XM_002265751.2	LOW QUALITY PROTEIN: tryptophan aminotransferase-related protein 4-like
XM_002265752.2	beta-xylosidase/alpha-L-arabinofuranosidase 1-like
XM_002265773.2	uncharacterized protein LOC100243123
XM_002265774.1	putative ripening-related protein 2
XM_002265791.1	tryptophan aminotransferase-related protein 4-like
XM_002265812.2	urease accessory protein UreF-like isoform 2
XM_002265819.2	cytochrome P450 81D1-like
XM_002265821.1	putative germin-like protein 2-1
XM_002265846.1	nuclear transcription factor Y subunit B-6
XM_002265853.1	salicylate O-methyltransferase-like
XM_002265860.2	annexin D4-like
XM_002265877.2	wall-associated receptor kinase 5-like
XM_002265902.2	cysteine-rich receptor-like protein kinase 3-like
XM_002265910.1	leucine-rich repeat receptor protein kinase EXS
XM_002265920.2	NAC domain-containing protein 42
XM_002265923.2	serine/threonine-protein kinase At5g01020-like
XM_002265934.1	putative disease resistance protein RGA3
XM_002265946.2	uncharacterized protein LOC100253062
XM_002265971.2	probable glutathione S-transferase-like isoform 1
XM_002265993.1	protein FAR1-RELATED SEQUENCE 1-like
XM_002266006.2	probable glutathione S-transferase-like isoform 2
XM_002266016.2	uncharacterized protein LOC100266010 isoform 1
XM_002266018.1	vinorine synthase-like	1618389_at
XM_002266037.2	ferredoxin--NADP reductase, leaf isozyme, chloroplastic isoform 2	1610979_at
XM_002266061.2	uncharacterized glycosyltransferase AER61-like
XM_002266086.1	sucrose transport protein SUC2
XM_002266119.1	auxin-induced protein PCNT115-like
XM_002266151.2	probable LRR receptor-like serine/threonine-protein kinase RLK-like
XM_002266168.1	vacuolar amino acid transporter 1
XM_002266173.2	probable receptor-like protein kinase At1g67000-like
XM_002266188.2	uncharacterized protein LOC100255169
XM_002266191.2	putative germin-like protein 2-1
XM_002266214.1	two-component response regulator ARR9
XM_002266250.1	probable receptor-like protein kinase At5g39030-like
XM_002266254.1	uncharacterized protein LOC100263213
XM_002266255.2	LOW QUALITY PROTEIN: derlin-1.2-like
XM_002266260.2	putative oxidoreductase GLYR1 isoform 2
XM_002266282.1	uncharacterized protein LOC100265251
XM_002266286.2	uncharacterized protein DDB_G0288155-like
XM_002266287.1	protein WUSCHEL
XM_002266291.1	uncharacterized protein LOC100265117
XM_002266295.1	laccase-14-like
XM_002266296.2	probable disease resistance protein At5g63020-like	1609621_at
XM_002266313.2	anthocyanidin 5,3-O-glucosyltransferase
XM_002266324.1	HMG-Y-related protein A-like
XM_002266332.2	probable disease resistance protein At5g63020
XM_002266338.1	derlin-1.1-like
XM_002266340.2	probable F-box protein At4g22030
XM_002266355.2	protein GPR107
XM_002266374.1	lysine histidine transporter 1
XM_002266376.2	putative germin-like protein 2-1
XM_002266382.2	putative disease resistance protein RGA4-like
XM_002266395.2	LRR receptor-like serine/threonine-protein kinase GSO2-like
XM_002266425.1	probable aspartic protease At2g35615
XM_002266436.2	4-coumarate--CoA ligase-like 7-like
XM_002266438.1	uncharacterized protein LOC100244383
XM_002266444.1	probable F-box protein At4g22030
XM_002266445.2	dCTP pyrophosphatase 1-like	1607845_at
XM_002266462.1	probable aspartic protease At2g35615
XM_002266477.2	probable disease resistance protein At1g12280-like	1609043_at
XM_002266487.1	putative germin-like protein 2-1
XM_002266507.2	probable polygalacturonase At3g15720-like
XM_002266511.1	probable S-adenosylmethionine-dependent methyltransferase At5g38780-like
XM_002266512.1	galactoside 2-alpha-L-fucosyltransferase-like
XM_002266539.1	probable aspartic protease At2g35615
XM_002266552.1	probable disease resistance protein At5g63020	1609897_at
XM_002266553.1	lysosomal beta glucosidase-like
XM_002266576.2	uncharacterized protein LOC100242226	1613634_at
XM_002266598.2	serine carboxypeptidase-like 31-like
XM_002266610.2	probable glycosyltransferase At5g20260-like	1612533_at
XM_002266613.2	mitogen-activated protein kinase kinase kinase A-like
XM_002266639.1	lysosomal beta glucosidase-like
XM_002266658.2	uncharacterized protein LOC100263968 isoform 3
XM_002266667.1	coiled-coil domain-containing protein 90B, mitochondrial	1619230_at
XM_002266695.1	protein BONZAI 3-like
XM_002266740.1	flavonoid 3'-monooxygenase
XM_002266757.2	glutathione transferase GST 23 isoform 2
XM_002266761.2	probable polygalacturonase At3g15720-like
XM_002266771.2	flavoprotein wrbA
XM_002266772.1	myrcene synthase, chloroplastic
XM_002266783.1	uncharacterized protein LOC100242530
XM_002266787.2	BTB/POZ domain-containing protein At5g17580-like
XM_002266788.2	flavonoid 3'-monooxygenase-like
XM_002266799.1	transcription factor FAMA
XM_002266829.2	RING-H2 finger protein ATL80-like
XM_002266833.1	uncharacterized protein LOC100254880
XM_002266839.1	auxin-induced protein 10A5
XM_002266879.1	GDSL esterase/lipase At1g29670
XM_002266880.1	uncharacterized protein LOC100242742
XM_002266883.2	UDP-glycosyltransferase 75D1
XM_002266886.2	chemocyanin
XM_002266924.1	probable polygalacturonase At3g15720
XM_002266926.1	tyrosine/DOPA decarboxylase 2-like
XM_002266935.1	laccase-14
XM_002266945.2	cytochrome P450 716B1-like
XM_002266947.2	putative germin-like protein 2-1
XM_002266948.1	putative germin-like protein 2-1
XM_002266959.1	uncharacterized protein LOC100256342
XM_002266983.2	myrcene synthase, chloroplastic-like
XM_002266988.1	peroxidase 65-like
XM_002266992.1	cytochrome P450 716B1
XM_002266996.1	ankyrin repeat-containing protein At5g02620-like
XM_002267015.1	desiccation-related protein PCC13-62
XM_002267025.1	strictosidine synthase 1-like
XM_002267038.2	uncharacterized protein LOC100251315
XM_002267044.1	vinorine synthase-like
XM_002267050.1	mitogen-activated protein kinase kinase kinase 2-like
XM_002267070.2	GDSL esterase/lipase At1g29670-like
XM_002267081.2	ABC transporter G family member 11-like
XM_002267082.2	uncharacterized protein LOC100241834
XM_002267087.1	probable GMP synthase [glutamine-hydrolyzing]-like
XM_002267118.2	phosphate transporter PHO1 homolog 3-like
XM_002267123.1	myrcene synthase, chloroplastic
XM_002267131.2	bifunctional dihydroflavonol 4-reductase/flavanone 4-reductase
XM_002267136.1	putative germin-like protein 2-1
XM_002267140.1	mitogen-activated protein kinase kinase kinase 2
XM_002267146.2	polygalacturonase-like
XM_002267150.2	uncharacterized protein LOC100267316
XM_002267161.2	GDSL esterase/lipase At1g29670
XM_002267165.2	UDP-glycosyltransferase 75D1-like
XM_002267172.1	protein SRG1
XM_002267179.2	uncharacterized protein LOC100258948
XM_002267197.2	flavonoid 3'-monooxygenase
XM_002267211.1	solute carrier family 22 member 3
XM_002267237.2	BTB/POZ domain-containing protein At1g03010-like isoform 2
XM_002267253.2	ATP-dependent Clp protease proteolytic subunit-related protein 4, chloroplastic-like
XM_002267288.1	isoflavone 2'-hydroxylase-like
XM_002267289.1	GDSL esterase/lipase At1g29670
XM_002267291.1	inorganic phosphate transporter 1-11-like
XM_002267303.1	abhydrolase domain-containing protein FAM108B1
XM_002267305.1	vinorine synthase
XM_002267316.1	G-type lectin S-receptor-like serine/threonine-protein kinase At1g67520-like
XM_002267323.1	disease resistance RPP8-like protein 3-like
XM_002267333.1	inorganic phosphate transporter 1-11-like
XM_002267337.1	putative laccase-9
XM_002267339.2	two-component response regulator ARR9
XM_002267349.2	probable receptor-like protein kinase At1g67000-like
XM_002267361.2	isoflavone 2'-hydroxylase-like
XM_002267369.2	protein SRG1
XM_002267370.2	SKP1-like protein 9-like
XM_002267386.2	LOW QUALITY PROTEIN: abietadienol/abietadienal oxidase-like
XM_002267387.1	probable receptor-like protein kinase At1g67000-like
XM_002267388.2	3-ketoacyl-CoA synthase 5
XM_002267397.2	proline-rich receptor-like protein kinase PERK4-like
XM_002267408.1	serine/threonine-protein kinase At3g07070-like
XM_002267417.1	myrcene synthase, chloroplastic
XM_002267425.2	myrcene synthase, chloroplastic-like
XM_002267439.1	3-ketoacyl-CoA synthase 5-like
XM_002267444.1	zinc finger protein GIS2-like isoform 1
XM_002267449.2	isoflavone 2'-hydroxylase-like
XM_002267475.2	ABC transporter G family member 26-like
XM_002267485.1	zinc finger protein 830-like
XM_002267489.2	UDP-glycosyltransferase 75D1
XM_002267490.1	UDP-glycosyltransferase 75C1
XM_002267498.2	uncharacterized protein LOC100254969	1615549_at
XM_002267505.1	uncharacterized protein LOC100263732
XM_002267510.1	receptor-like protein 12-like
XM_002267512.2	wall-associated receptor kinase-like 9-like
XM_002267517.1	putative disease resistance protein At1g59780-like
XM_002267520.2	uncharacterized protein LOC100267833
XM_002267532.1	uncharacterized protein LOC100247270
XM_002267533.1	serine/threonine-protein kinase At3g07070
XM_002267561.1	L-type lectin-domain containing receptor kinase S.4-like
XM_002267563.1	isoflavone 2'-hydroxylase-like
XM_002267568.2	tubulin beta-2 chain-like
XM_002267569.1	carboxylesterase 1-like
XM_002267581.1	putative germin-like protein 2-2
XM_002267600.1	uncharacterized protein LOC100256141
XM_002267663.2	charged multivesicular body protein 5-like
XM_002267664.1	laccase-14-like
XM_002267672.2	nodulin-26-like
XM_002267681.1	probable cation transporter HKT6-like
XM_002267697.1	probable glutathione S-transferase
XM_002267709.1	transcription factor SPEECHLESS
XM_002267711.1	ZF-HD homeobox protein At4g24660
XM_002267736.1	uncharacterized protein LOC100265308
XM_002267750.1	21 kDa protein
XM_002267754.1	uncharacterized protein LOC100249538
XM_002267756.1	bidirectional sugar transporter NEC1
XM_002267780.1	uncharacterized protein LOC100241880
XM_002267794.1	mitogen-activated protein kinase kinase kinase ANP1-like
XM_002267814.2	uncharacterized protein LOC100265135
XM_002267823.1	carbonic anhydrase 2, chloroplastic-like	1607322_at
XM_002267825.1	uncharacterized protein LOC100255009
XM_002267836.2	probable polyol transporter 6
XM_002267840.2	ankyrin repeat-containing protein At5g02620-like
XM_002267847.1	uncharacterized protein LOC100260118
XM_002267849.2	probable LRR receptor-like serine/threonine-protein kinase At5g48740-like
XM_002267853.1	GDSL esterase/lipase At5g08460
XM_002267863.2	uncharacterized protein LOC100266498
XM_002267882.2	uncharacterized protein LOC100242192
XM_002267890.1	probable LRR receptor-like serine/threonine-protein kinase RLK-like
XM_002267897.2	putative disease resistance protein At3g14460-like
XM_002267909.1	uncharacterized protein LOC100244734
XM_002267915.2	60S ribosomal protein L13a-2-like
XM_002267918.1	zinc finger A20 and AN1 domain-containing stress-associated protein 9-like
XM_002267925.1	dehydration-responsive element-binding protein 1D
XM_002267944.2	putative ribonuclease H protein At1g65750-like
XM_002267949.1	transcription factor ORG2-like
XM_002267972.1	uncharacterized protein LOC100263046
XM_002267998.2	uncharacterized protein LOC100244183
XM_002268002.2	probable receptor-like protein kinase At1g67000-like
XM_002268005.2	dehydration-responsive element-binding protein 1F-like
XM_002268007.2	bifunctional nitrilase/nitrile hydratase NIT4A-like
XM_002268016.1	flavin-containing monooxygenase YUCCA8-like
XM_002268019.2	uncharacterized protein LOC100265991
XM_002268052.1	probable receptor-like protein kinase At1g67000-like
XM_002268062.2	receptor-like protein kinase HSL1-like
XM_002268064.2	transcription factor bHLH61-like	1616137_at
XM_002268078.1	probable aquaporin TIP5-1-like
XM_002268086.1	bifunctional dihydroflavonol 4-reductase/flavanone 4-reductase
XM_002268094.1	sugar transport protein 8
XM_002268096.2	protein BONZAI 3-like
XM_002268101.2	myb-like protein H-like
XM_002268106.1	galactolipase DONGLE, chloroplastic-like
XM_002268134.2	receptor-like protein 12-like
XM_002268139.1	carbonic anhydrase, chloroplastic-like
XM_002268141.2	sugar transport protein 8
XM_002268183.2	sugar transport protein 8	1618144_at
XM_002268210.1	LRR receptor-like serine/threonine-protein kinase GSO1
XM_002268217.2	sugar transport protein 8
XM_002268230.2	putative disease resistance protein RGA4-like	1606861_at
XM_002268232.1	histone H2A-like
XM_002268236.1	homeobox-leucine zipper protein ROC8
XM_002268245.1	reticuline oxidase-like protein-like
XM_002268255.1	transcription factor bHLH135
XM_002268257.2	myb-like protein H-like
XM_002268285.2	receptor-like protein kinase 5-like
XM_002268307.1	uncharacterized protein LOC100254720
XM_002268324.1	peroxidase 27 isoform 1
XM_002268338.2	magnesium transporter MRS2-3-like isoform 3
XM_002268357.2	LRR receptor-like serine/threonine-protein kinase GSO1-like
XM_002268359.1	peroxidase 27 isoform 2
XM_002268362.1	uncharacterized protein LOC100252814
XM_002268366.2	myb-like protein H-like
XM_002268390.2	chaperone protein dnaJ 20, chloroplastic-like
XM_002268407.2	transcription factor bHLH25-like
XM_002268408.1	uncharacterized protein LOC100250134
XM_002268433.2	uncharacterized protein LOC100251684
XM_002268438.1	vacuolar iron transporter homolog 4-like
XM_002268439.1	uncharacterized protein LOC100242570
XM_002268456.2	probable pectinesterase/pectinesterase inhibitor 7-like
XM_002268464.1	uncharacterized protein LOC100254012
XM_002268477.1	glycerol-3-phosphate acyltransferase 6
XM_002268479.2	uncharacterized protein LOC100248681
XM_002268504.2	exopolygalacturonase clone GBGE184-like
XM_002268521.2	LRR receptor-like serine/threonine-protein kinase GSO2-like
XM_002268523.2	medium-chain-fatty-acid--CoA ligase-like
XM_002268525.1	uncharacterized protein LOC100265642
XM_002268531.2	sugar transport protein 8
XM_002268544.2	cysteine-rich receptor-like protein kinase 11-like
XM_002268565.2	probable receptor protein kinase TMK1-like
XM_002268575.2	sugar transport protein 8-like
XM_002268598.2	uncharacterized protein LOC100246190
XM_002268605.1	respiratory burst oxidase homolog protein D-like
XM_002268617.1	probable receptor-like protein kinase At5g39020-like
XM_002268620.1	two-component response regulator ARR22
XM_002268623.2	uncharacterized protein LOC100265874
XM_002268629.2	LRR receptor-like serine/threonine-protein kinase FLS2-like
XM_002268630.2	cycloartenol synthase 2-like
XM_002268667.2	uncharacterized protein LOC100260660
XM_002268687.1	probable S-acyltransferase At5g41060-like
XM_002268691.1	uncharacterized protein LOC100265450
XM_002268702.1	two-component response regulator ARR22
XM_002268709.2	uncharacterized protein LOC100255591
XM_002268710.2	ABC transporter C family member 5-like
XM_002268716.1	uncharacterized protein LOC100258207
XM_002268741.1	probable carboxylesterase 18-like
XM_002268744.2	bifunctional nitrilase/nitrile hydratase NIT4B
XM_002268752.2	uncharacterized protein LOC100250405
XM_002268766.2	laccase-14-like
XM_002268774.2	uncharacterized protein LOC100266392
XM_002268790.2	GDSL esterase/lipase At5g33370-like	1607785_at
XM_002268795.2	heparan-alpha-glucosaminide N-acetyltransferase-like
XM_002268798.1	uric acid degradation bifunctional protein TTL-like isoform 2
XM_002268841.1	rab GDP dissociation inhibitor alpha
XM_002268886.1	omega-hydroxypalmitate O-feruloyl transferase
XM_002268887.1	high affinity sulfate transporter 2-like
XM_002268911.1	RING-H2 finger protein ATL66-like
XM_002268922.2	glutamate receptor 2.7-like
XM_002268933.1	uncharacterized protein LOC100253438
XM_002268947.1	anthocyanidin 3-O-glucosyltransferase 5-like
XM_002268950.1	monoglyceride lipase isoform 2
XM_002268954.2	beta-Amyrin Synthase 1-like
XM_002268955.1	GDSL esterase/lipase At1g29670
XM_002268968.1	putative B3 domain-containing protein Os03g0621600-like	1619836_at
XM_002268973.1	uncharacterized protein LOC100263972
XM_002268976.2	lupeol synthase-like
XM_002268978.1	transcriptional regulator STERILE APETALA
XM_002268988.1	glutathione S-transferase U9-like
XM_002268998.2	ATP-dependent zinc metalloprotease FtsH-like
XM_002269002.2	laccase-17 isoform 1
XM_002269025.2	glutamate receptor 2.2-like
XM_002269027.1	peroxidase N1
XM_002269036.1	glutathione S-transferase U9-like
XM_002269071.1	germin-like protein subfamily 3 member 1-like
XM_002269092.1	pathogenesis-related protein STH-2-like
XM_002269103.2	oligopeptide transporter 5-like
XM_002269104.2	B3 domain-containing protein Os11g0197600-like
XM_002269109.1	lignin-forming anionic peroxidase
XM_002269128.1	strictosidine synthase 1-like
XM_002269131.2	uncharacterized protein LOC100267209
XM_002269133.1	lignin-forming anionic peroxidase
XM_002269137.2	uncharacterized protein LOC100258265
XM_002269139.1	uncharacterized protein LOC100264740
XM_002269149.1	anthocyanidin 3-O-glucosyltransferase 2
XM_002269155.2	probable receptor-like protein kinase At5g39020-like
XM_002269176.2	probable LRR receptor-like serine/threonine-protein kinase At4g36180-like
XM_002269180.1	lignin-forming anionic peroxidase-like
XM_002269183.2	glutamate synthase [NADH], amyloplastic-like	1618513_at
XM_002269200.2	uncharacterized protein LOC100241842
XM_002269205.1	F-box protein At5g07610
XM_002269218.1	magnesium-dependent phosphatase 1-like
XM_002269221.1	ankyrin repeat-containing protein At3g12360-like
XM_002269230.1	lignin-forming anionic peroxidase-like
XM_002269240.1	zinc finger A20 and AN1 domain-containing stress-associated protein 7
XM_002269246.2	WUSCHEL-related homeobox 11-like
XM_002269254.1	glutamate receptor 2.7-like
XM_002269265.1	lignin-forming anionic peroxidase-like
XM_002269276.2	probable metal-nicotianamine transporter YSL7-like isoform 2
XM_002269285.2	uncharacterized protein LOC100259295
XM_002269307.2	lignin-forming anionic peroxidase-like
XM_002269311.1	putative germin-like protein 2-1
XM_002269312.1	disease resistance response protein 206
XM_002269317.1	GDSL esterase/lipase At4g10955
XM_002269329.1	uncharacterized protein LOC100259535
XM_002269333.1	uncharacterized protein LOC100258455
XM_002269335.1	two-component response regulator ARR2-like
XM_002269357.1	uncharacterized protein LOC100249348
XM_002269361.2	disease resistance response protein 206
XM_002269364.1	GDSL esterase/lipase At4g10955-like
XM_002269377.1	COBRA-like protein 7
XM_002269389.2	LOW QUALITY PROTEIN: lignin-forming anionic peroxidase-like
XM_002269393.1	dynamin-2A-like
XM_002269396.2	protein SRG1
XM_002269401.1	protein LURP-one-related 4
XM_002269415.2	chalcone synthase
XM_002269420.2	subtilisin-like protease-like
XM_002269433.1	protein LURP-one-related 4
XM_002269445.2	leucine-rich repeat receptor protein kinase EXS-like
XM_002269459.1	uncharacterized protein LOC100258132
XM_002269460.1	nuclear transcription factor Y subunit B-5
XM_002269461.1	non-specific lipid-transfer protein C, cotyledon-specific isoform-like
XM_002269498.2	beta-1,3-galactosyltransferase 6-like
XM_002269501.1	pollen-specific protein SF3
XM_002269502.2	probable carotenoid cleavage dioxygenase 4, chloroplastic-like
XM_002269507.1	protein SOMBRERO
XM_002269533.1	probable beta-1,3-galactosyltransferase 14-like
XM_002269549.2	uncharacterized protein LOC100253965
XM_002269550.1	UPF0481 protein At3g47200
XM_002269552.2	uncharacterized protein LOC100257206
XM_002269556.1	putative UPF0481 protein At3g02645-like
XM_002269558.2	secologanin synthase-like
XM_002269576.1	uncharacterized protein LOC100251293
XM_002269579.1	S-type anion channel SLAH1
XM_002269590.1	agamous-like MADS-box protein AGL62-like
XM_002269594.2	60S ribosomal protein L5-like
XM_002269598.1	uncharacterized protein LOC100247889
XM_002269625.2	LOW QUALITY PROTEIN: peroxidase N1-like
XM_002269629.2	cytochrome P450 87A3-like	1619034_at
XM_002269664.2	methyltransferase-like protein 10 isoform 2	1612954_at
XM_002269665.2	LOW QUALITY PROTEIN: cytochrome P450 87A3-like
XM_002269666.2	shikimate kinase, chloroplastic-like
XM_002269677.1	uncharacterized protein LOC100267920 isoform 1
XM_002269682.1	protein SRG1	1611905_at
XM_002269699.2	vacuolar amino acid transporter 1-like
XM_002269705.2	peroxidase N1-like
XM_002269707.1	strictosidine synthase 1-like
XM_002269714.1	uncharacterized protein LOC100257233
XM_002269720.1	agamous-like MADS-box protein AGL62-like
XM_002269739.1	uncharacterized protein LOC100267753
XM_002269744.2	1-aminocyclopropane-1-carboxylate synthase 3
XM_002269745.2	(E,E)-alpha-farnesene synthase
XM_002269778.2	8-hydroxyquercetin 8-O-methyltransferase-like
XM_002269795.2	cellulose synthase-like protein H1-like
XM_002269796.1	uncharacterized protein LOC100254392 isoform 1
XM_002269807.1	phenylalanine N-monooxygenase
XM_002269816.1	ribonuclease H2 subunit A isoform 2
XM_002269838.2	uncharacterized protein LOC100242948
XM_002269854.1	protein SRG1
XM_002269860.2	cysteine-rich repeat secretory protein 55-like
XM_002269937.2	uncharacterized protein LOC100251337
XM_002269943.2	vicianin hydrolase-like
XM_002269977.1	uncharacterized protein LOC100250392
XM_002269980.1	beta-glucosidase 12-like
XM_002269982.2	LOW QUALITY PROTEIN: cytokinin hydroxylase-like
XM_002269997.2	protein WAX2-like
XM_002269999.2	cysteine-rich receptor-like protein kinase 10-like
XM_002270000.1	protein SRG1
XM_002270003.1	short-chain dehydrogenase TIC 32, chloroplastic-like isoform 1
XM_002270021.2	uncharacterized protein At1g28695-like
XM_002270024.1	strictosidine synthase 1-like	1616655_at
XM_002270028.1	UPF0481 protein At3g47200-like
XM_002270040.1	hydroxycinnamoyl-Coenzyme A shikimate/quinate hydroxycinnamoyltransferase
XM_002270042.1	protein SRG1
XM_002270043.1	hydroxycinnamoyl-Coenzyme A shikimate/quinate hydroxycinnamoyltransferase
XM_002270050.1	uncharacterized protein LOC100255594
XM_002270053.1	probable pectate lyase P59
XM_002270076.2	pectate lyase
XM_002270077.2	glutathione S-transferase U10-like
XM_002270083.1	uncharacterized protein LOC100244128 isoform 1	1616685_at
XM_002270092.1	basic form of pathogenesis-related protein 1
XM_002270102.1	protein SRG1
XM_002270107.2	annexin D4-like
XM_002270123.1	probable glutathione S-transferase
XM_002270172.1	hydroxycinnamoyl-Coenzyme A shikimate/quinate hydroxycinnamoyltransferase
XM_002270179.1	GEM-like protein 4-like
XM_002270186.2	G-type lectin S-receptor-like serine/threonine-protein kinase At1g11330-like
XM_002270191.1	probable xyloglucan endotransglucosylase/hydrolase protein 23-like
XM_002270195.1	lysosomal Pro-X carboxypeptidase
XM_002270209.2	anthocyanidin 3-O-glucosyltransferase 2-like
XM_002270215.2	hydroxycinnamoyl-Coenzyme A shikimate/quinate hydroxycinnamoyltransferase
XM_002270216.1	hydroxycinnamoyl-Coenzyme A shikimate/quinate hydroxycinnamoyltransferase
XM_002270229.1	transcription factor bHLH52-like
XM_002270231.2	uncharacterized protein LOC100245091
XM_002270245.2	LOW QUALITY PROTEIN: basic form of pathogenesis-related protein 1
XM_002270246.2	probable NAD(P)H-dependent oxidoreductase 1-like
XM_002270252.1	protein SRG1
XM_002270264.1	sodium transporter HKT1-like
XM_002270283.1	histidine kinase CKI1-like
XM_002270289.1	hydroxycinnamoyl-Coenzyme A shikimate/quinate hydroxycinnamoyltransferase-like
XM_002270315.2	ankyrin-1-like
XM_002270320.2	LRR receptor-like serine/threonine-protein kinase FLS2-like
XM_002270332.2	chitotriosidase-1
XM_002270339.2	brassinosteroid-regulated protein BRU1
XM_002270340.2	cellulose synthase-like protein H1-like isoform 1
XM_002270344.2	uncharacterized protein At1g28695
XM_002270368.1	putative germin-like protein 2-1-like
XM_002270397.1	pathogenesis-related protein 1
XM_002270412.2	transcription factor bHLH25-like
XM_002270413.2	uncharacterized protein LOC100254651
XM_002270438.1	protein SRG1
XM_002270451.2	uncharacterized protein LOC100244838
XM_002270459.1	putative gamma-glutamylcyclotransferase At3g02910-like
XM_002270461.2	cytochrome P450 704C1-like
XM_002270465.2	secologanin synthase-like	1609184_at
XM_002270478.1	protein SRG1-like
XM_002270500.1	cytochrome c oxidase subunit 5C-like
XM_002270503.2	hydroxycinnamoyl-Coenzyme A shikimate/quinate hydroxycinnamoyltransferase-like
XM_002270509.1	polyneuridine-aldehyde esterase	1621521_at
XM_002270519.1	4-coumarate--CoA ligase-like 9-like
XM_002270528.1	multidrug and toxin extrusion protein 1
XM_002270543.2	chitotriosidase-1
XM_002270565.1	uncharacterized protein LOC100251257
XM_002270567.2	peroxidase 3 isoform 1
XM_002270572.1	elicitor-responsive protein 1-like
XM_002270604.2	DELLA protein GAI1-like
XM_002270610.1	protein SRG1-like
XM_002270615.2	probable LRR receptor-like serine/threonine-protein kinase At4g08850-like
XM_002270625.2	uncharacterized protein LOC100259604
XM_002270627.2	disease resistance response protein 206-like
XM_002270638.2	alpha-L-fucosidase 1-like
XM_002270648.1	probable leucine-rich repeat receptor-like protein kinase At5g63930-like
XM_002270682.2	uncharacterized protein LOC100267467
XM_002270685.1	probable E3 ubiquitin-protein ligase RNF144A-B
XM_002270722.2	uncharacterized protein At4g15970-like
XM_002270733.2	14 kDa proline-rich protein DC2.15 isoform 1
XM_002270735.1	putative calcium-transporting ATPase 11, plasma membrane-type isoform 2	1606993_at
XM_002270744.1	uncharacterized protein LOC100266073 isoform 1
XM_002270767.1	putative clathrin assembly protein At1g03050-like	1607882_at
XM_002270780.1	agamous-like MADS-box protein AGL62
XM_002270786.2	probable LRR receptor-like serine/threonine-protein kinase At4g08850-like
XM_002270819.2	uncharacterized protein LOC100244777
XM_002270826.1	probable LRR receptor-like serine/threonine-protein kinase At4g08850-like
XM_002270852.1	ankyrin-2-like
XM_002270868.1	protein WAX2 isoform 1	1612616_a_at
XM_002270886.1	agamous-like MADS-box protein AGL62
XM_002270887.1	50S ribosomal protein L18, chloroplastic isoform 2
XM_002270923.2	LOW QUALITY PROTEIN: laccase-14-like
XM_002270928.1	agamous-like MADS-box protein AGL62
XM_002270936.1	probable 2-oxoglutarate/Fe(II)-dependent dioxygenase-like
XM_002270939.1	glutamate receptor 2.7-like
XM_002270963.2	exopolygalacturonase clone GBGE184-like
XM_002270973.1	protein SRG1
XM_002270974.1	alpha-galactosidase-like
XM_002270977.2	glutamate receptor 2.7-like
XM_002270982.1	OBERON-like protein-like
XM_002270986.2	extracellular ribonuclease LE-like
XM_002270997.2	myb-related protein 315-like
XM_002271035.2	TMV resistance protein N
XM_002271057.2	uncharacterized protein LOC100259675
XM_002271073.1	agamous-like MADS-box protein AGL62
XM_002271079.1	LOB domain-containing protein 20
XM_002271089.2	cysteine-rich receptor-like protein kinase 10-like
XM_002271096.2	uncharacterized protein LOC100241073
XM_002271105.1	transcription factor bHLH120
XM_002271109.1	probable aspartic protease At2g35615-like
XM_002271112.1	protein SRG1-like
XM_002271114.1	fasciclin-like arabinogalactan protein 14-like
XM_002271120.1	uncharacterized protein LOC100266956
XM_002271129.2	uncharacterized protein LOC100262621
XM_002271136.2	transcription factor bHLH120
XM_002271148.2	putative cyclin-D7-1-like
XM_002271153.2	uncharacterized protein LOC100255543
XM_002271164.1	putative disease resistance RPP13-like protein 1-like
XM_002271172.2	transcription factor bHLH120-like
XM_002271185.2	LOW QUALITY PROTEIN: hydroxycinnamoyl-Coenzyme A shikimate/quinate hydroxycinnamoyltransferase
XM_002271186.1	laccase-14
XM_002271208.2	uncharacterized protein LOC100263446
XM_002271210.2	cytochrome P450 86A1
XM_002271214.1	3-ketoacyl-CoA synthase 6
XM_002271220.1	uncharacterized protein LOC100241087
XM_002271229.2	ABC transporter B family member 9-like
XM_002271248.1	PTI1-like tyrosine-protein kinase At3g15890-like
XM_002271254.1	agamous-like MADS-box protein AGL62-like
XM_002271260.1	probable galacturonosyltransferase-like 4
XM_002271261.1	uncharacterized protein LOC100247764
XM_002271262.1	ethylene-responsive transcription factor ERF084-like
XM_002271273.1	uncharacterized protein LOC100266399
XM_002271290.2	auxin-induced protein 5NG4-like
XM_002271295.1	uncharacterized protein LOC100242633
XM_002271309.2	piriformospora indica-insensitive protein 2-like
XM_002271338.2	probable mannitol dehydrogenase-like
XM_002271359.1	auxin-induced protein 10A5
XM_002271369.2	probable LRR receptor-like serine/threonine-protein kinase At3g47570-like
XM_002271375.1	putative laccase-9-like
XM_002271384.2	LOW QUALITY PROTEIN: cytochrome P450 76C4-like
XM_002271387.1	uncharacterized protein LOC100241288
XM_002271391.1	auxin-induced protein 15A
XM_002271392.2	pathogenesis-related protein STH-2
XM_002271393.1	probable CCR4-associated factor 1 homolog 11-like
XM_002271399.1	agamous-like MADS-box protein AGL80-like
XM_002271417.1	probable carboxylesterase 120-like
XM_002271432.1	probable CCR4-associated factor 1 homolog 11-like
XM_002271442.1	probable histone H2A.6-like
XM_002271450.1	ankyrin repeat-containing protein At3g12360-like
XM_002271458.1	ethylene-responsive transcription factor 2
XM_002271459.1	actin-depolymerizing factor 10
XM_002271483.1	ell-associated factor Eaf isoform 2
XM_002271485.1	ethylene-responsive transcription factor 2
XM_002271493.2	auxin-induced protein 10A5
XM_002271513.1	bifunctional dihydroflavonol 4-reductase/flavanone 4-reductase-like
XM_002271526.1	auxin-induced protein X10A-like
XM_002271527.1	universal stress protein MJ0531
XM_002271543.2	probable mannitol dehydrogenase-like
XM_002271550.2	4-coumarate--CoA ligase-like 5
XM_002271552.1	putative ribosomal-protein-alanine acetyltransferase-like
XM_002271558.1	auxin-induced protein 15A-like
XM_002271559.2	auxin-induced protein 5NG4-like
XM_002271571.2	probable LRR receptor-like serine/threonine-protein kinase At1g56130-like
XM_002271577.1	uncharacterized N-acetyltransferase p20-like
XM_002271586.1	acyl-CoA dehydrogenase family member 10 isoform 1
XM_002271592.1	uncharacterized protein LOC100244540
XM_002271624.1	auxin-induced protein X10A
XM_002271654.1	E3 ubiquitin-protein ligase At4g11680-like isoform 2
XM_002271672.2	probable leucine-rich repeat receptor-like protein kinase At1g35710-like
XM_002271695.2	auxin-induced protein 5NG4-like
XM_002271704.2	adenylyl-sulfate kinase 1, chloroplastic-like
XM_002271732.2	uncharacterized protein LOC100257910
XM_002271742.2	ethylene-responsive transcription factor ESR2-like
XM_002271758.1	auxin-induced protein 10A5-like
XM_002271760.2	cucumisin-like
XM_002271776.2	ethylene-responsive transcription factor ERF034
XM_002271778.2	probable rhamnogalacturonate lyase B-like
XM_002271793.1	probable LRR receptor-like serine/threonine-protein kinase At1g63430 isoform 1
XM_002271807.2	chitotriosidase-1-like
XM_002271825.1	auxin-induced protein 10A5
XM_002271834.1	EG45-like domain containing protein-like
XM_002271836.1	transcription factor ORG2
XM_002271845.1	PTI1-like tyrosine-protein kinase At3g15890
XM_002271857.1	uncharacterized protein LOC100246507
XM_002271865.1	acyl carrier protein 1, chloroplastic
XM_002271868.1	EG45-like domain containing protein-like
XM_002271871.2	delta-latroinsectotoxin-Lt1a-like
XM_002271878.1	brain protein 44
XM_002271900.2	chlorophyllase-1
XM_002271903.2	TMV resistance protein N
XM_002271916.1	putative ripening-related protein 2-like
XM_002271923.1	auxin-induced protein 10A5
XM_002271924.1	auxin-induced protein 5NG4-like
XM_002271925.1	lysosomal Pro-X carboxypeptidase
XM_002271927.1	patatin-2-Kuras 2-like
XM_002271934.1	probable rhamnose biosynthetic enzyme 1
XM_002271938.1	chlorophyllase-1
XM_002271968.1	3-hydroxyisobutyryl-CoA hydrolase 1-like
XM_002271990.1	homeobox protein knotted-1-like 6-like
XM_002272017.1	glutathione S-transferase F11
XM_002272022.2	LOW QUALITY PROTEIN: serine hydroxymethyltransferase, mitochondrial-like
XM_002272031.1	E3 ubiquitin-protein ligase ATL41-like
XM_002272039.1	putative disease resistance protein At3g14460-like
XM_002272059.1	putative glutaredoxin-C14-like
XM_002272069.1	auxin-induced protein 5NG4-like
XM_002272078.2	UDP-glycosyltransferase 88A1-like
XM_002272079.1	basic form of pathogenesis-related protein 1
XM_002272084.2	putative disease resistance protein At1g59780-like	1612847_at
XM_002272107.2	cytochrome P450 87A3-like
XM_002272119.1	gibberellin 2-beta-dioxygenase 2
XM_002272121.2	LOW QUALITY PROTEIN: putative receptor protein kinase ZmPK1
XM_002272125.2	uncharacterized protein LOC100246970
XM_002272131.2	uncharacterized protein LOC100263121
XM_002272136.2	strictosidine synthase 1	1608480_at
XM_002272157.2	exopolygalacturonase	1622151_at
XM_002272170.1	momilactone A synthase-like
XM_002272171.2	5'-3' exoribonuclease 3-like
XM_002272198.2	uncharacterized protein LOC100263681
XM_002272217.1	protein mago nashi homolog
XM_002272222.2	E3 ubiquitin-protein ligase RING1-like
XM_002272223.1	transcription factor TGA3-like
XM_002272232.1	vacuolar protein sorting-associated protein 35 isoform 2
XM_002272233.1	coatomer subunit beta'-2
XM_002272244.2	momilactone A synthase-like
XM_002272265.2	coatomer subunit beta'-2-like
XM_002272270.1	putative auxin efflux carrier component 8
XM_002272284.2	LOW QUALITY PROTEIN: pyrophosphate-energized vacuolar membrane proton pump 1
XM_002272310.1	coatomer subunit beta'-2-like
XM_002272330.2	GEM-like protein 4-like
XM_002272339.1	agamous-like MADS-box protein AGL62-like
XM_002272346.1	uncharacterized protein LOC100265885
XM_002272368.2	probable LRR receptor-like serine/threonine-protein kinase At1g56130-like
XM_002272372.1	endoglucanase 13
XM_002272375.1	uncharacterized protein LOC100252151
XM_002272378.1	putative transcription factor bHLH086
XM_002272386.2	uncharacterized protein LOC100245045
XM_002272398.1	zinc finger CCCH domain-containing protein 48-like
XM_002272404.2	auxin-induced protein 5NG4-like
XM_002272407.2	uncharacterized protein LOC100242799
XM_002272421.1	UDP-glycosyltransferase 83A1
XM_002272429.2	protein SCARECROW-like
XM_002272464.1	GDSL esterase/lipase At1g09390-like
XM_002272478.1	agamous-like MADS-box protein AGL62
XM_002272480.2	leucine-rich repeat receptor protein kinase EXS-like
XM_002272482.2	cytochrome P450 71D10-like
XM_002272485.1	anthocyanin 5-aromatic acyltransferase-like
XM_002272501.1	uncharacterized protein LOC100241472
XM_002272508.1	aldehyde dehydrogenase family 7 member B4-like
XM_002272509.1	zinc finger protein 1-like
XM_002272513.1	momilactone A synthase-like	1609269_at
XM_002272522.2	phospholipase A1-Igamma1, chloroplastic-like
XM_002272525.1	uncharacterized protein LOC100249492
XM_002272537.1	uncharacterized protein LOC100260457
XM_002272538.1	protein SENSITIVE TO PROTON RHIZOTOXICITY 1-like
XM_002272543.1	uncharacterized protein LOC100254612
XM_002272580.1	dynein light chain LC6, flagellar outer arm-like	1608807_at
XM_002272582.1	laccase-14-like
XM_002272599.2	uncharacterized protein LOC100254106
XM_002272611.1	transcription factor FER-LIKE IRON DEFICIENCY-INDUCED TRANSCRIPTION FACTOR
XM_002272629.1	uncharacterized protein LOC100256881 isoform 2
XM_002272690.1	citrate-binding protein-like
XM_002272699.1	ammonium transporter 3 member 1-like
XM_002272711.1	monoacylglycerol lipase ABHD6
XM_002272717.1	subtilisin-like protease-like
XM_002272744.2	phospholipase A1-Igamma1, chloroplastic-like
XM_002272755.1	subtilisin-like protease
XM_002272761.2	receptor-like protein kinase ANXUR1-like
XM_002272764.1	peroxidase 5
XM_002272788.2	subtilisin-like protease-like
XM_002272802.1	momilactone A synthase-like
XM_002272811.2	peroxidase N1
XM_002272813.2	zinc transporter 6, chloroplastic-like
XM_002272825.1	protein SGT1 homolog B-like
XM_002272884.2	leucine-rich repeat receptor protein kinase EXS-like
XM_002272903.2	probable pectinesterase 67
XM_002272906.2	momilactone A synthase-like
XM_002272927.1	acidic endochitinase-like
XM_002272945.1	momilactone A synthase-like
XM_002272956.1	syntaxin-124
XM_002272963.1	subtilisin-like protease
XM_002272968.1	transcription factor MYB86
XM_002272982.1	cytochrome P450 93A1-like
XM_002273010.2	AP2-like ethylene-responsive transcription factor At1g16060
XM_002273026.1	MADS-box protein FBP24-like
XM_002273039.2	GEM-like protein 4-like
XM_002273045.1	uncharacterized protein LOC100253339
XM_002273092.2	uncharacterized protein LOC100251848
XM_002273093.1	aluminum-activated malate transporter 10
XM_002273104.1	uncharacterized protein LOC100256613
XM_002273111.1	probable cinnamyl alcohol dehydrogenase 1
XM_002273116.1	peptidyl-prolyl cis-trans isomerase CYP20-1 isoform 1	1612296_at
XM_002273134.1	glucan endo-1,3-beta-glucosidase 7-like
XM_002273140.2	GEM-like protein 4-like
XM_002273143.1	probable zinc transporter 10
XM_002273153.1	26S protease regulatory subunit 7 homolog A
XM_002273156.2	serine carboxypeptidase-like 40-like
XM_002273158.2	O-glucosyltransferase rumi-like
XM_002273163.1	basic form of pathogenesis-related protein 1
XM_002273169.2	uncharacterized protein LOC100246334
XM_002273196.2	glutamate receptor 2.8-like
XM_002273212.1	endochitinase PR4
XM_002273221.1	TPR repeat-containing thioredoxin TTL1-like
XM_002273228.2	calcium-binding mitochondrial carrier protein SCaMC-1-like
XM_002273243.2	endochitinase PR4-like
XM_002273247.2	putative expansin-A17
XM_002273256.1	uncharacterized protein LOC100266041
XM_002273259.2	tyrosine/DOPA decarboxylase 2-like
XM_002273311.2	LOW QUALITY PROTEIN: isoflavone-7-O-methyltransferase 9
XM_002273315.2	transcription initiation factor TFIID subunit 2-like isoform 1
XM_002273318.2	uncharacterized protein LOC100261313
XM_002273319.1	basic form of pathogenesis-related protein 1
XM_002273351.1	uncharacterized protein LOC100253389
XM_002273360.1	probable pectinesterase/pectinesterase inhibitor 46-like
XM_002273363.2	LRR receptor-like serine/threonine-protein kinase FLS2-like
XM_002273364.2	cysteine-rich receptor-like protein kinase 29-like	1620572_at
XM_002273375.2	O-glucosyltransferase rumi-like
XM_002273387.1	HMG-Y-related protein A-like
XM_002273436.2	transcription factor MYB48
XM_002273439.2	O-glucosyltransferase rumi
XM_002273448.1	putative invertase inhibitor
XM_002273455.1	germin-like protein 9-3
XM_002273464.2	LOW QUALITY PROTEIN: polygalacturonase
XM_002273468.2	auxin-induced protein PCNT115-like
XM_002273492.1	germin-like protein 9-3
XM_002273509.1	putative ripening-related protein 2
XM_002273510.1	basic form of pathogenesis-related protein 1
XM_002273518.1	germin-like protein 9-3
XM_002273520.2	MADS-box transcription factor 27-like
XM_002273544.2	strictosidine synthase	1622049_at
XM_002273546.2	peroxidase 60-like
XM_002273567.1	uncharacterized protein LOC100244862
XM_002273584.2	tyramine N-feruloyltransferase 4/11-like
XM_002273588.2	valencene synthase-like
XM_002273589.2	SKP1-like protein 11-like
XM_002273595.1	uncharacterized protein LOC100267173
XM_002273598.2	uncharacterized protein LOC100251572
XM_002273619.1	putative ripening-related protein 2-like
XM_002273648.2	furcatin hydrolase-like
XM_002273656.2	uncharacterized protein LOC100246246
XM_002273675.1	uncharacterized protein LOC100261780
XM_002273697.1	60S acidic ribosomal protein P2B
XM_002273701.1	glutathione S-transferase U17
XM_002273740.1	auxin-induced protein PCNT115
XM_002273761.1	ankyrin repeat-containing protein At3g12360-like
XM_002273765.1	exopolygalacturonase
XM_002273774.1	uncharacterized protein LOC100250249
XM_002273789.1	zinc finger protein GIS2-like
XM_002273803.2	auxin-induced protein PCNT115
XM_002273811.1	tyrosine/DOPA decarboxylase 1-like
XM_002273825.1	ankyrin repeat-containing protein At3g12360-like
XM_002273853.2	LOW QUALITY PROTEIN: high affinity nitrate transporter 2.4-like
XM_002273876.1	uncharacterized protein LOC100242484
XM_002273890.1	chlorophyllase-1
XM_002273917.1	probable protein Pop3-like
XM_002273920.2	chlorophyllase-1-like
XM_002273930.2	probable LRR receptor-like serine/threonine-protein kinase At4g08850-like
XM_002273983.2	8-hydroxyquercetin 8-O-methyltransferase isoform 1
XM_002274006.1	exocyst complex component 7
XM_002274029.1	ABC transporter G family member 15
XM_002274032.1	pathogenesis-related protein 1C-like
XM_002274038.1	ATPase 7, plasma membrane-type isoform 1
XM_002274051.2	uncharacterized protein LOC100256611	1611886_at
XM_002274058.2	probable LRR receptor-like serine/threonine-protein kinase At4g08850-like
XM_002274059.1	uncharacterized protein LOC100243083
XM_002274060.2	polygalacturonase
XM_002274071.2	ankyrin repeat-containing protein At5g02620-like
XM_002274072.2	major allergen Pru ar 1
XM_002274084.2	UBX domain-containing protein 2-like isoform 1	1620167_at
XM_002274089.1	polygalacturonase
XM_002274099.1	ABC transporter A family member 2 isoform 2	1622620_at
XM_002274103.1	glutamine synthetase leaf isozyme, chloroplastic	1614752_at
XM_002274111.1	putative UPF0481 protein At3g02645-like
XM_002274112.1	piriformospora indica-insensitive protein 2-like
XM_002274121.2	peroxidase 27-like
XM_002274132.2	strictosidine synthase 3-like
XM_002274138.2	uncharacterized protein LOC100257956
XM_002274147.2	LOW QUALITY PROTEIN: putative aryl-alcohol dehydrogenase C977.14c-like
XM_002274148.2	uncharacterized protein LOC100244783
XM_002274162.1	carotenoid cleavage dioxygenase 7, chloroplastic
XM_002274171.2	uncharacterized protein LOC100243101
XM_002274183.2	protein ZINC INDUCED FACILITATOR-LIKE 1-like
XM_002274199.1	strictosidine synthase 3-like
XM_002274202.2	TMV resistance protein N-like
XM_002274208.1	uncharacterized protein LOC100247700
XM_002274235.2	strictosidine synthase 3-like
XM_002274241.1	uncharacterized protein LOC100260190
XM_002274265.2	cytochrome P450 87A3-like
XM_002274274.2	calmodulin-like protein 5-like
XM_002274296.2	cytochrome P450 87A3-like
XM_002274297.1	uncharacterized protein LOC100262942
XM_002274302.1	probable protein Pop3-like
XM_002274304.2	uncharacterized protein LOC100259671
XM_002274320.2	CTD small phosphatase-like protein 2 isoform 2	1618620_at
XM_002274335.1	basic form of pathogenesis-related protein 1	1612858_at
XM_002274372.1	probable LRR receptor-like serine/threonine-protein kinase At1g56130-like
XM_002274398.2	probable LRR receptor-like serine/threonine-protein kinase At4g08850-like
XM_002274399.2	G-type lectin S-receptor-like serine/threonine-protein kinase At2g19130-like
XM_002274420.2	probable protein phosphatase 2C 55-like
XM_002274430.1	probable leucine-rich repeat receptor-like protein kinase At1g35710-like
XM_002274438.1	cellulose synthase-like protein D1-like
XM_002274471.2	putative disease resistance protein RGA3-like
XM_002274488.1	ammonium transporter 3 member 1
XM_002274494.1	(S)-N-methylcoclaurine 3'-hydroxylase isozyme 2-like
XM_002274496.1	probable calcium-binding protein CML15
XM_002274506.1	sugar transport protein 8-like
XM_002274526.1	probable (S)-N-methylcoclaurine 3'-hydroxylase isozyme 2
XM_002274541.2	cysteine-rich receptor-like protein kinase 10-like
XM_002274555.1	beta-xylosidase/alpha-L-arabinofuranosidase 1-like
XM_002274564.2	protein Red isoform 2
XM_002274568.1	cysteine-rich repeat secretory protein 38-like
XM_002274574.2	translocon-associated protein subunit beta isoform 2
XM_002274580.2	chitinase 2-like
XM_002274600.2	beta-glucosidase 40-like
XM_002274602.2	protein Red isoform 3	1613730_at
XM_002274605.1	phenylalanine N-monooxygenase-like
XM_002274616.1	acyl-[acyl-carrier-protein] desaturase, chloroplastic
XM_002274624.1	uncharacterized protein LOC100246820
XM_002274661.1	cysteine-rich repeat secretory protein 38-like
XM_002274662.1	phenylalanine N-monooxygenase-like
XM_002274703.1	auxin-binding protein ABP19a
XM_002274707.1	heparanase-like protein 2-like
XM_002274709.1	cysteine-rich repeat secretory protein 38-like
XM_002274735.1	ankyrin repeat-containing protein At3g12360-like
XM_002274739.1	polygalacturonase-like
XM_002274758.2	LOW QUALITY PROTEIN: myrcene synthase, chloroplastic-like
XM_002274759.1	strictosidine synthase 1-like
XM_002274773.1	wall-associated receptor kinase-like 9-like
XM_002274780.1	1-Cys peroxiredoxin A
XM_002274783.1	endochitinase PR4-like
XM_002274802.1	LOB domain-containing protein 24
XM_002274804.2	transcription factor bHLH135
XM_002274816.1	probable inactive purple acid phosphatase 16-like
XM_002274817.2	strictosidine synthase 1-like
XM_002274839.1	ammonium transporter 3 member 1
XM_002274842.1	protein IQ-DOMAIN 14-like
XM_002274869.1	chitinase 5-like isoform 1
XM_002274870.2	nuclear cap-binding protein subunit 1-like isoform 1
XM_002274884.1	phenylalanine N-monooxygenase-like
XM_002274885.2	LOB domain-containing protein 1-like
XM_002274899.1	chitinase 5-like isoform 2
XM_002274916.2	phenylalanine N-monooxygenase-like
XM_002274917.2	uncharacterized protein LOC100265000
XM_002274953.1	LOB domain-containing protein 1
XM_002274964.2	putative pectinesterase/pectinesterase inhibitor 28
XM_002274966.2	putative disease resistance protein RGA3-like
XM_002274968.2	3-ketoacyl-CoA synthase 17-like
XM_002274998.2	3-ketoacyl-CoA synthase 17-like
XM_002275009.1	reticuline oxidase-like protein
XM_002275013.2	cytochrome P450 716B1
XM_002275021.1	early nodulin-like protein 1
XM_002275022.1	valencene synthase
XM_002275028.2	putative disease resistance protein RGA3-like
XM_002275040.2	auxin-induced protein 5NG4-like
XM_002275050.1	uncharacterized protein LOC100249748
XM_002275060.1	probable pectinesterase 55-like
XM_002275070.1	myrcene synthase, chloroplastic
XM_002275101.2	valencene synthase
XM_002275125.1	prostaglandin G/H synthase 2-like
XM_002275133.2	ABC transporter B family member 11-like
XM_002275137.1	citrate-binding protein
XM_002275146.1	LOB domain-containing protein 11
XM_002275173.2	LOB domain-containing protein 11
XM_002275179.1	guard cell S-type anion channel SLAC1
XM_002275214.2	disease resistance protein RPM1-like
XM_002275221.1	short-chain dehydrogenase TIC 32, chloroplastic isoform 2	1618891_at
XM_002275237.1	myrcene synthase, chloroplastic-like
XM_002275246.2	LOW QUALITY PROTEIN: UDP-glycosyltransferase 74E2-like
XM_002275254.2	myosin-H heavy chain-like
XM_002275263.1	uncharacterized protein LOC100245474
XM_002275287.1	LOB domain-containing protein 11
XM_002275295.1	uncharacterized protein LOC100264848 isoform 1
XM_002275297.2	UDP-glycosyltransferase 74E2-like
XM_002275309.1	LOB domain-containing protein 1
XM_002275310.1	MATE efflux family protein FRD3
XM_002275315.1	valencene synthase
XM_002275320.2	F-box protein At4g18380
XM_002275323.2	uncharacterized protein LOC100258650
XM_002275338.2	MATE efflux family protein FRD3-like
XM_002275345.1	subtilisin-like protease SDD1
XM_002275348.1	monothiol glutaredoxin-S2
XM_002275349.1	agamous-like MADS-box protein AGL80
XM_002275351.2	UDP-glycosyltransferase 74E1-like	1618457_at
XM_002275376.1	monothiol glutaredoxin-S10
XM_002275378.1	cytokinin riboside 5'-monophosphate phosphoribohydrolase LOG7
XM_002275393.1	subtilisin-like protease SDD1
XM_002275396.1	agamous-like MADS-box protein AGL80-like
XM_002275419.1	agamous-like MADS-box protein AGL80-like
XM_002275431.1	transcription factor MYB46-like
XM_002275439.2	DNA-directed RNA polymerase III subunit RPC8-like
XM_002275463.1	agamous-like MADS-box protein AGL80-like
XM_002275468.1	probable L-type lectin-domain containing receptor kinase S.5
XM_002275484.1	reticulon-like protein B5
XM_002275490.1	probable inorganic phosphate transporter 1-3
XM_002275493.1	uncharacterized protein LOC100254135 isoform 1	1620312_at
XM_002275502.1	fasciclin-like arabinogalactan protein 11
XM_002275512.1	ZF-HD homeobox protein At4g24660-like	1619036_at
XM_002275528.1	transcription factor bHLH120-like
XM_002275554.2	valencene synthase-like
XM_002275565.1	fasciclin-like arabinogalactan protein 11-like
XM_002275572.1	desiccation protectant protein Lea14 homolog
XM_002275579.1	G-type lectin S-receptor-like serine/threonine-protein kinase RLK1-like
XM_002275586.2	strictosidine synthase 1-like
XM_002275612.1	uncharacterized protein LOC100248859
XM_002275622.1	uncharacterized protein LOC100258837
XM_002275627.2	transcription factor MYB113-like
XM_002275635.1	metalloendoproteinase 1-like
XM_002275654.1	uncharacterized protein LOC100259582
XM_002275655.1	cytochrome P450 71A1
XM_002275666.1	fasciclin-like arabinogalactan protein 11-like
XM_002275668.1	transcription factor MYB113-like
XM_002275670.1	protein YIF1B
XM_002275678.2	cytochrome P450 71A1-like
XM_002275679.2	uncharacterized protein LOC100257628
XM_002275687.2	momilactone A synthase-like
XM_002275704.2	polygalacturonase
XM_002275708.2	fasciclin-like arabinogalactan protein 11-like
XM_002275732.1	momilactone A synthase-like
XM_002275755.1	fasciclin-like arabinogalactan protein 11-like
XM_002275764.1	uncharacterized protein LOC100255946
XM_002275808.2	LOB domain-containing protein 36-like
XM_002275828.1	uncharacterized protein LOC100261058
XM_002275829.1	fasciclin-like arabinogalactan protein 11-like
XM_002275831.1	probable protein kinase At2g41970
XM_002275847.2	fasciclin-like arabinogalactan protein 11-like
XM_002275895.1	fasciclin-like arabinogalactan protein 11-like
XM_002275911.2	indole-3-acetic acid-induced protein ARG7
XM_002275918.1	fasciclin-like arabinogalactan protein 11-like
XM_002275927.1	basic blue protein
XM_002275929.2	ATP-dependent zinc metalloprotease FtsH-like
XM_002275943.1	fasciclin-like arabinogalactan protein 11-like
XM_002275949.2	uncharacterized protein LOC100255777
XM_002275972.2	WUSCHEL-related homeobox 5-like
XM_002275980.1	vegetative incompatibility protein HET-E-1
XM_002275982.1	auxin-induced protein 15A
XM_002275985.1	putative DNA-binding protein ESCAROLA-like
XM_002275990.2	GDSL esterase/lipase At5g45920 isoform 1	1622312_at
XM_002275991.2	uncharacterized protein LOC100245468
XM_002275996.1	glycerol-3-phosphate acyltransferase 6
XM_002275997.1	HMG-Y-related protein A-like
XM_002275999.1	auxin-induced protein 15A
XM_002276015.2	beta-glucosidase 12-like isoform 1
XM_002276035.1	probable peptide/nitrate transporter At1g59740-like	1618761_at
XM_002276049.2	casparian strip membrane protein VIT_08s0007g02880
XM_002276066.2	indole-3-acetic acid-induced protein ARG7
XM_002276086.2	protein TRANSPARENT TESTA 12-like
XM_002276090.1	vacuolar protein 8
XM_002276108.2	uncharacterized protein LOC100253607
XM_002276121.2	clathrin interactor EPSIN 1-like isoform 2	1606807_at
XM_002276128.2	digalactosyldiacylglycerol synthase 2, chloroplastic-like
XM_002276139.1	fasciclin-like arabinogalactan protein 21-like
XM_002276148.1	ethylene-responsive transcription factor ERF024-like	1612372_at
XM_002276149.1	auxin-induced protein X15
XM_002276151.2	uncharacterized protein LOC100259718
XM_002276180.1	putative F-box/FBD/LRR-repeat protein At4g03220-like
XM_002276185.1	ethylene-responsive transcription factor LEP-like
XM_002276191.1	auxin-induced protein 10A5
XM_002276204.2	phospholipase A1-IIgamma-like
XM_002276205.2	indole-3-acetic acid-amido synthetase GH3.6-like
XM_002276214.1	auxin-induced protein 10A5
XM_002276235.1	auxin-induced protein 15A
XM_002276245.2	uncharacterized protein LOC100257327
XM_002276263.1	uncharacterized protein LOC100264716
XM_002276268.2	transcription factor bHLH25-like
XM_002276279.1	putative germin-like protein 2-1
XM_002276285.1	auxin-induced protein 10A5
XM_002276311.1	auxin-induced protein 15A-like
XM_002276340.1	uncharacterized protein LOC100263016
XM_002276353.2	probable inactive receptor kinase At2g26730
XM_002276355.1	auxin-induced protein 15A
XM_002276373.2	TMV resistance protein N-like
XM_002276381.2	disease resistance response protein 206-like
XM_002276409.1	putative germin-like protein 2-1-like
XM_002276424.1	uncharacterized protein LOC100245366
XM_002276470.1	putative amidase C869.01-like isoform 1
XM_002276478.2	ribosomal protein S19, mitochondrial	1620653_at
XM_002276518.1	uncharacterized protein LOC100248398
XM_002276552.1	fatty acyl-CoA reductase 2	1608267_at
XM_002276590.2	COBRA-like protein 2-like
XM_002276594.2	calcium-dependent protein kinase 17-like
XM_002276608.1	putative germin-like protein 2-1
XM_002276623.2	probable S-adenosylmethionine-dependent methyltransferase At5g37990
XM_002276644.1	uncharacterized protein LOC100266048
XM_002276660.1	nucleoside diphosphate kinase-like
XM_002276677.2	putative leucine-rich repeat receptor-like protein kinase At2g19210-like
XM_002276704.2	TMV resistance protein N-like
XM_002276720.2	putative germin-like protein 2-1-like
XM_002276766.1	uncharacterized protein LOC100240902
XM_002276768.1	UDP-glycosyltransferase 83A1
XM_002276775.1	uncharacterized protein LOC100252627
XM_002276776.2	cytochrome P450 71A4
XM_002276781.1	high affinity nitrate transporter 2.4
XM_002276783.1	putative leucine-rich repeat receptor-like protein kinase At2g19210-like
XM_002276784.2	TFL1A protein	1615284_at
XM_002276789.1	UDP-glycosyltransferase 83A1
XM_002276798.2	MADS-box transcription factor 18-like
XM_002276801.1	putative leucine-rich repeat receptor-like protein kinase At2g19210-like
XM_002276807.1	UDP-glycosyltransferase 76C4-like
XM_002276808.2	beta-glucosidase 13-like	1610346_at
XM_002276811.1	anthocyanidin reductase-like
XM_002276826.2	uncharacterized protein LOC100261968
XM_002276839.1	phosphopantothenoylcysteine decarboxylase-like isoform 2	1609100_s_at
XM_002276851.1	putative leucine-rich repeat receptor-like protein kinase At2g19210-like
XM_002276873.1	exosome complex exonuclease RRP44 isoform 1
XM_002276880.2	putative leucine-rich repeat receptor-like protein kinase At2g19210-like
XM_002276887.1	probable LRR receptor-like serine/threonine-protein kinase At4g08850-like	1613108_at
XM_002276890.1	putative germin-like protein 2-1
XM_002276932.2	uncharacterized protein LOC100248314 isoform 1
XM_002276935.1	uncharacterized protein LOC100244958 isoform 2
XM_002276944.1	putative leucine-rich repeat receptor-like protein kinase At2g19210-like	1618833_at
XM_002276955.2	ribulose bisphosphate carboxylase small chain, chloroplastic isoform 2	1610124_at
XM_002276987.1	uncharacterized protein LOC100256377
XM_002277000.2	putative germin-like protein 2-1-like
XM_002277019.1	putative germin-like protein 2-1
XM_002277036.1	auxin-induced protein 5NG4
XM_002277046.2	aspartic proteinase-like protein 2-like isoform 2
XM_002277065.1	auxin-induced protein 5NG4-like
XM_002277071.1	cytochrome P450 93A1
XM_002277077.1	uncharacterized protein LOC100261721
XM_002277088.2	auxin-induced protein 5NG4-like
XM_002277091.2	high affinity nitrate transporter 2.4
XM_002277092.1	lipoxygenase homology domain-containing protein 1-like
XM_002277094.1	cytochrome P450 93A1	1619883_at
XM_002277105.2	uncharacterized protein LOC100261855
XM_002277126.2	trehalose-phosphate phosphatase-like
XM_002277130.2	TMV resistance protein N-like	1607947_at
XM_002277138.2	LOW QUALITY PROTEIN: cytochrome P450 93A1
XM_002277140.2	putative leucine-rich repeat receptor-like protein kinase At2g19210-like
XM_002277146.2	cucumisin-like
XM_002277158.2	putative leucine-rich repeat receptor-like protein kinase At2g19210-like
XM_002277162.1	beta-glucosidase 12-like isoform 1
XM_002277169.2	TMV resistance protein N-like
XM_002277172.1	auxin-induced protein 5NG4-like
XM_002277178.2	polygalacturonase-like
XM_002277184.1	ABC transporter B family member 25-like
XM_002277189.2	uncharacterized protein LOC100264517
XM_002277198.2	polygalacturonase	1614008_at
XM_002277206.2	cucumisin-like
XM_002277214.2	uncharacterized protein LOC100246920
XM_002277227.2	valencene synthase-like
XM_002277230.2	uncharacterized protein LOC100241790	1617333_at
XM_002277237.1	dehydration-responsive element-binding protein 1F-like
XM_002277282.1	patatin group A-3
XM_002277304.2	heat shock protein 83-like
XM_002277315.2	valencene synthase-like
XM_002277325.2	zinc finger A20 and AN1 domain-containing stress-associated protein 1-like
XM_002277346.1	GDSL esterase/lipase 5
XM_002277352.1	pectinesterase PPME1-like
XM_002277362.1	asparaginyl-tRNA synthetase, cytoplasmic 1-like	1616433_at
XM_002277372.2	beta-glucosidase 12 isoform 1
XM_002277375.1	putative RING-H2 finger protein ATL21A-like
XM_002277376.1	pectinesterase PPME1-like
XM_002277397.2	probable LRR receptor-like serine/threonine-protein kinase At4g08850-like
XM_002277427.2	putative amidase C869.01-like
XM_002277433.2	putative leucine-rich repeat receptor-like protein kinase At2g19210-like
XM_002277441.1	probable LRR receptor-like serine/threonine-protein kinase At4g08850-like
XM_002277451.2	sex determination protein tasselseed-2-like
XM_002277454.1	uncharacterized protein LOC100264874
XM_002277478.2	GDSL esterase/lipase APG	1607341_at
XM_002277497.2	cation/H(+) antiporter 15-like	1608274_at
XM_002277502.2	polyadenylate-binding protein, cytoplasmic and nuclear-like	1606990_at
XM_002277505.2	Werner Syndrome-like exonuclease-like
XM_002277516.1	cation/H(+) antiporter 14-like
XM_002277527.1	cucumisin-like
XM_002277535.1	transcription factor MYB39
XM_002277538.1	cation/H(+) antiporter 3-like
XM_002277555.1	adenylate isopentenyltransferase 5, chloroplastic-like
XM_002277556.1	cation/H(+) antiporter 15-like
XM_002277559.2	cytochrome P450 76A2-like
XM_002277568.1	uncharacterized protein LOC100264921
XM_002277587.1	probable pectinesterase 29-like
XM_002277607.1	G-type lectin S-receptor-like serine/threonine-protein kinase SD2-5-like
XM_002277622.1	ethylene-responsive transcription factor ERF109-like
XM_002277634.1	uncharacterized glycosyltransferase AGO61-like	1619192_at
XM_002277641.1	uncharacterized protein LOC100250983
XM_002277642.1	transcription factor MUTE
XM_002277648.1	uncharacterized protein LOC100257848
XM_002277654.2	MATE efflux family protein 6-like
XM_002277657.2	TMV resistance protein N-like
XM_002277672.1	uncharacterized protein LOC100241481 isoform 2
XM_002277685.2	probable aquaporin NIP7-1
XM_002277696.1	beta-glucosidase 12-like
XM_002277710.1	cytochrome P450 76A2
XM_002277719.2	G-type lectin S-receptor-like serine/threonine-protein kinase SD2-5-like
XM_002277720.1	uncharacterized protein LOC100252954
XM_002277730.2	cytochrome P450 76A2
XM_002277734.1	adipocyte plasma membrane-associated protein-like
XM_002277738.1	histone-lysine N-methyltransferase, H3 lysine-9 specific SUVH5
XM_002277742.2	histidine-containing phosphotransfer protein 4-like
XM_002277746.1	uncharacterized protein LOC100242185
XM_002277752.1	fasciclin-like arabinogalactan protein 9 isoform 1	1622304_at
XM_002277778.2	TMV resistance protein N-like
XM_002277787.2	uncharacterized protein LOC100259298
XM_002277812.1	uncharacterized protein LOC100244642	1614876_at
XM_002277814.1	transcription factor HEC1
XM_002277816.1	cytokinin riboside 5'-monophosphate phosphoribohydrolase LOG1
XM_002277837.2	uncharacterized protein LOC100249572
XM_002277839.2	solute carrier family 25 member 44-like isoform 1
XM_002277843.1	peroxidase 24
XM_002277868.2	aquaporin TIP2-3
XM_002277876.1	transcription factor bHLH135-like
XM_002277878.2	V-type proton ATPase subunit G
XM_002277891.2	8-hydroxyquercetin 8-O-methyltransferase isoform 2
XM_002277892.2	G-type lectin S-receptor-like serine/threonine-protein kinase SD2-5-like
XM_002277910.1	sugar transport protein 8-like
XM_002277918.2	G-type lectin S-receptor-like serine/threonine-protein kinase SD2-5-like	1615152_at
XM_002277929.2	uncharacterized protein LOC100257108
XM_002277936.1	flavonoid 3'-monooxygenase-like
XM_002277953.2	transmembrane protein 111
XM_002277958.1	LOB domain-containing protein 33
XM_002277975.1	uncharacterized protein LOC100243987
XM_002277985.2	LOW QUALITY PROTEIN: 12-oxophytodienoate reductase 2-like
XM_002278003.1	scarecrow-like protein 3-like
XM_002278021.2	8-hydroxyquercetin 8-O-methyltransferase
XM_002278037.1	uncharacterized protein LOC100247468
XM_002278060.2	protein SRG1-like
XM_002278062.1	myb-related protein 305
XM_002278070.1	tabersonine 16-O-methyltransferase-like isoform 1
XM_002278079.1	uncharacterized protein At1g66480
XM_002278081.2	probable LRR receptor-like serine/threonine-protein kinase At3g47570-like	1606596_at
XM_002278086.1	adipocyte plasma membrane-associated protein-like isoform 3
XM_002278101.2	protein DA1-related 1-like	1612991_at
XM_002278113.1	tabersonine 16-O-methyltransferase isoform 1
XM_002278117.1	serine/threonine-protein kinase Nek2-like isoform 2
XM_002278119.1	transcription factor MYB1R1-like
XM_002278158.1	GDSL esterase/lipase At1g33811
XM_002278175.2	8-hydroxyquercetin 8-O-methyltransferase
XM_002278176.1	G-type lectin S-receptor-like serine/threonine-protein kinase SD2-5	1616926_at
XM_002278194.2	G-type lectin S-receptor-like serine/threonine-protein kinase SD2-5-like
XM_002278203.1	MADS-box transcription factor 26
XM_002278207.1	receptor-like protein kinase HSL1-like
XM_002278258.1	tabersonine 16-O-methyltransferase
XM_002278266.2	V-type proton ATPase subunit G
XM_002278273.1	probable S-acyltransferase At4g24630 isoform 2	1621304_at
XM_002278280.1	myricetin O-methyltransferase
XM_002278297.1	scarecrow-like protein 14
XM_002278320.2	putative 12-oxophytodienoate reductase 11
XM_002278341.1	lysosomal beta glucosidase-like isoform 2
XM_002278344.1	uncharacterized protein LOC100254824
XM_002278362.1	myricetin O-methyltransferase
XM_002278389.1	uncharacterized protein LOC100243883
XM_002278394.2	graves disease carrier protein isoform 2
XM_002278416.1	E3 ubiquitin-protein ligase UPL3-like isoform 2	1613348_at
XM_002278418.2	prolyl 4-hydroxylase subunit alpha-1 isoform 1	1611661_at
XM_002278420.1	uncharacterized protein LOC100246669
XM_002278445.2	GDSL esterase/lipase 7-like	1607168_at
XM_002278481.1	8-hydroxyquercetin 8-O-methyltransferase
XM_002278531.1	probable disease resistance protein At5g63020-like
XM_002278536.1	V-type proton ATPase subunit G
XM_002278548.1	agamous-like MADS-box protein AGL15-like
XM_002278610.1	basic blue protein
XM_002278615.1	probable flavin-containing monooxygenase 1
XM_002278624.1	uncharacterized protein LOC100261106
XM_002278630.1	CASP-like protein RCOM_1206790
XM_002278663.1	c-Myc-binding protein-like
XM_002278694.2	uncharacterized protein LOC100268053
XM_002278699.1	uncharacterized protein LOC100259872
XM_002278704.2	peroxisomal 2,4-dienoyl-CoA reductase-like
XM_002278709.1	uncharacterized protein LOC100262912
XM_002278715.1	uncharacterized protein LOC100258008
XM_002278734.2	probable inositol transporter 2 isoform 2
XM_002278751.1	protein TRANSPARENT TESTA 1-like
XM_002278810.1	glutaredoxin-C1-like
XM_002278827.1	receptor-like protein kinase HSL1-like
XM_002278833.1	ankyrin repeat-containing protein At3g12360-like
XM_002278844.2	beta-fructofuranosidase, insoluble isoenzyme CWINV1-like isoform 1
XM_002278851.2	dihydroflavonol-4-reductase
XM_002278871.1	protein PLANT CADMIUM RESISTANCE 12
XM_002278872.2	26S proteasome non-ATPase regulatory subunit 9-like isoform 1
XM_002278874.1	protein RDM1-like
XM_002278881.1	expansin-like B1
XM_002278888.2	putative UPF0481 protein At3g02645-like
XM_002278896.1	uncharacterized protein LOC100260729
XM_002278903.1	probable carboxylesterase 6-like
XM_002278912.1	cytochrome P450 716B2
XM_002278924.1	ankyrin repeat-containing protein At2g01680-like
XM_002278946.1	bidirectional sugar transporter SWEET17-like
XM_002278951.1	flavin-containing monooxygenase YUCCA10
XM_002278952.1	uncharacterized protein LOC100250191	1618822_at
XM_002278955.1	uncharacterized protein LOC100252722
XM_002278957.1	POC1 centriolar protein homolog B-like	1622418_at
XM_002278959.2	ankyrin repeat-containing protein At2g01680-like
XM_002278962.2	bidirectional sugar transporter SWEET17-like
XM_002278966.2	TMV resistance protein N-like
XM_002278975.1	30S ribosomal protein 3-1, chloroplastic-like
XM_002279020.1	isoflavone 2'-hydroxylase
XM_002279048.1	indole-3-acetic acid-induced protein ARG7-like
XM_002279071.2	calcium-binding protein PBP1-like
XM_002279072.1	uncharacterized protein LOC100264057
XM_002279096.1	auxin-induced protein 6B-like
XM_002279097.2	beta-fructofuranosidase, insoluble isoenzyme CWINV1-like
XM_002279111.1	acidic endochitinase
XM_002279115.1	uncharacterized protein LOC100253738
XM_002279116.2	translation machinery-associated protein 22 isoform 2
XM_002279136.1	auxin-induced protein 6B-like
XM_002279146.1	acidic endochitinase
XM_002279147.1	putative non-specific lipid-transfer protein 14-like
XM_002279150.1	uncharacterized protein LOC100262329
XM_002279156.1	leucine-rich repeat extensin-like protein 6-like	1618121_at
XM_002279168.1	uncharacterized protein LOC100241210
XM_002279169.1	acidic endochitinase-like
XM_002279173.1	uncharacterized protein LOC100265824
XM_002279175.1	uncharacterized protein LOC100253370
XM_002279176.2	calcium-binding protein 39-like isoform 2	1621430_at
XM_002279197.2	uncharacterized protein LOC100260607
XM_002279198.1	uncharacterized protein LOC100248243
XM_002279215.1	indole-3-acetic acid-induced protein ARG7-like
XM_002279227.1	uncharacterized protein LOC100253203
XM_002279232.1	protein FD
XM_002279233.2	dihydrolipoyllysine-residue succinyltransferase component of 2-oxoglutarate dehydrogenase complex 2, mitochondrial-like
XM_002279237.1	uncharacterized protein LOC100242317
XM_002279243.1	myb-related protein B
XM_002279246.1	uncharacterized protein LOC100245236
XM_002279263.1	UDP-glycosyltransferase 83A1
XM_002279269.1	uncharacterized protein LOC100267542
XM_002279282.1	uncharacterized protein LOC100262379
XM_002279300.2	ABC transporter B family member 15-like
XM_002279301.1	uncharacterized protein LOC100257266
XM_002279313.1	acetylajmalan esterase
XM_002279317.2	GDSL esterase/lipase EXL3-like
XM_002279320.1	uncharacterized protein LOC100252141
XM_002279331.1	auxin-induced protein 6B-like
XM_002279342.2	uncharacterized protein LOC100244658
XM_002279358.1	receptor-like serine/threonine-protein kinase At1g78530
XM_002279362.2	uncharacterized protein LOC100266979
XM_002279364.2	protein MEN-8	1615227_at
XM_002279396.2	probable plastidic glucose transporter 3-like
XM_002279420.1	GDSL esterase/lipase At5g55050-like
XM_002279425.2	disease resistance protein RPS5-like
XM_002279436.1	cytochrome P450 716B2
XM_002279441.1	ras-related protein Rab7
XM_002279444.1	probable plastid-lipid-associated protein 13, chloroplastic isoform 2
XM_002279446.2	strictosidine synthase 3-like
XM_002279451.1	protein TRANSPARENT TESTA 12
XM_002279456.1	cytochrome P450 716B1
XM_002279463.2	NADP-dependent alkenal double bond reductase P2
XM_002279464.1	60S acidic ribosomal protein P0-1-like
XM_002279477.1	pre-mRNA-splicing factor syf2 isoform 2	1606947_at
XM_002279481.2	scarecrow-like protein 32
XM_002279492.1	putative calcium-transporting ATPase 13, plasma membrane-type-like
XM_002279528.1	cytochrome P450 716B1-like
XM_002279529.1	zinc finger protein ZAT3
XM_002279576.2	ankyrin repeat-containing protein At2g01680-like
XM_002279588.1	probable LRR receptor-like serine/threonine-protein kinase At1g06840
XM_002279598.2	probable receptor-like protein kinase At1g67000-like
XM_002279616.2	probable receptor-like protein kinase At1g67000-like
XM_002279650.1	auxin-induced protein X10A-like
XM_002279667.2	pentatricopeptide repeat-containing protein At2g13600-like
XM_002279680.1	auxin-induced protein 6B-like
XM_002279690.2	probable serine/threonine-protein kinase At1g18390
XM_002279696.1	AP2/ERF and B3 domain-containing transcription repressor TEM1-like
XM_002279701.1	indole-3-acetic acid-induced protein ARG7-like
XM_002279702.1	probable serine/threonine-protein kinase drkC-like
XM_002279718.1	auxin-induced protein 6B-like
XM_002279723.1	uncharacterized protein LOC100242914
XM_002279746.1	uncharacterized protein LOC100260600
XM_002279792.2	probable beta-1,3-galactosyltransferase 2-like isoform 2
XM_002279806.1	uncharacterized protein LOC100255783
XM_002279814.1	bidirectional sugar transporter SWEET5
XM_002279823.1	sugar transport protein 12
XM_002279833.2	(E,E)-geranyllinalool synthase-like
XM_002279834.2	auxin-responsive protein IAA34-like
XM_002279847.1	sugar carrier protein C
XM_002279859.2	sugar carrier protein C
XM_002279864.1	transcription factor TT2-like
XM_002279892.2	peptidyl-prolyl cis-trans isomerase CWC27 homolog isoform 1	1614817_at
XM_002279910.1	proliferating cell nuclear antigen-like
XM_002279920.1	protein PLANT CADMIUM RESISTANCE 6
XM_002279929.1	probable carboxylesterase 17
XM_002279931.2	probable receptor-like protein kinase At1g67000-like
XM_002279974.2	bifunctional dihydroflavonol 4-reductase/flavanone 4-reductase-like
XM_002279978.2	uncharacterized protein LOC100260737	1612307_at
XM_002279991.1	putative germin-like protein 2-1-like
XM_002279995.2	zinc finger protein CONSTANS-LIKE 12-like
XM_002280000.1	uncharacterized protein LOC100261401 isoform 2	1610231_at
XM_002280052.2	copper transporter 1	1610914_at
XM_002280056.1	(S)-scoulerine 9-O-methyltransferase
XM_002280059.1	bifunctional dihydroflavonol 4-reductase/flavanone 4-reductase
XM_002280064.1	uncharacterized protein LOC100262511
XM_002280065.2	endoglucanase 16
XM_002280084.2	endoglucanase 16-like
XM_002280085.2	copper transporter 6
XM_002280096.1	copper transporter 1
XM_002280125.1	amino acid permease 8-like
XM_002280136.1	amino acid permease 2-like
XM_002280155.2	12S seed storage globulin 1
XM_002280166.2	uncharacterized protein LOC100267454
XM_002280168.1	KDEL-tailed cysteine endopeptidase CEP1
XM_002280171.2	dehydration-responsive element-binding protein 1F-like
XM_002280179.1	vignain
XM_002280180.1	peroxidase 27
XM_002280186.1	probable L-type lectin-domain containing receptor kinase S.5-like
XM_002280194.2	LOW QUALITY PROTEIN: KDEL-tailed cysteine endopeptidase CEP1
XM_002280210.1	vignain
XM_002280219.1	serine carboxypeptidase-like 33 isoform 1
XM_002280227.1	vignain
XM_002280241.1	auxin-induced protein X10A
XM_002280242.2	probable L-type lectin-domain containing receptor kinase S.5
XM_002280245.1	serine carboxypeptidase-like 33 isoform 2
XM_002280254.1	ubiquitin thioesterase OTU1 isoform 2
XM_002280258.1	serine carboxypeptidase-like 33 isoform 3
XM_002280271.2	probable L-type lectin-domain containing receptor kinase S.5-like
XM_002280293.2	cucumisin-like
XM_002280329.1	nuclear transcription factor Y subunit B-5
XM_002280356.2	probable flavin-containing monooxygenase 1-like
XM_002280374.1	uncharacterized protein LOC100268140
XM_002280393.1	uncharacterized protein LOC100260673 isoform 2
XM_002280402.1	cytochrome P450 83B1
XM_002280419.1	germin-like protein subfamily 1 member 14-like
XM_002280420.1	cysteine-rich receptor-like protein kinase 29
XM_002280421.2	auxin-induced protein X10A-like
XM_002280423.1	cytochrome P450 83B1
XM_002280431.1	putative phospholipid-transporting ATPase 9-like isoform 2
XM_002280436.1	cytochrome P450 83B1
XM_002280445.1	germin-like protein subfamily 1 member 19
XM_002280446.1	cysteine-rich receptor-like protein kinase 29-like
XM_002280457.1	cysteine-rich receptor-like protein kinase 26-like
XM_002280460.2	putative pectinesterase 11
XM_002280466.1	E3 ubiquitin-protein ligase At4g11680-like
XM_002280476.2	LOW QUALITY PROTEIN: ankyrin repeat-containing protein At2g01680-like
XM_002280493.2	germin-like protein 8-2-like
XM_002280506.1	transcription factor VIP1-like
XM_002280507.2	anthocyanidin 5,3-O-glucosyltransferase-like
XM_002280513.2	RNA pseudourine synthase 7-like isoform 1
XM_002280517.2	uncharacterized protein LOC100255273
XM_002280529.1	fasciclin-like arabinogalactan protein 11-like	1613719_at
XM_002280572.2	phosphate transporter PHO1 homolog 1 isoform 1
XM_002280574.1	uncharacterized protein LOC100251421
XM_002280584.1	cytochrome P450 71A1
XM_002280601.1	pyruvate dehydrogenase E1 component subunit beta, mitochondrial-like
XM_002280616.2	zinc finger protein 6-like
XM_002280638.1	uncharacterized protein LOC100244641
XM_002280708.1	DNA damage-binding protein 1 isoform 2	1620875_at
XM_002280734.1	S-type anion channel SLAH1
XM_002280736.1	transcriptional regulator SUPERMAN-like
XM_002280742.1	probable transcriptional regulator RABBIT EARS-like
XM_002280744.1	scarecrow-like protein 14
XM_002280779.2	xyloglucan galactosyltransferase KATAMARI1-like
XM_002280799.1	peptide transporter PTR5-like
XM_002280819.2	LOW QUALITY PROTEIN: MLP-like protein 28-like
XM_002280826.2	1-aminocyclopropane-1-carboxylate oxidase homolog 1-like
XM_002280852.2	uncharacterized protein LOC100263877
XM_002280875.1	phosphomannomutase/phosphoglucomutase
XM_002280903.2	flavonoid 3',5'-hydroxylase 2
XM_002280925.1	uncharacterized protein LOC100257008
XM_002280933.1	cytochrome P450 716B2
XM_002280941.1	auxin-induced protein 5NG4
XM_002280979.1	flavin-containing monooxygenase YUCCA2
XM_002280999.1	uncharacterized protein LOC100266365
XM_002281012.1	peroxidase 9
XM_002281125.1	WUSCHEL-related homeobox 2
XM_002281150.1	putative germin-like protein 2-1
XM_002281154.2	allene oxide synthase, chloroplastic
XM_002281160.1	uncharacterized protein LOC100250739
XM_002281179.2	uncharacterized protein LOC100266522
XM_002281199.1	probable sulfate transporter 3.4
XM_002281214.2	bifunctional dihydroflavonol 4-reductase/flavanone 4-reductase-like
XM_002281222.2	probable sulfate transporter 3.5
XM_002281229.1	alcohol dehydrogenase-like 1-like
XM_002281254.2	momilactone A synthase-like
XM_002281262.2	myb protein-like
XM_002281264.1	uncharacterized protein LOC100262908
XM_002281272.1	putative pectinesterase 11
XM_002281305.2	E3 ubiquitin-protein ligase ATL42-like
XM_002281306.2	uncharacterized protein LOC100254552
XM_002281316.2	momilactone A synthase-like
XM_002281322.1	protein LATERAL ORGAN BOUNDARIES-like	1619554_at
XM_002281326.2	uncharacterized WD repeat-containing protein alr2800-like
XM_002281342.2	probable S-adenosylmethionine-dependent methyltransferase At5g37990
XM_002281349.1	uncharacterized protein LOC100241009
XM_002281351.1	uncharacterized protein LOC100256065
XM_002281364.2	probable peptide transporter At1g52190-like
XM_002281370.1	probable S-adenosylmethionine-dependent methyltransferase At5g37990	1620309_at
XM_002281376.1	probable peptide transporter At1g52190
XM_002281377.1	G-type lectin S-receptor-like serine/threonine-protein kinase SD2-5-like
XM_002281387.2	uncharacterized protein LOC100257297
XM_002281426.2	momilactone A synthase-like isoform 1
XM_002281441.1	flavin-containing monooxygenase FMO GS-OX-like 9-like
XM_002281449.2	uncharacterized protein LOC100241510
XM_002281474.1	uncharacterized protein LOC100257372
XM_002281501.1	uncharacterized protein LOC100261310
XM_002281518.2	uncharacterized protein LOC100246108
XM_002281536.1	potassium transporter 5-like isoform 1
XM_002281542.1	mitogen-activated protein kinase kinase kinase 2-like	1621590_at
XM_002281549.1	uncharacterized GPI-anchored protein At1g27950
XM_002281566.1	ornithine decarboxylase-like
XM_002281575.1	non-specific lipid-transfer protein	1614316_at
XM_002281585.1	ornithine decarboxylase-like
XM_002281591.1	transmembrane ascorbate ferrireductase 1
XM_002281598.2	U3 small nucleolar RNA-interacting protein 2 isoform 2
XM_002281616.1	uncharacterized protein LOC100255496
XM_002281623.1	type I inositol-1,4,5-trisphosphate 5-phosphatase CVP2
XM_002281625.2	cytochrome P450 734A1 isoform 1
XM_002281628.1	glutathione S-transferase U7 isoform 2
XM_002281629.1	chitinase 2-like
XM_002281640.1	chitinase 2-like
XM_002281646.1	uncharacterized protein LOC100250318
XM_002281656.1	uncharacterized protein LOC100245194
XM_002281659.1	putative respiratory burst oxidase homolog protein H-like
XM_002281671.1	WUSCHEL-related homeobox 3
XM_002281677.2	dynein light chain LC6, flagellar outer arm
XM_002281679.1	uncharacterized protein LOC100267495
XM_002281681.1	PHD finger protein MALE STERILITY 1
XM_002281687.2	uncharacterized protein LOC100268089
XM_002281691.1	uncharacterized protein LOC100262338
XM_002281693.2	chitinase 2
XM_002281701.1	uncharacterized protein LOC100257230
XM_002281713.1	uncharacterized protein LOC100252108
XM_002281718.1	uncharacterized protein LOC100250969
XM_002281719.2	peroxidase 4
XM_002281722.2	dihydroflavonol-4-reductase-like
XM_002281726.2	uncharacterized protein LOC100257723 isoform 1
XM_002281736.1	uncharacterized protein LOC100254393 isoform 1
XM_002281744.1	NEDD8-conjugating enzyme Ubc12
XM_002281754.2	cucumisin-like
XM_002281760.2	auxin-induced protein AUX28-like isoform 2
XM_002281762.2	patatin group A-3
XM_002281774.1	uncharacterized protein LOC100247334
XM_002281803.2	cytokinin riboside 5'-monophosphate phosphoribohydrolase LOG5
XM_002281813.2	protein ULTRAPETALA 1-like
XM_002281816.1	uncharacterized protein LOC100248603
XM_002281825.1	uncharacterized protein LOC100243470
XM_002281840.2	indole-3-acetic acid-induced protein ARG7
XM_002281845.2	uncharacterized protein LOC100252062
XM_002281851.2	cucumisin
XM_002281856.2	uncharacterized protein LOC100255503
XM_002281863.1	uncharacterized protein LOC100250324
XM_002281867.1	uncharacterized protein LOC100245201
XM_002281889.2	nitrate excretion transporter 1
XM_002281938.2	inactive hydroxysteroid dehydrogenase-like protein 1
XM_002281952.1	serine carboxypeptidase II-3-like
XM_002281955.2	inactive hydroxysteroid dehydrogenase-like protein 1
XM_002281969.2	TMV resistance protein N
XM_002281972.1	uncharacterized protein LOC100246021
XM_002281999.1	cytochrome P450 82A3-like
XM_002282015.2	cytochrome P450 82A3-like
XM_002282062.2	LOW QUALITY PROTEIN: peroxidase 25-like
XM_002282076.2	cell number regulator 1
XM_002282077.2	uncharacterized protein LOC100243871
XM_002282081.1	protein terminal ear1-like
XM_002282085.1	cell number regulator 1
XM_002282091.2	uncharacterized protein LOC100262753 isoform 1
XM_002282097.1	cytochrome P450 82A3
XM_002282105.2	probable LRR receptor-like serine/threonine-protein kinase At1g67720-like
XM_002282114.1	uncharacterized protein LOC100268034 isoform 1
XM_002282115.1	WD repeat-containing protein 85 isoform 2
XM_002282122.2	WD repeat-containing protein 85 isoform 3	1607824_at
XM_002282210.1	probable auxin efflux carrier component 1c isoform 2	1621946_at
XM_002282247.1	hydroxycinnamoyl-Coenzyme A shikimate/quinate hydroxycinnamoyltransferase
XM_002282263.1	chorismate synthase 1, chloroplastic-like
XM_002282268.2	subtilisin-like protease-like
XM_002282297.1	subtilisin-like protease
XM_002282300.1	uncharacterized protein LOC100248614 isoform 2
XM_002282306.1	transcription factor MYB82
XM_002282313.1	transcription factor MYB82
XM_002282324.1	uncharacterized protein LOC100260511
XM_002282330.2	patatin group A-3-like
XM_002282355.2	patatin group A-3-like
XM_002282379.2	patatin group A-3-like
XM_002282385.1	protein ODORANT1-like
XM_002282396.1	patatin group A-3
XM_002282404.1	patatin group A-3
XM_002282426.2	patatin group A-3-like
XM_002282445.1	patatin group A-3-like
XM_002282451.1	uncharacterized protein LOC100267224	1613221_at
XM_002282454.1	receptor-like protein kinase ANXUR1-like
XM_002282466.2	LOW QUALITY PROTEIN: patatin-13-like
XM_002282478.2	uncharacterized protein LOC100241773 isoform 1	1612326_at
XM_002282486.2	metal tolerance protein 5 isoform 2	1615382_s_at
XM_002282487.2	patatin group A-3
XM_002282510.1	patatin-T5-like
XM_002282516.2	UPF0481 protein At3g47200-like
XM_002282527.2	polygalacturonase
XM_002282528.1	UPF0481 protein At3g47200
XM_002282537.1	polygalacturonase
XM_002282549.1	NAC domain-containing protein 29-like isoform 2	1607620_at
XM_002282558.1	polygalacturonase
XM_002282561.1	patatin group A-3
XM_002282574.1	probable protein disulfide-isomerase A6 isoform 2
XM_002282584.1	probable LRR receptor-like serine/threonine-protein kinase At1g51810-like
XM_002282603.1	uncharacterized protein LOC100250078	1610466_at
XM_002282604.2	probable auxin efflux carrier component 1c-like isoform 1
XM_002282607.1	uncharacterized protein LOC100242989
XM_002282608.2	2-aminoethanethiol dioxygenase isoform 3
XM_002282612.2	flavin-containing monooxygenase YUCCA3-like
XM_002282613.1	uncharacterized protein LOC100244940
XM_002282625.2	probable auxin efflux carrier component 1c-like isoform 3
XM_002282631.2	NAC domain-containing protein 7-like
XM_002282633.2	probable auxin efflux carrier component 1c-like isoform 4
XM_002282646.1	homeobox-leucine zipper protein ATHB-52-like
XM_002282649.1	NAC domain-containing protein 2-like
XM_002282651.1	probable auxin efflux carrier component 1c-like isoform 1
XM_002282657.1	probable auxin efflux carrier component 1c-like isoform 2
XM_002282662.2	auxin-induced protein 6B-like
XM_002282663.2	adagio protein 1-like isoform 2	1619219_at
XM_002282664.2	NAC domain-containing protein 68-like
XM_002282665.1	probable auxin efflux carrier component 1c-like isoform 3
XM_002282712.2	EVI5-like protein-like isoform 2
XM_002282723.2	polygalacturonase
XM_002282736.2	polygalacturonase
XM_002282737.1	uncharacterized protein LOC100249834 isoform 1
XM_002282744.1	uncharacterized protein LOC100249834 isoform 2
XM_002282781.1	transcription factor HEC1
XM_002282825.1	DNA polymerase III polC-type-like isoform 2
XM_002282850.1	nuclease S1 isoform 2
XM_002282893.2	probable glutathione S-transferase-like
XM_002282899.2	UDP-glycosyltransferase 88A1-like
XM_002282925.1	uncharacterized protein LOC100258026
XM_002282945.1	monosaccharide-sensing protein 2 isoform 2
XM_002282965.1	uncharacterized protein LOC100252428
XM_002282971.2	UDP-glycosyltransferase 88A1-like
XM_002282992.1	probable carbohydrate esterase At4g34215-like
XM_002283001.2	uncharacterized protein LOC100252035	1615606_at
XM_002283004.2	putative receptor protein kinase ZmPK1-like
XM_002283019.1	uncharacterized protein LOC100252771
XM_002283032.1	bidirectional sugar transporter SWEET5
XM_002283040.2	(-)-germacrene D synthase
XM_002283052.2	putative receptor protein kinase ZmPK1-like
XM_002283091.1	putative receptor protein kinase ZmPK1-like
XM_002283200.1	indole-3-acetic acid-amido synthetase GH3.6 isoform 2
XM_002283244.1	inactive rhomboid protein 1 isoform 2
XM_002283266.1	transcription factor bHLH84
XM_002283268.2	BI1-like protein-like
XM_002283307.1	uncharacterized protein LOC100267832
XM_002283308.1	(-)-germacrene D synthase	1611416_at
XM_002283365.2	ethylene-responsive transcription factor ERF024
XM_002283401.1	uncharacterized protein LOC100247103 isoform 2	1620990_at
XM_002283407.1	protein kinase and PP2C-like domain-containing protein isoform 2
XM_002283422.2	vacuolar amino acid transporter 1-like
XM_002283446.1	pollen-specific protein SF3
XM_002283464.1	isoflavone 2'-hydroxylase
XM_002283476.1	1-aminocyclopropane-1-carboxylate synthase 8
XM_002283487.2	isoflavone 2'-hydroxylase
XM_002283492.2	uncharacterized protein LOC100265107 isoform 2
XM_002283522.2	CASP-like protein RCOM_1206790
XM_002283545.2	nascent polypeptide-associated complex subunit alpha-like protein-like isoform 1
XM_002283625.1	putative DNA repair protein RAD23-3 isoform 2
XM_002283638.1	oligopeptide transporter 4-like
XM_002283644.1	oligopeptide transporter 4
XM_002283684.1	probable iron/ascorbate oxidoreductase DDB_G0283291-like isoform 3
XM_002283716.1	polypyrimidine tract-binding protein homolog 1 isoform 2
XM_002283725.1	ATP-dependent zinc metalloprotease FtsH-like isoform 2
XM_002283756.2	isoflavone 2'-hydroxylase
XM_002283855.2	uncharacterized protein LOC100247170	1614943_at
XM_002283874.1	probable S-acyltransferase At5g05070-like isoform 2
XM_002283894.2	protein FRIGIDA-like isoform 2	1608979_at
XM_002283922.1	CBS domain-containing protein CBSCBSPB5-like isoform 1
XM_002283938.1	putative E3 ubiquitin-protein ligase XBAT31 isoform 2
XM_002283949.2	bark storage protein A	1618086_at
XM_002283959.1	cationic peroxidase 1-like
XM_002283987.1	probable lactoylglutathione lyase, chloroplast-like isoform 1	1616888_at
XM_002283989.1	acyl-CoA-binding domain-containing protein 4-like isoform 2	1610939_at
XM_002283991.1	beta-galactosidase-like
XM_002283995.1	cytochrome P450 82C4
XM_002283996.1	uncharacterized protein LOC100249817
XM_002284012.2	exportin-7-like isoform 1
XM_002284092.1	auxin-responsive protein IAA27 isoform 2
XM_002284106.1	transcription factor MYB39
XM_002284107.2	auxin-responsive protein IAA14-like isoform 3	1611390_a_at
XM_002284152.1	magnesium transporter MRS2-I isoform 2
XM_002284162.1	uncharacterized protein LOC100268024 isoform 2	1622236_at
XM_002284171.1	putative germin-like protein 2-1
XM_002284196.1	mitochondrial GTPase 1 isoform 2
XM_002284248.2	germin-like protein subfamily 1 member 17 isoform 1
XM_002284252.2	putative germin-like protein 2-1
XM_002284261.1	polcalcin Che a 3
XM_002284262.2	ABSCISIC ACID-INSENSITIVE 5-like protein 7
XM_002284283.2	auxin efflux carrier component 3 isoform 4	1611491_at
XM_002284294.1	transcription factor bHLH68-like isoform 2	1613123_at
XM_002284298.1	germin-like protein subfamily 1 member 14
XM_002284301.2	uncharacterized RNA-binding protein C23E6.01c-like isoform 1
XM_002284307.1	germin-like protein subfamily 1 member 14
XM_002284317.1	uncharacterized protein LOC100262974 isoform 2
XM_002284346.1	germin-like protein subfamily 1 member 13
XM_002284384.1	uncharacterized protein LOC100248633
XM_002284389.1	proline-rich receptor-like protein kinase PERK1-like isoform 1	1611603_at
XM_002284400.2	germin-like protein subfamily 1 member 17
XM_002284403.1	dehydration-responsive protein RD22-like isoform 2	1613067_at
XM_002284404.1	ABC transporter B family member 20-like isoform 2
XM_002284494.1	MLP-like protein 28-like	1616133_at
XM_002284498.1	MLP-like protein 34
XM_002284502.1	MLP-like protein 28-like isoform 1
XM_002284525.1	cyclin-A1-1-like
XM_002284526.1	probable ADP-ribosylation factor GTPase-activating protein AGD5-like isoform 1	1606757_at
XM_002284572.1	uncharacterized protein LOC100262887 isoform 2
XM_002284580.2	germin-like protein subfamily 1 member 7
XM_002284588.2	germin-like protein subfamily 1 member 7 isoform 1
XM_002284624.1	uncharacterized protein LOC100264607 isoform 2	1621549_at
XM_002284625.1	germin-like protein subfamily 1 member 7
XM_002284634.2	germin-like protein subfamily 1 member 17
XM_002284645.1	gibberellin 20 oxidase 2
XM_002284646.2	germin-like protein subfamily 1 member 15
XM_002284652.2	wall-associated receptor kinase 2-like
XM_002284655.2	wall-associated receptor kinase 3-like
XM_002284656.2	putative clathrin assembly protein At2g01600-like isoform 2
XM_002284677.1	probable protein phosphatase 2C 55-like
XM_002284679.1	sigma factor sigB regulation protein rsbQ isoform 2
XM_002284680.1	probable protein phosphatase 2C 55-like
XM_002284689.1	probable protein phosphatase 2C 55-like
XM_002284692.1	protein EPIDERMAL PATTERNING FACTOR 1	1610534_at
XM_002284724.2	ethylene-responsive transcription factor ERF098-like
XM_002284732.2	probable sulfate transporter 3.4-like isoform 1
XM_002284756.2	uncharacterized protein LOC100255757
XM_002284781.2	vinorine synthase-like
XM_002284790.1	lysine histidine transporter-like 8
XM_002284810.1	leucine-rich repeat-containing protein 40-like isoform 1
XM_002284818.1	putative sodium/calcium exchanger 7-like isoform 1
XM_002284824.1	protein TIFY 6B isoform 2	1607780_x_at
XM_002284871.2	polyneuridine-aldehyde esterase-like
XM_002284892.2	polyneuridine-aldehyde esterase
XM_002284908.2	polyneuridine-aldehyde esterase
XM_002284914.2	polyneuridine-aldehyde esterase-like
XM_002284949.2	gibberellin 3-beta-dioxygenase 1
XM_002285023.1	uncharacterized protein LOC100252134 isoform 2
XM_002285031.1	probable carboxylesterase 2-like
XM_002285047.1	probable carboxylesterase 17
XM_002285052.1	probable carboxylesterase 17
XM_002285118.1	uncharacterized protein LOC100256078 isoform 2
XM_002285127.1	purple acid phosphatase 3 isoform 2
XM_002285166.1	probable NAD(P)H-dependent oxidoreductase 1
XM_002285173.2	probable glutathione S-transferase-like
XM_002285194.1	probable NAD(P)H-dependent oxidoreductase 1
XM_002285233.1	CBL-interacting serine/threonine-protein kinase 25-like isoform 2
XM_002285240.2	transcription initiation factor TFIID subunit 5-like isoform 1
XM_002285292.2	axial regulator YABBY 5	1622209_at
XM_002285365.1	cirhin-like isoform 2
XM_002285377.1	uncharacterized protein LOC100267343 isoform 2	1619497_at
XM_002285381.2	proteasome subunit beta type-7-B isoform 2
XM_002285445.1	auxin-responsive protein IAA13-like isoform 1
XM_002285472.1	(-)-germacrene D synthase
XM_002285484.2	arabinogalactan peptide 23-like
XM_002285503.1	AP2-like ethylene-responsive transcription factor PLT2-like
XM_002285508.1	uncharacterized protein LOC100245533 isoform 2
XM_002285509.1	uncharacterized protein LOC100245533 isoform 3	1611980_at
XM_002285511.1	uncharacterized protein LOC100245533 isoform 4
XM_002285534.1	uncharacterized protein LOC100264920
XM_002285546.1	beta-glucosidase 12-like
XM_002285548.1	beta-glucosidase 12	1620633_at
XM_002285549.2	beta-glucosidase 12
XM_002285554.1	peroxidase 46 isoform 2
XM_002285577.2	uncharacterized protein LOC100261265
XM_002285606.2	peroxidase N
XM_002285613.1	lignin-forming anionic peroxidase
XM_002285651.2	MADS-box protein SVP	1610233_at
XM_002285661.2	glucose-6-phosphate isomerase isoform 2	1612018_at
XM_002285663.1	1-aminocyclopropane-1-carboxylate oxidase homolog 11
XM_002285695.1	uncharacterized protein LOC100267227 isoform 2	1613243_at
XM_002285746.1	UDP-glycosyltransferase 85A2 isoform 2
XM_002285762.1	uncharacterized protein LOC100260886 isoform 3
XM_002285802.1	flavonol synthase/flavanone 3-hydroxylase	1618011_at
XM_002285815.1	UDP-galactose transporter 1 isoform 2
XM_002285836.2	proteasome subunit beta type-3-A isoform 2
XM_002285845.1	1-aminocyclopropane-1-carboxylate oxidase 5
XM_002285846.1	floral homeotic protein PMADS 2	1614123_at
XM_002285881.2	alcohol dehydrogenase-like 7-like
XM_002336763.1	cytochrome P450
XM_003631120.1	LOW QUALITY PROTEIN: probable NAD(P)H-dependent oxidoreductase 1-like
XM_003631123.1	LOW QUALITY PROTEIN: probable S-adenosylmethionine-dependent methyltransferase At5g38100-like
XM_003631128.1	LOW QUALITY PROTEIN: MLP-like protein 28-like
XM_003631129.1	LOW QUALITY PROTEIN: serine carboxypeptidase-like 50-like
XM_003631133.1	LOW QUALITY PROTEIN: putative fasciclin-like arabinogalactan protein 20-like
XM_003631134.1	uncharacterized protein LOC100854345
XM_003631139.1	protein PLANT CADMIUM RESISTANCE 2-like
XM_003631140.1	protein PLANT CADMIUM RESISTANCE 6-like
XM_003631152.1	LOW QUALITY PROTEIN: cytochrome P450 85A1-like
XM_003631157.1	MLP-like protein 28-like isoform 2
XM_003631173.1	bifunctional dihydroflavonol 4-reductase/flavanone 4-reductase isoform 2
XM_003631177.1	potassium transporter 5-like
XM_003631178.1	potassium transporter 5-like
XM_003631179.1	serine/threonine-protein kinase STN7, chloroplastic isoform 2	1620884_at
XM_003631182.1	phosphate transporter PHO1 homolog 1 isoform 2
XM_003631200.1	choline-phosphate cytidylyltransferase B-like isoform 2
XM_003631208.1	transcription factor WER-like	1614575_at
XM_003631216.1	glycogenin-1 isoform 2	1617035_s_at
XM_003631217.1	uncharacterized protein LOC100853634
XM_003631218.1	LOW QUALITY PROTEIN: polyamine oxidase-like
XM_003631229.1	uncharacterized protein LOC100854886
XM_003631239.1	uncharacterized protein LOC100260447 isoform 2	1619713_at
XM_003631251.1	uncharacterized protein LOC100853142
XM_003631253.1	LOW QUALITY PROTEIN: gibberellin-regulated protein 4-like
XM_003631254.1	uncharacterized protein LOC100854568
XM_003631255.1	LOW QUALITY PROTEIN: nucleoside-triphosphatase-like
XM_003631258.1	LOW QUALITY PROTEIN: elongation factor 1-alpha-like
XM_003631259.1	LOW QUALITY PROTEIN: elongation factor 1-alpha-like
XM_003631260.1	uncharacterized protein LOC100853922
XM_003631262.1	LOW QUALITY PROTEIN: glucose-1-phosphate adenylyltransferase large subunit 2, chloroplastic-like
XM_003631263.1	LOW QUALITY PROTEIN: auxin response factor 7-like
XM_003631264.1	LOW QUALITY PROTEIN: lysine histidine transporter 1-like
XM_003631269.1	uncharacterized protein LOC100852829
XM_003631271.1	vinorine synthase-like
XM_003631272.1	vinorine synthase-like
XM_003631273.1	LOW QUALITY PROTEIN: lysine histidine transporter 1-like
XM_003631276.1	lysine histidine transporter 1-like
XM_003631277.1	protein BRASSINOSTEROID INSENSITIVE 1-like
XM_003631278.1	LRR receptor-like serine/threonine-protein kinase ERL1-like
XM_003631279.1	LRR receptor-like serine/threonine-protein kinase FLS2-like
XM_003631280.1	LRR receptor-like serine/threonine-protein kinase GSO2-like
XM_003631281.1	uncharacterized protein LOC100855261	1614919_at
XM_003631282.1	LRR receptor-like serine/threonine-protein kinase GSO1-like
XM_003631283.1	LOW QUALITY PROTEIN: protein BRASSINOSTEROID INSENSITIVE 1-like
XM_003631296.1	uncharacterized protein LOC100251322 isoform 2
XM_003631303.1	mitochondrial chaperone BCS1-like isoform 1
XM_003631304.1	mitochondrial chaperone BCS1-like isoform 2
XM_003631306.1	65-kDa microtubule-associated protein 8-like isoform 2
XM_003631311.1	uncharacterized protein LOC100854260
XM_003631324.1	gibberellin 20 oxidase 1-like
XM_003631327.1	probable inactive receptor kinase At5g58300-like
XM_003631330.1	cellulose synthase-like protein G1-like
XM_003631331.1	RING-H2 zinc finger protein RHA4a-like
XM_003631335.1	LOW QUALITY PROTEIN: pyruvate dehydrogenase E1 component subunit alpha-like
XM_003631337.1	LOW QUALITY PROTEIN: caffeic acid 3-O-methyltransferase 1-like
[truncated: 1,209 more rows]
