# Supplementary material for: Transcriptome analysis at four developmental stages of grape berry (Vitis vinifera cv. Shiraz) provides insights into regulated and coordinated gene expression
Source: BMC Genomics. 2012 Dec 11;13:691. doi: 10.1186/1471-2164-13-691 (PMC3545830; doi:10.1186/1471-2164-13-691)
Supplement: Additional file 2 — List of all NCBI RefSeq transcripts specifically up-regulated 3-fold or greater at a single developmental stage, or during veraison. Additional file 2 consists of a Microsoft Excel File containing five worksheets, containing lists of transcripts specifically up-regulated at each developmental stage, or during both veraison stages. RPKM data are also included, as is the NCBI putative functional annotation. [file 1471-2164-13-691-S2.xlsx]

## Sheet: Over-expressed in young berries
50-fold or greater expression in young berries relative to all other stages
Accession	Young berries	Pre-veraison	Post-veraison	Ripe berries	Annotation	Genoscope
XM_002282960.2	18.9019	0.182204	0.0832132	0	(-)-germacrene D synthase	GSVIVT00027449001
XM_002271425.1	10935.8	24.5894	9.7885	8.17765	14 kDa proline-rich protein DC2.15 isoform 1	GSVIVT00009621001
XM_002264693.1	136.516	1.24752	1.75807	1.92426	21 kDa protein	GSVIVT00007280001
XM_002275992.1	11.3789	0.164892	0.129098	0.102557	3-ketoacyl-CoA synthase 12-like	GSVIVT00029519001
XM_002270594.2	10.0514	0.131895	0.0803159	0	alpha-L-fucosidase 1-like	GSVIVT00038518001
XM_002266540.2	32.2368	0.11208	0.034125	0.0325313	ammonium transporter 1 member 2-like	GSVIVT00026695001
XM_003633529.1	70.6549	0.252721	0.0209852	0.360093	anthocyanin 5-aromatic acyltransferase-like
XM_002278018.2	7.05083	0.072155	0	0.062829	aquaporin NIP2-1-like	GSVIVT00011149001
XM_002274502.1	2778.57	6.57654	3.66455	1.98991	aquaporin TIP1-1 isoform 1	GSVIVT00022146001
XM_002283853.2	274.277	0.405199	0.351607	0.335186	aspartic proteinase nepenthesin-1-like	GSVIVT00015118001
XM_002278641.2	59.2265	0.941783	1.05335	0.150623	aspartic proteinase nepenthesin-1-like	GSVIVT00030279001
XM_002265511.1	5.50862	0	0.0224921	0	aspartic proteinase nepenthesin-1-like	GSVIVT00001514001
XM_002264590.2	1094.76	1.5213	0.338918	0.678489	aspartic proteinase nepenthesin-1-like isoform 1	GSVIVT00030908001
XM_002281937.2	173.076	0.98764	0.141762	0.184283	aspartic proteinase nepenthesin-2	GSVIVT00030305001
XM_002276327.2	38.8035	0.1868	0.1365	0.178922	aspartic proteinase oryzasin-1-like	GSVIVT00022513001
XM_002279223.2	271.911	4.13735	2.06132	1.38561	auxin-binding protein ABP19a	GSVIVT00016457001
XM_003632318.1	5.02132	0	0	0	auxin-binding protein ABP19a-like	GSVIVT00033801001
XM_002278033.2	61.5438	0.780311	0.237581	0.396349	auxin-induced protein 15A	GSVIVT00025073001
XM_002272931.2	32.1066	0.365497	0.155796	0.212171	bark storage protein A-like	GSVIVT00014017001
XM_002284832.2	13.2219	0.141849	0.0431887	0	basic 7S globulin-like	GSVIVT00022862001
XM_002266537.1	9.09198	0	0	0	basic blue protein-like	GSVIVT00014320001
XM_002266384.2	50.3248	0.535948	0.209803	0.233338	benzyl alcohol O-benzoyltransferase	GSVIVT00003220001
XM_002263346.2	18.5684	0.172188	0.0209704	0.0299866	beta-galactosidase 3-like	GSVIVT00035924001
XM_002270386.2	48.7743	0.0371895	0.0339692	0.0485741	beta-glucosidase 13-like	GSVIVT00003790001
XM_002270152.1	46.545	0.695558	0.0591004	0.0281701	bifunctional 3-dehydroquinate dehydratase/shikimate dehydrogenase, chloroplastic	GSVIVT00008900001
XM_002284232.1	56.7239	0.0842898	0	0.0366977	calcium-binding protein PBP1	GSVIVT00027567001
XM_002281907.2	5.37817	0	0	0.0377225	calcium-binding protein PBP1	GSVIVT00015817001
XM_002274114.2	88.1446	1.2978	0.486325	0.0869274	chlorophyll a-b binding protein 13, chloroplastic-like
XM_003634951.1	85.9514	1.30677	0.36086	0.13231	chlorophyll a-b binding protein 13, chloroplastic-like	GSVIVT00009737001
XM_002273070.2	662.969	3.83271	1.47403	1.17099	chlorophyll a-b binding protein 1B, chloroplastic-like	GSVIVT00028191001
XM_002275039.2	6274.23	82.562	83.8865	6.4029	chlorophyll a-b binding protein 40, chloroplastic	GSVIVT00003413001
XM_002274220.2	311.947	1.25709	0.63072	0.323757	cinnamate beta-D-glucosyltransferase-like	GSVIVT00013771001
XM_002269674.1	33.7959	0	0.0442155	0	classical arabinogalactan protein 26-like
XM_003631674.1	33.5793	0.04654	0	0.0405247	copper transporter 2-like
XM_003631675.1	24.8746	0.047283	0	0.123515	copper transporter 2-like
XM_003631673.1	143.748	0.174681	0.199444	0.152103	copper transporter 6-like
XM_002264960.2	10.8407	0.0287284	0.183685	0.0750457	CTD small phosphatase-like protein-like	GSVIVT00035816001
XM_002277310.1	7.3098	0.130544	0.132489	0.0126301	cucumisin-like	GSVIVT00018387001
XM_002281827.2	5.24734	0.0649288	0	0.0141342	cyclin-A2-2-like	GSVIVT00032526001
XM_002283344.2	69.7593	0.297245	0.271506	0.224316	cyclin-D3-2	GSVIVT00019560001
XM_002280762.2	6.79136	0.0521248	0.0238056	0	cysteine proteinase RD19a-like	GSVIVT00014512001
XM_002280772.2	5.12146	0.0781247	0.0713598	0.0680271	cysteine proteinase RD19a-like	GSVIVT00014516001
XM_002272218.2	55.9212	0.35488	0.0432201	0.0618024	cytochrome P450 71D10-like	GSVIVT00035217001
XM_003633005.1	5.694	0.0215463	0	0.0187614	cytochrome P450 71D10-like	GSVIVT00035227001
XM_002276058.2	31.9327	0.305897	0.199578	0.532719	cytochrome P450 76C4	GSVIVT00026277001
XM_002279495.2	44.5823	0.0749781	0.0342428	0.0652872	cytochrome P450 86B1	GSVIVT00019383001
XM_002279945.1	29.7398	0.0211683	0.0193353	0.0921614	cytochrome P450 94A1-like	GSVIVT00017932001
XM_002272877.2	832.286	0.790051	0.636741	0.768871	defensin-like protein 6-like	GSVIVT00003667001
XM_002280061.1	66.8087	0.226827	0.28488	0.123443	dehydration-responsive element-binding protein 1D	GSVIVT00007410001
XM_002276117.2	50.0096	0.799906	0.298899	0.253279	dehydration-responsive element-binding protein 1E	GSVIVT00001092001
XM_002284398.1	80.5471	0.0234037	0.106886	0.101894	dehydration-responsive protein RD22-like isoform 1	GSVIVT00032510001
XM_002263233.2	66.5965	0.695616	0.458887	1.11046	deoxyuridine 5'-triphosphate nucleotidohydrolase-like	GSVIVT00017250001
XM_002276394.2	12.9257	0.171689	0.117617	0.0373746	disease resistance response protein 206	GSVIVT00002504001
XM_002276441.1	10.5876	0.100549	0.0306142	0	disease resistance response protein 206	GSVIVT00002506001
XM_002276686.1	30.9031	0.275418	0.4672	0.10278	disease resistance response protein 206-like
XM_002266416.2	12.732	0.040621	0	0	disease resistance response protein 206-like	GSVIVT00028613001
XM_002264407.1	7.17289	0	0	0	DNA-damage-repair/toleration protein DRT100-like	GSVIVT00037530001
XM_002266199.1	9.00977	0.135742	0	0.118197	dnaJ homolog subfamily C member 1-like
XM_002267402.2	53.514	0.128428	0.0782051	0.428678	E3 ubiquitin-protein ligase PUB23-like	GSVIVT00038906001
XM_002265403.2	41.4048	0.120392	0.0879735	0.125797	E3 ubiquitin-protein ligase PUB23-like	GSVIVT00038907001
XM_002285502.2	132.618	1.88919	0.46016	0.511781	early nodulin-like protein 1	GSVIVT00032783001
XM_002278093.2	73.8992	1.06411	0.149533	0	early nodulin-like protein 1	GSVIVT00017208001
XM_002264284.2	12.7855	0.0795556	0.0181667	0.0173182	EH domain-containing protein 1-like	GSVIVT00011717001
XM_002281930.1	121.588	1.73384	1.02802	0.291354	ethylene-responsive transcription factor 5	GSVIVT00014247001
XM_002281777.2	80.366	1.36282	0.503854	0.282543	ethylene-responsive transcription factor 5	GSVIVT00014237001
XM_002281895.2	73.4318	0.799838	0.533884	0.187508	ethylene-responsive transcription factor 5	GSVIVT00014242001
XM_002282131.1	38.481	0.435826	0.232218	0.126499	ethylene-responsive transcription factor 5	GSVIVT00014256001
XM_002281876.2	31.9187	0.196727	0.395323	0.10278	ethylene-responsive transcription factor 5	GSVIVT00014240001
XM_002281835.2	29.4582	0.300412	0.0914663	0	ethylene-responsive transcription factor 5	GSVIVT00014238001
XM_002282012.2	125.18	0.509031	0.763852	0.348259	ethylene-responsive transcription factor 5	GSVIVT00014253001
XM_002281911.2	83.0476	0.51335	0.468899	0.137538	ethylene-responsive transcription factor 5-like	GSVIVT00014244001
XM_003633976.1	8.01654	0	0.0876066	0.0278384	ethylene-responsive transcription factor 5-like	GSVIVT00014248001
XM_002282279.1	90.5118	0.237796	0.217205	0.862752	ethylene-responsive transcription factor 7-like	GSVIVT00023866001
XM_002280334.1	36.9845	0	0	0.0492488	ethylene-responsive transcription factor ERF017	GSVIVT00032308001
XM_002276536.2	105.097	0.14825	0.270826	0.129089	ethylene-responsive transcription factor ERF017-like	GSVIVT00016398001
XM_002263958.2	19.8058	0.0439057	0	0.0382309	ethylene-responsive transcription factor ERF023	GSVIVT00008628001
XM_002282133.2	114.343	0.519309	0.600833	0.452189	ethylene-responsive transcription factor ERF109	GSVIVT00036589001
XM_002268377.2	46.9948	0.237054	0.154662	0.0589757	ethylene-responsive transcription factor WIN1-like	GSVIVT00000349001
XM_002267091.2	159.959	2.13454	0.894948	0.213288	expansin-B3-like	GSVIVT00025829001
XM_002279699.2	13.5572	0.0269017	0.0245723	0	floral homeotic protein DEFICIENS	GSVIVT00014506001
XM_002270251.1	10.8001	0	0.0205789	0.0392355	flotillin-like protein 1-like	GSVIVT00033253001
XM_002283709.1	18.2868	0.127158	0.0464591	0.110723	GATA transcription factor 9	GSVIVT00032414001
XM_002262816.1	14.4714	0	0	0.0318376	GDP-mannose transporter GONST3	GSVIVT00004097001
XM_003633997.1	17.6077	0.0770166	0	0.0223541	GDP-mannose transporter GONST3-like	GSVIVT00029942001
XM_002265927.2	25.0994	0	0.0238821	0.0227667	GDSL esterase/lipase At1g29670	GSVIVT00007204001
XM_002276645.2	236.133	0.687523	0.797063	0.161178	GDSL esterase/lipase At2g04570	GSVIVT00025972001
XM_002285476.1	14.8515	0.166822	0.0217681	0.0207515	GDSL esterase/lipase At3g26430	GSVIVT00030758001
XM_002265963.2	38.0166	0.0891327	0	0.0194031	GDSL esterase/lipase At4g28780	GSVIVT00028445001
XM_002268057.2	280.334	0.096599	0.176469	0.273369	GDSL esterase/lipase At5g33370	GSVIVT00026719001
XM_002273009.2	20.3071	0.268836	0.111617	0.0212808	GDSL esterase/lipase At5g45960	GSVIVT00003016001
XM_002280583.1	10.7707	0.173518	0.0792464	0.188863	germin-like protein subfamily 2 member 4	GSVIVT00028210001
XM_002284947.2	23.8563	0	0.0242519	0.0231192	gibberellin 20 oxidase 3-like	GSVIVT00034487001
XM_002284927.2	54.6312	0.0593406	0.0271011	0.0258354	gibberellin 3-beta-dioxygenase 1-like	GSVIVT00034482001
XM_003634983.1	6.19228	0	0	0	gibberellin-regulated protein 4-like
XM_002285625.2	155.211	0.672868	0.256085	0.0488249	glucan endo-1,3-beta-glucosidase	GSVIVT00027945001
XM_002275424.2	35.9732	0.486966	0.0444799	0	glucan endo-1,3-beta-glucosidase-like	GSVIVT00003419001
XM_002263388.2	10.2689	0.041982	0.153387	0	glutathione S-transferase F13	GSVIVT00023540001
XM_002263426.2	218.793	0.308431	0.0352154	0.0671415	glutathione S-transferase isoform 1
XM_003632301.1	10.4502	0.115936	0.105897	0.134602	glutathione S-transferase isoform 2	GSVIVT00023538001
XM_002268110.1	67.2777	0.194786	0.177919	0.0848051	glutathione S-transferase PARB	GSVIVT00023539001
XM_002284800.1	5.31158	0.0720221	0.0438571	0.0418088	heat stress transcription factor B-4	GSVIVT00014836001
XM_002281230.1	231.051	0.407225	0.0371963	0.531887	histone H2A variant 1	GSVIVT00023817001
XM_002271470.2	227.532	0.977785	0.487155	3.67653	histone H2AX	GSVIVT00023623001
XM_002282570.1	134.517	0.156062	0.0356372	1.59672	histone H3.2 isoform 1	GSVIVT00034895001
XM_002264925.2	495.029	0.522642	0.517168	1.59282	histone H3.2-like	GSVIVT00008852001
XM_002285526.2	290.298	0.484631	0.245926	2.20374	histone H3.2-like	GSVIVT00024654001
XM_002285520.1	242.006	0.798916	0.243246	2.2802	histone H3.2-like	GSVIVT00024652001
XM_002284122.2	304.696	0.672702	1.05335	1.79911	histone H4-like isoform 1	GSVIVT00024366001
XM_002285707.1	78.1841	1.01662	0.379877	0.44261	homeobox-leucine zipper protein ATHB-16-like	GSVIVT00015181001
XM_003633794.1	26.5104	0.37232	0.0728744	0.0694709	homeobox-leucine zipper protein HOX21-like	GSVIVT00020924001
XM_002276772.2	13.2132	0.146008	0.0166706	0.0317841	hydroquinone glucosyltransferase-like	GSVIVT00026996001
XM_002276514.2	246.455	3.57563	1.31787	1.83896	hydroxycinnamoyl-Coenzyme A shikimate/quinate hydroxycinnamoyltransferase-like	GSVIVT00017179001
XM_003632568.1	22.5622	0	0	0.0428509	indole-3-acetic acid-induced protein ARG7-like	GSVIVT00023240001
XM_003634153.1	6.50805	0	0	0.0281981	laccase-1-like	GSVIVT00017803001
XM_002278837.2	17.2559	0	0	0.0851871	lamin-like protein	GSVIVT00021024001
XM_002272844.2	15.6134	0.142193	0.0577246	0.0412715	L-ascorbate oxidase homolog	GSVIVT00010974001
XM_002280209.2	100.749	0.680037	0.291165	0.222053	leucine-rich repeat extensin-like protein 4-like	GSVIVT00016638001
XM_002267596.1	25.0516	0.270687	0.014544	0.0277295	leucine-rich repeat receptor-like serine/threonine-protein kinase At1g17230	GSVIVT00038455001
XM_002281411.2	138.578	2.20182	0.656707	0.704291	leucoanthocyanidin reductase	GSVIVT00030282001
XM_002280019.2	7.26645	0.0253723	0.0231753	0.0883716	LRR receptor-like serine/threonine-protein kinase ERECTA-like	GSVIVT00018946001
XM_002270014.1	20.8957	0.0215463	0	0.112569	lysine histidine transporter 1	GSVIVT00035092001
XM_002284078.2	13.933	0.216946	0.0660534	0.0944527	lysine histidine transporter-like 8	GSVIVT00014742001
XM_002278706.2	12.6752	0.102608	0.0468615	0.0893458	lysM domain-containing GPI-anchored protein 2	GSVIVT00036207001
XM_002267036.2	6.6739	0.019962	0	0.0521458	metal transporter Nramp5	GSVIVT00011628001
XM_002283571.1	16.7998	0.12482	0.0285029	0.244546	microtubule-associated protein RP/EB family member 1-like	GSVIVT00019563001
XM_002282650.2	84.6641	0.320601	0.180209	1.52466	mitogen-activated protein kinase kinase kinase 2	GSVIVT00019504001
XM_002267183.2	853.005	11.5881	6.72363	0.888461	MLP-like protein 423	GSVIVT00028882001
XM_002275071.1	100.513	1.37485	1.0374	0.2082	non-specific lipid-transfer protein	GSVIVT00029443001
XM_002272850.1	8.68667	0.123122	0.0899684	0	omega-hydroxypalmitate O-feruloyl transferase	GSVIVT00029327001
XM_002281557.2	32.5308	0	0.0175558	0.100415	omega-hydroxypalmitate O-feruloyl transferase-like	GSVIVT00028507001
XM_002281436.2	18.6694	0.0916829	0.0279147	0.026611	pectinesterase inhibitor
XM_002272943.1	21.0044	0	0	0.0290054	peroxidase 29	GSVIVT00033150001
XM_002280238.2	78.131	0.223328	0.20399	0.0972315	peroxidase 3	GSVIVT00026053001
XM_002285551.1	9.57695	0.100861	0.092127	0.0439122	peroxidase 46 isoform 1	GSVIVT00032814001
XM_002267072.1	75.3819	0.19558	0.40833	0.243287	peroxidase 51-like	GSVIVT00007081001
XM_002279884.1	19.6799	0.0292704	0	0.0254872	peroxidase 53	GSVIVT00025396001
XM_002284558.1	34.6422	0.454577	0.512098	0.0791645	phosphoethanolamine N-methyltransferase 3-like	GSVIVT00030530001
XM_002280882.2	5.29859	0.017667	0	0	phosphoethanolamine N-methyltransferase-like	GSVIVT00030533001
XM_002269794.2	155.698	1.6289	0.306322	0.2503	phospholipase A2 homolog 3	GSVIVT00001547001
XM_002266564.2	23.8669	0.0196135	0	0.0341569	polygalacturonase At1g48100	GSVIVT00002737001
XM_002263632.1	50.8565	0.429128	0.0163321	0.0467079	polygalacturonase At1g48100-like	GSVIVT00019678001
XM_003635319.1	344.39	1.57167	2.63709	0.312382	polyphenol oxidase, chloroplastic	GSVIVT00006168001
XM_003634808.1	894.393	6.5332	8.57951	1.01517	polyphenol oxidase, chloroplastic-like	GSVIVT00011779001
XM_002264883.1	15.9038	0.0770166	0	0.201186	probable calcium-binding protein CML31	GSVIVT00035045001
XM_002264749.1	7.19456	0	0	0.134124	probable calcium-binding protein CML31	GSVIVT00035042001
XM_002264841.1	5.11193	0.0770166	0	0	probable calcium-binding protein CML31-like	GSVIVT00035043001
XM_002279796.2	296.608	4.70292	1.54311	1.19274	probable cinnamyl alcohol dehydrogenase 9	GSVIVT00008719001
XM_002277639.1	8.32418	0.078977	0.0541037	0.0171923	probable endo-1,4-beta-xylanase C-like	GSVIVT00036099001
XM_002277703.2	6.39058	0.102447	0.0467878	0	probable F-box protein At4g22030-like	GSVIVT00027292001
XM_003634390.1	32.7293	0.44195	0.158589	0.0274877	probable inactive receptor kinase At5g67200-like	GSVIVT00014870001
XM_002283850.1	11.5446	0.226866	0.0690739	0.197544	probable indole-3-acetic acid-amido synthetase GH3.1	GSVIVT00019610001
XM_002279544.1	28.6098	0.377675	0.217205	0.0852602	probable leucine-rich repeat receptor-like protein kinase At1g68400-like	GSVIVT00030379001
XM_002278493.1	15.4643	0.208299	0.0253683	0.0362753	probable LRR receptor-like serine/threonine-protein kinase At4g37250-like	GSVIVT00019564001
XM_002277256.2	39.3858	0.0722992	0.0792464	0.0503636	probable metal-nicotianamine transporter YSL7	GSVIVT00030215001
XM_002285162.1	5.38146	0	0	0	probable NAD(P)H-dependent oxidoreductase 1	GSVIVT00030659001
XM_002265817.1	21.4726	0.345029	0.149283	0.0632493	probable pectate lyase 12	GSVIVT00000608001
XM_002266285.2	14.1697	0.0241677	0.0441499	0.168352	probable pectinesterase 68-like	GSVIVT00009598001
XM_002279567.1	39.7517	0.0791208	0	0.37892	probable polyamine oxidase 5-like	GSVIVT00016561001
XM_002266305.1	110.152	0.646449	0.617936	0.104725	probable polygalacturonase non-catalytic subunit JP630-like	GSVIVT00002686001
XM_002266779.2	76.6265	0.873163	0.247517	0.0262175	probable polygalacturonase non-catalytic subunit JP650-like	GSVIVT00002688001
XM_002273141.2	11.8871	0.0640459	0.039	0.0743573	probable polygalacturonase-like	GSVIVT00037722001
XM_002264529.2	12.8679	0.256231	0.122595	0.212489	probably inactive leucine-rich repeat receptor-like protein kinase IMK2-like	GSVIVT00037401001
XM_003631925.1	26.52	0.457235	0.078308	0.174185	protein FAM179B-like
XM_002275805.2	5.2374	0.0838775	0.0459686	0.0292145	protein HOTHEAD-like	GSVIVT00034174001
XM_002274117.1	13.2396	0.113184	0.0172305	0.0821288	protein kinase PINOID	GSVIVT00028378001
XM_002263765.1	24.0099	0.0328573	0.0300121	0.0286105	putative acyl-CoA synthetase YngI-like	GSVIVT00023410001
XM_002277798.1	3652.46	2.61078	1.86629	3.11348	putative cell wall protein-like
XM_003633873.1	65.5656	0	0.0545001	0.103909	putative lipid-binding protein At4g00165-like	GSVIVT00026377001
XM_003635191.1	696.697	1.13159	0.652805	0.311159	putative lipid-transfer protein DIR1 isoform 2
XM_002268706.2	398.447	0.190237	0.304086	0.496945	putative lipid-transfer protein DIR1-like	GSVIVT00033567001
XM_002283796.2	5.73474	0.0405704	0	0	putative lipid-transfer protein DIR1-like
XM_002277674.1	68.3629	0.43037	0.127987	0.130725	receptor-like protein kinase FERONIA-like	GSVIVT00038055001
XM_002282760.1	12.9406	0.124225	0.028367	0.24338	replication factor A protein 2	GSVIVT00032340001
XM_002275120.2	29.0548	0.378814	0.0692024	0.0219901	reticulon-like protein B17-like	GSVIVT00018633001
XM_002269915.2	95.042	0.284276	0.25966	1.16341	ribonucleoside-diphosphate reductase small chain	GSVIVT00037857001
XM_002280977.2	80.5022	0.653362	0.329262	0.0784711	root phototropism protein 3	GSVIVT00034532001
XM_002263087.2	98.7996	0.131469	0.048034	0.0228953	salicylate O-methyltransferase-like	GSVIVT00024881001
XM_003631997.1	5.13534	0.0994748	0	0	small ubiquitin-related modifier 2-like
XM_003634205.1	46.422	0.288301	0.351115	0.0836793	snakin-2-like	GSVIVT00016155001
XM_002268046.1	14.5858	0.0200111	0	0.0174246	sodium transporter HKT1	GSVIVT00001581001
XM_002282562.2	20.3037	0.229423	0	0.0332949	squamosa promoter-binding-like protein 4	GSVIVT00027720001
XM_002277147.1	148.655	0.14797	0.0225261	0.0858964	squamosa promoter-binding-like protein 8 isoform 1	GSVIVT00019158001
XM_003633858.1	18.469	0.0886476	0.0202429	0.0192975	squamosa promoter-binding-like protein 8 isoform 2
XM_002262708.2	63.2529	0.273	0	0.118857	STS14 protein	GSVIVT00004380001
XM_003635041.1	15.7535	0	0.0576687	0	STS14 protein-like
XM_002270922.1	423.665	6.44099	2.48732	0.627978	subtilisin-like protease	GSVIVT00038524001
XM_002283062.1	45.7585	0.611793	0.0558818	0.479447	syntaxin-related protein KNOLLE	GSVIVT00032360001
XM_002278043.1	36.7482	0.509031	0.309969	0.531887	thaumatin-like protein	GSVIVT00018444001
XM_003634158.1	1390.17	2.78347	1.03773	1.31078	thaumatin-like protein-like	GSVIVT00017816001
XM_002285694.2	105.195	0.625575	0.15384	0.188557	thebaine 6-O-demethylase	GSVIVT00015164001
XM_002274226.2	5.91096	0.0723152	0	0.0629685	transcription factor bHLH118-like	GSVIVT00018597001
XM_002276513.1	9.52309	0.075587	0.0345209	0.131635	transcription factor bHLH135	GSVIVT00037009001
XM_002283058.1	7.55669	0.114914	0	0	transcription factor bHLH135	GSVIVT00020927001
XM_002281047.2	38.9988	0.113315	0.0258757	0.17267	transcription factor bHLH96-like	GSVIVT00022870001
XM_002263558.1	22.7207	0.119772	0	0.0347638	transcription factor RAX1	GSVIVT00006679001
XM_002268533.2	18.6819	0.0814959	0.0744391	0.159666	transcription factor TCP15-like	GSVIVT00000129001
XM_002276926.1	7.42671	0	0	0	transcription repressor MYB4	GSVIVT00029219001
XM_002284201.1	29.2826	0.348635	0.212298	0.202383	transcriptional activator Myb	GSVIVT00014754001
XM_002274170.1	11.1011	0.0358394	0	0.0312071	transcriptional activator Myb	GSVIVT00034800001
XM_002283162.2	558.827	4.07225	1.0372	0.460287	tubulin alpha chain	GSVIVT00020930001
XM_002281253.2	192.362	1.59261	0.441936	0.667053	tubulin beta-1 chain	GSVIVT00024186001
XM_002275801.1	5.89366	0	0	0	two-component response regulator-like APRR7	GSVIVT00023075001
XM_002280249.2	51.5365	0.0742096	0.0508378	0.064618	tyrosine/DOPA decarboxylase 2-like	GSVIVT00028364001
XM_002269881.1	5.09258	0.0493232	0	0.0644223	UDP-glucuronic acid decarboxylase 1-like	GSVIVT00033009001
XM_002285186.2	9.55913	0	0	0	UDP-glycosyltransferase 79B9-like	GSVIVT00027748001
XM_002281092.1	9.66767	0.0237622	0	0	UDP-glycosyltransferase 83A1	GSVIVT00016231001
XM_002285743.2	13.3833	0.216465	0.158177	0.0376974	UDP-glycosyltransferase 85A1	GSVIVT00015217001
XM_002263020.2	6.43149	0.0184892	0.0168882	0.0804974	UDP-glycosyltransferase 85A2 isoform 1	GSVIVT00031199001
XM_002274530.2	17.2319	0.253361	0.250707	0.0919225	UDP-glycosyltransferase 87A2-like	GSVIVT00024027001
XM_002283241.2	56.4497	0.0405704	0	0	uncharacterized protein At5g01610
XM_002283278.2	38.3961	0.171825	0.0941678	0.0299233	uncharacterized protein At5g01610-like	GSVIVT00022677001
XM_002272420.1	38.4014	0.212531	0.194128	0.0528747	uncharacterized protein At5g39865	GSVIVT00000505001
XM_002263716.1	9.96804	0.111473	0.127276	0.0242663	uncharacterized protein At5g39865-like	GSVIVT00002636001
XM_002273943.1	51.2083	0.727607	0.257265	0.531376	uncharacterized protein LOC100241687	GSVIVT00000110001
XM_002285854.1	10.8324	0	0	0	uncharacterized protein LOC100242092
XM_002278053.1	23.5776	0.0521248	0.0476113	0	uncharacterized protein LOC100243073	GSVIVT00022219001
XM_002280987.1	34.8345	0.105945	0.290313	0.230628	uncharacterized protein LOC100244029	GSVIVT00032392001
XM_002279990.2	88.6492	0.576138	0.0478409	0.182426	uncharacterized protein LOC100244709 isoform 1	GSVIVT00038033001
XM_002269099.2	18.0106	0.218156	0	0.0316599	uncharacterized protein LOC100244711
XM_002277217.1	18.5625	0.055217	0.100871	0.240401	uncharacterized protein LOC100245175	GSVIVT00025520001
XM_003631526.1	173.579	2.8966	1.5779	1.85367	uncharacterized protein LOC100245206	GSVIVT00036060001
XM_002264651.1	34.9309	0.283098	0.0994553	0.379242	uncharacterized protein LOC100246194	GSVIVT00005769001
XM_002272616.1	169.588	2.49746	1.26734	0.483259	uncharacterized protein LOC100246433	GSVIVT00034066001
XM_002282172.2	6.05535	0.0317834	0	0	uncharacterized protein LOC100246731
XM_002280965.1	253.049	4.6616	3.91796	1.71315	uncharacterized protein LOC100247440	GSVIVT00016518001
XM_002283294.1	15.167	0.0516292	0.0471585	0.0899122	uncharacterized protein LOC100247685
XM_002266898.1	18.8918	0.306427	0.0883872	0.252778	uncharacterized protein LOC100248051	GSVIVT00035896001
XM_002263547.2	22.3006	0.220718	0	0	uncharacterized protein LOC100248583 isoform 1
XM_002266713.1	21.7334	0.434373	0.0700166	0.155742	uncharacterized protein LOC100249551	GSVIVT00029612001
XM_002267782.2	29.7372	0.106813	0	0	uncharacterized protein LOC100249909
XM_002276347.1	24.6696	0.246125	0.183938	0.155864	uncharacterized protein LOC100250486	GSVIVT00018712001
XM_002285483.2	227.085	0.700602	0.127987	0.305025	uncharacterized protein LOC100251940
XM_002282862.2	173.389	3.04407	0.67047	0.507566	uncharacterized protein LOC100252628
XM_002279018.1	12.8436	0.0723956	0.0661267	0.126077	uncharacterized protein LOC100254187	GSVIVT00032189001
XM_002263053.2	14.9425	0.0961003	0.0438894	0	uncharacterized protein LOC100254361	GSVIVT00029999001
XM_002266505.1	29.2441	0.0777518	0.106529	0.440065	uncharacterized protein LOC100255017	GSVIVT00037467001
XM_002278584.1	10.6948	0.050587	0.0231033	0	uncharacterized protein LOC100255293	GSVIVT00024059001
XM_002285741.2	38.4389	0.555465	0.0761049	0.386937	uncharacterized protein LOC100255713	GSVIVT00015213001
XM_002274598.1	8.25042	0.0427533	0	0.0744548	uncharacterized protein LOC100255767	GSVIVT00013463001
XM_002268783.1	10.6839	0.189708	0.0157528	0.0600684	uncharacterized protein LOC100256816	GSVIVT00028647001
XM_002283263.2	28.8979	0.233702	0.085386	0	uncharacterized protein LOC100257945
XM_002265724.1	52.9523	1.0479	0.0638107	0.121661	uncharacterized protein LOC100258629	GSVIVT00028864001
XM_002274181.2	602.318	3.00495	0.937229	0.574366	uncharacterized protein LOC100258720	GSVIVT00037323001
XM_002272568.1	162.755	0.373387	0.0426319	0.121922	uncharacterized protein LOC100258722	GSVIVT00002444001
XM_002277779.1	41.7519	0.0434373	0	0	uncharacterized protein LOC100258850
XM_002283847.2	189.964	2.22635	1.59597	0.760715	uncharacterized protein LOC100259123	GSVIVT00018921001
XM_002278855.1	18.1066	0.0566574	0.0258757	0.0493344	uncharacterized protein LOC100259232	GSVIVT00014325001
XM_002280183.1	87.5799	0.753817	1.07772	0.456616	uncharacterized protein LOC100259439	GSVIVT00020798001
XM_002277452.2	21.0254	0	0.0785146	0.0374239	uncharacterized protein LOC100259450	GSVIVT00019478001
XM_002282782.2	13.8718	0.179493	0.0204938	0.11722	uncharacterized protein LOC100260605	GSVIVT00027440001
XM_002278542.1	10.1406	0	0	0.0334126	uncharacterized protein LOC100261343	GSVIVT00019999001
XM_002275087.2	19.8123	0.235883	0.0718191	0.114108	uncharacterized protein LOC100261455
XM_002263882.2	13.4763	0.224058	0.0682188	0.0260131	uncharacterized protein LOC100261489	GSVIVT00023397001
XM_002281603.1	37.7541	0.335856	0.0278885	0.0531721	uncharacterized protein LOC100261588 isoform 1	GSVIVT00001040001
XM_002281286.2	128.45	1.81442	0.800721	0.319531	uncharacterized protein LOC100261739	GSVIVT00034550001
XM_002270471.1	24.5637	0.301648	0.413292	0.328325	uncharacterized protein LOC100261891	GSVIVT00033025001
XM_002283192.1	8.34238	0	0	0	uncharacterized protein LOC100263434	GSVIVT00038172001
XM_002279535.1	28.2622	0.104752	0	0.273639	uncharacterized protein LOC100264148
XM_002285898.1	26.4785	0.280576	0.0569513	0.108583	uncharacterized protein LOC100264304	GSVIVT00015573001
XM_002281792.2	35.3905	0.286778	0	0.0499424	uncharacterized protein LOC100264479	GSVIVT00030676001
XM_002282656.2	31.0021	0.558892	0.411691	0.156986	uncharacterized protein LOC100264556	GSVIVT00032660001
XM_002265263.2	15.3988	0.108233	0.0741454	0.0235609	uncharacterized protein LOC100264983	GSVIVT00035724001
XM_002264325.1	7.8839	0.0461445	0.0421488	0.0401803	uncharacterized protein LOC100265579
XM_002267746.1	45.9129	0.799906	0.33211	0.316599	uncharacterized protein LOC100266022	GSVIVT00036785001
XM_002263504.1	174.617	0.809173	0.610566	0.0612685	uncharacterized protein LOC100266538 isoform 1	GSVIVT00001230001
XM_002272418.1	17.8226	0.06241	0	0	uncharacterized protein LOC100267356	GSVIVT00002521001
XM_002265034.2	207.82	1.27463	0.376671	0.228505	uncharacterized protein LOC100267455	GSVIVT00005264001
XM_002274685.2	30.825	0.21052	0.192291	0.160397	uncharacterized protein LOC100267666	GSVIVT00006238001
XM_003634048.1	14.8437	0.140422	0.256526	0	uncharacterized protein LOC100852685	GSVIVT00037739001
XM_003632062.1	21.7396	0.254119	0.0464228	0.177019	uncharacterized protein LOC100853079
XM_003633722.1	82.7317	1.205	1.21858	0.262313	uncharacterized protein LOC100853270
XM_003631716.1	136.984	1.86008	1.31067	1.20318	uncharacterized protein LOC100854026
XM_003631190.1	58.2521	0.697873	0.202823	0.138108	uncharacterized protein LOC100854077	GSVIVT00030184001
XM_003631817.1	6.14302	0	0	0	uncharacterized protein LOC100854246
XM_003634010.1	7.30073	0.0899945	0	0	uncharacterized protein LOC100854618	GSVIVT00038507001
XM_003631576.1	6.17561	0	0.0364223	0	uncharacterized protein LOC100855234
XM_002267393.1	467.665	1.66554	0.882366	1.33425	uncharacterized protein LOC284861-like	GSVIVT00026054001
XM_002282488.1	25.1845	0.409786	0.436686	0	uncharacterized RNA-binding protein C17H9.04c	GSVIVT00032614001
XM_002266591.1	54.5099	0.496427	0.377867	0.036022	vacuolar-processing enzyme	GSVIVT00029598001
XM_002281873.2	82.0016	1.62551	0.515541	0.864976	WD repeat-containing protein LWD1	GSVIVT00021568001
XM_002273207.2	9.49224	0.179	0.0467143	0.0222663	xylem cysteine proteinase 1-like	GSVIVT00002926001
XM_002281538.2	465.076	2.01276	2.39002	2.0781	xyloglucan endotransglucosylase/hydrolase protein 9	GSVIVT00026115001
10-fold or greater expression in young berries relative to all other stages					#N/A
XM_002263544.2	4.9965	0.0580713	0.0176809	0	(-)-germacrene D synthase	GSVIVT00009395001
XM_003635245.1	2.1973	0	0.0487421	0.0232328	(3S,6E)-nerolidol synthase 1, chloroplastic-like	GSVIVT00011428001
XM_003635234.1	1.44235	0	0	0	(3S,6E)-nerolidol synthase 1-like
XM_002277566.2	28.4924	2.25076	1.88631	0.101023	(RS)-norcoclaurine 6-O-methyltransferase	GSVIVT00025994001
XM_002274550.2	3.31689	0	0	0	(S)-N-methylcoclaurine 3'-hydroxylase isozyme 2-like	GSVIVT00007390001
XM_002278295.1	1.57033	0	0	0	1-aminocyclopropane-1-carboxylate oxidase	GSVIVT00034322001
XM_002263992.2	1.06445	0	0	0	21 kDa protein	GSVIVT00029888001
XM_002276053.2	976.886	31.7236	23.7513	53.6617	21 kDa protein-like	GSVIVT00016390001
XM_002272622.2	1.23878	0	0	0	3-hydroxyisobutyryl-CoA hydrolase 1-like
XM_002285885.1	23.4679	0.829258	0.577106	0.120346	4-coumarate--CoA ligase-like 5-like	GSVIVT00015554001
XM_002281445.1	2.53534	0.0303333	0.110827	0.0528255	8-hydroxyquercetin 8-O-methyltransferase	GSVIVT00018764001
XM_002281332.2	1.97607	0	0	0.105651	8-hydroxyquercetin 8-O-methyltransferase-like	GSVIVT00018761001
XM_002277760.2	2.20086	0.0497374	0	0	actin-depolymerizing factor 5	GSVIVT00036103001
XM_002279335.2	1.32779	0.0568552	0	0.0247533	adenylate isopentenyltransferase-like	GSVIVT00030350001
XM_002273422.2	7.1068	0.146748	0.160849	0.281117	adipocyte plasma membrane-associated protein	GSVIVT00005112001
XM_003633705.1	415.342	16.233	11.0779	9.48826	allene oxide cyclase 4, chloroplastic
XM_002281320.1	159.322	5.23063	1.13443	0.187174	alpha-1,4-glucan-protein synthase [UDP-forming] 2	GSVIVT00038072001
XM_002271872.2	25.8191	0.927855	0.164794	0.044885	alpha-galactosidase-like	GSVIVT00011770001
XM_002282393.2	219.305	6.09709	2.58082	1.65561	alpha-xylosidase isoform 1	GSVIVT00030331001
XM_002274811.2	5.77946	0.282826	0.032292	0.0461757	aluminum-activated malate transporter 2-like	GSVIVT00017511001
XM_002272467.1	2.22463	0.0670329	0.040819	0.0778252	ammonium transporter 3 member 1	GSVIVT00019241001
XM_002264360.2	3.4045	0.0753684	0	0.147661	anaphase-promoting complex subunit cdc20	GSVIVT00002414001
XM_002273397.2	8.29974	0.591991	0.084489	0	ankyrin repeat domain-containing protein 13C-A	GSVIVT00010983001
XM_002262890.2	1.73001	0.0686575	0	0	ankyrin repeat-containing protein At5g02620-like	GSVIVT00001913001
XM_002276945.2	7.35289	0.202097	0.110758	0.0703903	anthocyanidin 5,3-O-glucosyltransferase-like	GSVIVT00037780001
XM_002271336.2	1141.78	42.3761	8.09301	3.45995	anthocyanidin reductase	GSVIVT00005344001
XM_002275877.2	3.11148	0	0	0.0383342	anthocyanin 5-aromatic acyltransferase	GSVIVT00029205001
XM_002281673.1	9.67454	0.0465733	0.0212702	0.932734	AP2/ERF and B3 domain-containing transcription repressor TEM1-like	GSVIVT00030292001
XM_002263561.2	9.94591	0.890687	0.275783	0.815001	AP2-like ethylene-responsive transcription factor ANT-like	GSVIVT00012204001
XM_002275267.2	99.0491	4.52878	2.90898	2.64592	aquaporin PIP1-2	GSVIVT00026882001
XM_002276569.2	32.7089	0.723286	0.330328	0.15745	aquaporin PIP1-3-like	GSVIVT00036024001
XM_002284375.2	57.9537	1.2735	1.02797	0.206308	aquaporin TIP1-1	GSVIVT00024394001
XM_003632211.1	3.8722	0.225021	0.274048	0.28302	aquaporin TIP1-1 isoform 2
XM_002284190.2	1870.3	145.198	141.598	35.5246	aquaporin TIP2-1	GSVIVT00034350001
XM_002283928.1	62.3284	1.55808	1.11265	0.246672	aquaporin TIP4-1-like	GSVIVT00032441001
XM_003633077.1	64.4562	1.50763	1.19747	6.27848	arabinogalactan peptide 16-like
XM_002271041.2	5.08903	0.189269	0.10805	0.0412016	aspartic proteinase nepenthesin-1-like	GSVIVT00021346001
XM_003631753.1	1.15277	0.0246803	0	0.0214904	aspartic proteinase nepenthesin-2-like
XM_002275787.2	14.7179	0.17979	0.082111	0.579244	ATP-dependent zinc metalloprotease FtsH-like	GSVIVT00020824001
XM_002264036.2	54.2283	3.26894	0.361925	3.28849	auxin response factor 18-like	GSVIVT00008630001
XM_002264913.1	4.38571	0.0517111	0	0.0450274	auxin-binding protein ABP19a
XM_003632319.1	3.30517	0.103422	0	0	auxin-binding protein ABP19a-like	GSVIVT00013007001
XM_003634958.1	6.65386	0.163053	0.446802	0.141978	auxin-induced in root cultures protein 12-like
XM_003631532.1	1.94655	0.169677	0.0516615	0	auxin-induced protein 10A5	GSVIVT00035992001
XM_002270468.1	29.2471	0.929472	2.54696	2.06381	auxin-induced protein 15A	GSVIVT00035985001
XM_002266103.1	5.73041	0.197785	0	0.024603	auxin-induced protein 5NG4	GSVIVT00028878001
XM_002280026.2	42.9943	3.89588	0.827119	1.15523	auxin-induced protein 5NG4-like	GSVIVT00014518001
XM_002267541.2	27.1971	0.690478	1.0607	1.50308	auxin-induced protein 5NG4-like	GSVIVT00031326001
XM_003633168.1	1.39937	0.131363	0	0.114384	auxin-induced protein 5NG4-like
XM_002271855.1	2.61452	0	0	0	auxin-induced protein X10A	GSVIVT00025087001
XM_002271465.1	11.2506	0.421527	0.110008	0.419479	auxin-induced protein X15	GSVIVT00035995001
XM_002284097.2	8.16357	0	0	0.205726	auxin-responsive protein IAA14-like isoform 1	GSVIVT00020121001
XM_002284246.2	98.9435	6.82047	1.78507	0.748747	auxin-responsive protein IAA27-like isoform 1	GSVIVT00034355001
XM_002281109.2	1.99338	0.143095	0.0871363	0	auxin-responsive protein IAA4	GSVIVT00028230001
XM_002280298.1	120.688	4.73501	2.58982	0.543151	axial regulator YABBY 1	GSVIVT00026383001
XM_002266197.2	30.6905	2.57499	1.18922	0.151158	axial regulator YABBY 1	GSVIVT00007291001
XM_002282044.2	12.1328	0.169456	0.0773915	0.737771	B3 domain-containing protein At3g19184-like	GSVIVT00036571001
XM_002282609.1	2.69066	0	0.196028	0.0747491	B3 domain-containing protein Os06g0194400-like	GSVIVT00014799001
XM_002278765.2	14.0074	0.410382	0.129755	0.467291	BAHD acyltransferase DCR-like	GSVIVT00021474001
XM_002273380.2	1.28983	0	0	0	basic form of pathogenesis-related protein 1	GSVIVT00038567001
XM_002274069.2	1.18161	0.0534066	0.048782	0	basic form of pathogenesis-related protein 1	GSVIVT00038578001
XM_002280997.2	5.80821	0.270616	0.0380282	0	BEL1-like homeodomain protein 11	GSVIVT00014547001
XM_002270926.2	38.6504	0.0539669	0.788701	2.22427	benzyl alcohol O-benzoyltransferase	GSVIVT00009436001
XM_002270204.2	5.53596	0.24396	0.0171411	0.0326812	benzyl alcohol O-benzoyltransferase	GSVIVT00001202001
XM_002270395.2	3.26829	0	0	0.0194563	benzyl alcohol O-benzoyltransferase-like	GSVIVT00001204001
XM_002270196.2	99.0944	9.86697	8.20455	7.59918	bifunctional 3-dehydroquinate dehydratase/shikimate dehydrogenase, chloroplastic-like	GSVIVT00008901001
XM_002273418.1	68.1191	6.14679	6.13107	5.41655	bifunctional dihydroflavonol 4-reductase/flavanone 4-reductase	GSVIVT00033763001
XM_002283309.2	1.65317	0	0.0273	0	bifunctional dihydroflavonol 4-reductase/flavanone 4-reductase-like	GSVIVT00036313001
XM_002271102.2	51.9967	0.16208	0.222067	1.12905	BON1-associated protein 2-like	GSVIVT00026228001
XM_002279635.2	2.18084	0.106883	0.195256	0.0930685	BTB/POZ domain-containing protein At3g49900	GSVIVT00019662001
XM_002270668.2	3.04127	0.0294557	0	0.0256485	caffeic acid 3-O-methyltransferase-like isoform 2	GSVIVT00031799001
XM_002279776.2	12.9984	0.227421	0.051932	0.495066	calcium-binding protein CML37	GSVIVT00017919001
XM_002281842.2	165.275	7.09477	4.14394	5.54738	calcium-binding protein PBP1	GSVIVT00026121001
XM_002283267.2	87.9977	3.11846	1.96966	1.27104	calcium-binding protein PBP1	GSVIVT00027477001
XM_002279047.1	2.26436	0	0	0	calcium-binding protein PBP1-like
XM_002270476.2	9.77491	0.731268	0.651248	0.191026	cation/calcium exchanger 3-like	GSVIVT00003826001
XM_002268376.2	2.00217	0	0.0513052	0.0489091	cationic peroxidase 1	GSVIVT00037461001
XM_002266329.2	2.45754	0.196017	0.0358087	0.0341363	cationic peroxidase 1-like	GSVIVT00037460001
XM_002266587.1	87.275	2.05615	1.70737	7.74288	cell division control protein 2 homolog C isoform 1	GSVIVT00033623001
XM_003632088.1	1.42055	0.0436118	0.0199177	0.0189875	cell division control protein 6 homolog	GSVIVT00024137001
XM_002282098.2	6.52731	0.301299	0.206407	0.393535	cell number regulator 1	GSVIVT00036582001
XM_002265049.2	3.89998	0.0148962	0	0.0259417	cellulose synthase-like protein G3-like	GSVIVT00006719001
XM_002276910.1	2098.2	62.9638	46.7213	98.7641	chalcone synthase	GSVIVT00037967001
XM_002284457.2	660.039	15.7159	7.30839	1.74657	chlorophyll a-b binding protein 13, chloroplastic-like	GSVIVT00027591001
XM_002271651.2	2064.17	109.385	146.163	58.8742	chlorophyll a-b binding protein 151, chloroplastic	GSVIVT00029136001
XM_002284820.2	507.54	42.4714	47.3225	3.56821	chlorophyll a-b binding protein 4, chloroplastic	GSVIVT00016319001
XM_002285610.2	152.63	4.14257	1.962	3.85207	chlorophyll a-b binding protein 40, chloroplastic	GSVIVT00027936001
XM_003632976.1	5049.24	180.745	187.272	6.97234	chlorophyll a-b binding protein 40, chloroplastic isoform 2	GSVIVT00003412001
XM_002263165.2	546.518	32.6063	33.8677	6.16145	chlorophyll a-b binding protein CP24 10A, chloroplastic	GSVIVT00009554001
XM_003632282.1	3.59134	0	0	0	chlorophyllase-1-like	GSVIVT00023777001
XM_002283783.1	2.10755	0	0	0.0678643	chromosome-associated kinesin KIF4-like	GSVIVT00015102001
XM_002285376.2	347.988	22.03	22.899	12.613	cinnamate beta-D-glucosyltransferase-like	GSVIVT00036670001
XM_002282595.1	23.7188	1.40624	0.14272	0.680271	CLAVATA3/ESR (CLE)-related protein 43-like
XM_002280067.1	1.21344	0.0658141	0.0601152	0.0573077	copper transporter 1	GSVIVT00024199001
XM_003632273.1	15.7432	1.00003	1.05397	1.10522	CST complex subunit STN1-like	GSVIVT00023760001
XM_003633424.1	14.4278	0.364081	0.66511	0.0380429	cucumisin-like	GSVIVT00018388001
XM_002277260.2	2.06465	0	0	0.0128301	cucumisin-like	GSVIVT00018383001
XM_002264697.2	2.28267	0.0786908	0	0.109632	cyanidin-3-O-glucoside 2-O-glucuronosyltransferase-like	GSVIVT00006024001
XM_002284531.1	11.1409	0.222883	0.067861	0.145556	cyclin-A1-1-like	GSVIVT00015433001
XM_002280043.2	7.49671	0.322309	0.0679384	0.043177	cyclin-B2-4	GSVIVT00014431001
XM_002284965.2	101.391	2.14646	0.293173	0.122273	cyclin-D3-1	GSVIVT00014881001
XM_002268550.1	13.7953	0.302078	0.0848988	0.0809338	cyclin-D4-1-like	GSVIVT00008199001
XM_003632456.1	11.2299	0.761356	0.183008	0.174461	cyclin-D5-1-like
XM_002276114.2	26.5715	0.302923	0.100616	1.10304	cyclin-dependent kinase B2-1-like	GSVIVT00002946001
XM_002282004.2	23.0639	1.72675	1.19168	0.434364	cyclin-dependent kinase inhibitor 7-like
XM_002269853.2	2.2686	0.171689	0.104548	0.0498328	cycloartenol Synthase-like	GSVIVT00012746001
XM_002279826.1	1.71066	0	0	0.0247317	cysteine proteinase RD19a	GSVIVT00014514001
XM_002274353.2	6.49552	0.450387	0.0822775	0.20916	cysteine-rich repeat secretory protein 15-like	GSVIVT00026387001
XM_002273252.1	1.25777	0	0	0	cytochrome P450 734A6	GSVIVT00031902001
XM_002273005.2	1.34619	0	0	0	cytochrome P450 734A6-like	GSVIVT00031896001
XM_002276085.1	121.137	7.91272	2.99343	0.168965	cytochrome P450 76C4-like	GSVIVT00026278001
XM_002270840.2	3.96093	0.0882873	0.0403212	0.0768761	cytochrome P450 76C4-like	GSVIVT00026273001
XM_002271605.2	2.06542	0	0	0.0731587	cytochrome P450 78A4-like	GSVIVT00002820001
XM_002284770.2	132.592	3.9972	3.51005	0.657273	cytochrome P450 82C4	GSVIVT00036466001
XM_002281325.2	7.2548	0.252054	0.115114	0	cytochrome P450 82C4	GSVIVT00036479001
XM_003631858.1	1.0531	0	0	0	cytochrome P450 87A3-like	GSVIVT00004626001
XM_002265761.2	16.9834	1.66602	0.909748	0.0946102	cytochrome P450 89A2-like	GSVIVT00013890001
XM_002279924.1	33.0911	1.78132	0.503219	0.239859	cytokinin dehydrogenase 7	GSVIVT00032273001
XM_002276739.2	6.76596	0.168507	0.0513052	0.122273	cytokinin riboside 5'-monophosphate phosphoribohydrolase LOG3	GSVIVT00014447001
XM_002273516.1	365.636	26.7772	12.5094	4.66789	d-3-phosphoglycerate dehydrogenase, chloroplastic-like	GSVIVT00025268001
XM_002264438.2	75.1368	2.88514	0.686278	2.38139	dCTP pyrophosphatase 1-like	GSVIVT00033515001
XM_002280519.2	41.0452	1.29449	0.284652	0.250484	dehydration-responsive element-binding protein 3-like	GSVIVT00016684001
XM_002279579.1	4.12212	0	0.036467	0	delta(7)-sterol-C5(6)-desaturase	GSVIVT00030382001
XM_002283781.2	6.95259	0.2506	0.0981001	0.0935185	deoxycytidylate deaminase	GSVIVT00017944001
XM_003633280.1	10.7255	0.223264	0.458846	0.550821	diacylglycerol kinase A isoform 2	GSVIVT00036722001
XM_002280755.2	113.735	3.98436	0.513791	0.122449	disease resistance response protein 206	GSVIVT00025424001
XM_002276412.2	2.70492	0.0862993	0.0394133	0	disease resistance response protein 206	GSVIVT00002505001
XM_002280675.2	1.31403	0.056266	0.0513938	0	disease resistance response protein 206	GSVIVT00025422001
XM_002272108.1	4.70285	0	0	0	disease resistance response protein 206-like	GSVIVT00002507001
XM_002276705.2	1.97602	0.094566	0	0	disease resistance response protein 206-like	GSVIVT00036083001
XM_002273620.2	6.66645	0.4732	0.199489	0.475429	DNA replication complex GINS protein PSF2	GSVIVT00014003001
XM_002263755.1	6.46449	0.162964	0.189449	0.309602	DNA replication licensing factor mcm5-A-like	GSVIVT00005616001
XM_002274231.2	7.36648	0.370205	0.102082	0.225041	DNA topoisomerase 2-like	GSVIVT00028763001
XM_002284072.2	65.2534	2.57791	0.750395	0.345341	dof zinc finger protein DOF3.4	GSVIVT00014741001
XM_003632407.1	4.947	0.158453	0.0289465	0.0551893	dof zinc finger protein DOF3.4-like	GSVIVT00004032001
XM_002275016.2	5.53177	0.246294	0	0.116979	double-stranded RNA-binding protein 5	GSVIVT00037908001
XM_002280375.1	6.23827	0.198473	0.129491	0.543151	E2F transcription factor-like E2FE-like	GSVIVT00016169001
XM_002285034.2	165.079	9.18609	5.9835	13.0035	early nodulin-75-like	GSVIVT00020228001
XM_002275170.1	1.1627	0	0	0.0988407	early nodulin-like protein 2	GSVIVT00018605001
XM_002277317.2	3.91814	0	0	0	endoglucanase 11-like	GSVIVT00027271001
XM_002271700.2	45.9694	1.62453	1.67533	0.197734	endoglucanase 17	GSVIVT00028035001
XM_002264179.1	3.02987	0	0	0.0386739	ent-kaurenoic acid oxidase 1	GSVIVT00018966001
XM_002283187.2	2.29124	0	0	0	epidermis-specific secreted glycoprotein EP1-like	GSVIVT00027836001
XM_002270747.2	2.45477	0.156025	0.0285029	0.135859	epoxide hydrolase 2-like	GSVIVT00033033001
XM_002279724.1	118.108	3.37014	0.659639	2.72494	ethylene-responsive transcription factor 12-like	GSVIVT00003063001
XM_002276179.2	522.139	25.8962	34.9432	44.827	ethylene-responsive transcription factor 4	GSVIVT00018623001
XM_002285110.2	291.718	14.7971	7.95375	8.13903	ethylene-responsive transcription factor 4	GSVIVT00027730001
XM_002281743.2	19.6543	0.560401	0.102375	0.0975939	ethylene-responsive transcription factor 5	GSVIVT00014231001
XM_002281918.1	35.2799	2.0992	0.848094	0.0703031	ethylene-responsive transcription factor 5-like	GSVIVT00014245001
XM_003633977.1	3.65007	0.0873405	0	0	ethylene-responsive transcription factor 5-like	GSVIVT00014261001
XM_003633978.1	1.35254	0	0.0304576	0	ethylene-responsive transcription factor 5-like	GSVIVT00014264001
XM_002267364.1	14.909	0.793811	0.609062	0.663562	ethylene-responsive transcription factor CRF4	GSVIVT00006483001
XM_002276958.2	3.76687	0	0	0	ethylene-responsive transcription factor ERF020-like	GSVIVT00021853001
XM_002275817.1	37.3439	1.58619	0.167174	0.0531223	ethylene-responsive transcription factor ERF022	GSVIVT00021812001
XM_002266251.1	17.3646	0.743539	0.0503078	0.0239791	ethylene-responsive transcription factor ERF034-like
XM_002285071.2	38.1689	3.31526	0.78733	0.211696	ethylene-responsive transcription factor SHINE 3-like	GSVIVT00032652001
XM_002278046.2	1.32986	0	0	0.0872303	exonuclease 1-like	GSVIVT00017794001
XM_002283705.2	1531.39	74.6055	58.4871	2.61063	expansin-A1	GSVIVT00020991001
XM_002282205.1	1.10812	0.0409786	0	0	expansin-A12-like	GSVIVT00027653001
XM_002270853.2	1.43163	0	0	0	expansin-A2	GSVIVT00037484001
XM_002283494.2	135.836	6.79448	2.50098	0.220757	expansin-A4	GSVIVT00024306001
XM_002276529.2	6.51112	0.441436	0.215046	0.307505	expansin-A8	GSVIVT00023946001
XM_002270390.2	534.177	37.1467	33.3698	1.36354	fasciclin-like arabinogalactan protein 10-like	GSVIVT00026257001
XM_002285032.2	4.70888	0.380174	0	0.229179	fasciclin-like arabinogalactan protein 11-like	GSVIVT00024512001
XM_002267789.1	148.492	3.34237	0.514955	0.403243	fasciclin-like arabinogalactan protein 1-like	GSVIVT00033374001
XM_002273087.1	6.31102	0.59046	0.515882	0.402373	F-box protein At1g10780	GSVIVT00026553001
XM_002263867.1	1.05655	0.0286526	0.0261715	0.0249492	F-box protein At5g49610
XM_002285720.2	11.7347	0.540393	0.188038	0.201663	F-box protein FBW2	GSVIVT00015197001
XM_003632462.1	60.8835	5.0598	1.21623	5.06283	F-box protein GID2-like	GSVIVT00019572001
XM_002269868.1	4.35255	0	0	0	F-box protein SNE
XM_002275226.1	8.47576	0.0327582	0.19449	0.256718	F-box/LRR-repeat protein 17	GSVIVT00023844001
XM_002281561.1	5.2942	0.469875	0	0.181842	flavin-containing monooxygenase YUCCA6	GSVIVT00032480001
XM_002265747.1	11.2453	1.06261	0.236731	0.0902698	flavonol 4'-sulfotransferase	GSVIVT00001621001
XM_002265101.1	3.12651	0	0.0297868	0	flavonol sulfotransferase-like	GSVIVT00002034001
XM_002267173.1	2.98629	0.0276085	0.176525	0.168281	flavonol sulfotransferase-like	GSVIVT00023448001
XM_002264538.1	1.57033	0	0	0	flavonol sulfotransferase-like
XM_002284377.2	4.2169	0	0	0	flavonol synthase/flavanone 3-hydroxylase	GSVIVT00015340001
XM_002278926.1	3.86034	0.149555	0.0227674	0.26045	formimidoyltransferase-cyclodeaminase-like	GSVIVT00026013001
XM_002279538.2	2.05993	0.0226472	0	0.00986003	formin-like protein 11-like	GSVIVT00022730001
XM_002268061.1	507.114	10.1182	7.16542	34.2191	fructokinase-2	GSVIVT00001970001
XM_002283116.1	15.1584	0.472741	0.0938708	0.196871	G2/mitotic-specific cyclin S13-6	GSVIVT00023287001
XM_002273342.1	3.75253	0.0602552	0.0183459	0.0699563	G2/mitotic-specific cyclin-1	GSVIVT00029328001
XM_002274727.1	116.045	5.92327	6.63714	0.209906	galactose oxidase-like	GSVIVT00021405001
XM_002278303.2	8184.12	712.367	290.762	367.828	GDP-L-galactose phosphorylase 1	GSVIVT00027274001
XM_002267159.2	61.2743	5.28913	3.10407	0.645217	GDSL esterase/lipase 1	GSVIVT00034016001
XM_002277017.2	21.677	1.24129	0.663169	1.81502	GDSL esterase/lipase At1g09390-like	GSVIVT00022552001
XM_002277579.1	1.84758	0	0	0.0801336	GDSL esterase/lipase At1g58430	GSVIVT00024001001
XM_002278183.2	11.4616	0.305345	0.128725	0.0204523	GDSL esterase/lipase At1g71691-like	GSVIVT00021901001
XM_002285473.2	8.64506	0.19537	0.245373	0.191384	GDSL esterase/lipase At3g26430	GSVIVT00030757001
XM_002276489.1	14.3558	0.820106	0.904077	0.0738732	GDSL esterase/lipase At4g01130	GSVIVT00026974001
XM_002272934.1	2.51027	0.246057	0	0	GDSL esterase/lipase At4g16230	GSVIVT00001737001
XM_002262988.1	38.0152	0.691251	1.83308	0.0388327	GDSL esterase/lipase At5g03610	GSVIVT00001594001
XM_002274376.2	3.10436	0	0	0	GDSL esterase/lipase At5g14450-like	GSVIVT00020739001
XM_002272571.1	1.00184	0	0	0	GDSL esterase/lipase At5g41890-like	GSVIVT00000512001
XM_002271054.1	5.7119	0.24458	0.0893605	0.170374	germin-like protein 3-1	GSVIVT00028922001
XM_002282731.2	7.38257	0.038014	0.0694447	0.198604	germin-like protein subfamily 3 member 2-like	GSVIVT00021626001
XM_002284938.2	2.30954	0	0	0.0481209	gibberellin 20 oxidase 1	GSVIVT00034484001
XM_002264766.1	3.58789	0	0	0	gibberellin 20 oxidase 2	GSVIVT00006027001
XM_002284932.2	32.6244	1.08335	0.117803	0.112301	gibberellin 20 oxidase 3	GSVIVT00034483001
XM_002277320.2	9.79574	0.538479	0.221333	0.187552	gibberellin 2-beta-dioxygenase 8	GSVIVT00024079001
XM_002284895.2	148.651	10.9567	7.67278	6.7208	gibberellin 3-beta-dioxygenase 4-like	GSVIVT00032590001
XM_002263088.2	30.4513	2.94193	0.537437	2.99313	gibberellin 3-beta-dioxygenase 4-like	GSVIVT00005971001
XM_002283481.2	1066.41	37.0331	14.8967	5.74966	gibberellin-regulated protein 4	GSVIVT00020962001
XM_002272532.2	96.2731	8.58823	1.98729	0.0997093	gibberellin-regulated protein 9	GSVIVT00031825001
XM_002272864.2	364.146	10.0748	6.84525	0.485372	glucan endo-1,3-beta-glucosidase 13	GSVIVT00002907001
XM_002274258.2	1.42605	0.0464074	0	0	glucan endo-1,3-beta-glucosidase 13-like	GSVIVT00028380001
XM_002275606.2	43.8099	2.94907	1.03118	0.782408	glucan endo-1,3-beta-glucosidase 14-like	GSVIVT00037350001
XM_002277157.1	11.5237	0.0523762	0.598011	0.273639	glucan endo-1,3-beta-glucosidase, basic isoform	GSVIVT00025336001
XM_002280989.1	4.07933	0	0	0.0212489	glucan endo-1,3-beta-glucosidase-like	GSVIVT00024318001
XM_002272816.1	24.5944	1.89163	1.68943	0.0732059	glutaredoxin-C1	GSVIVT00037903001
XM_002275621.2	3.52954	0.102554	0.34347	0.148832	glutathione S-transferase U8-like	GSVIVT00021418001
XM_002279055.2	12.4234	0.57756	0.115401	0.110012	glycerol-3-phosphate acyltransferase 6	GSVIVT00021481001
XM_002277393.1	8.71913	0.719039	0.530473	0.505699	G-type lectin S-receptor-like serine/threonine-protein kinase At5g24080-like	GSVIVT00018787001
XM_002273162.2	9.28417	0.441197	0.225676	0.0153669	high mobility group B protein 13-like	GSVIVT00002453001
XM_002267661.2	53.6867	0.280499	0.073203	1.29101	high mobility group B protein 7-like	GSVIVT00002593001
XM_002284725.2	14.4369	0.247271	0.169395	0.376795	hippocampus abundant transcript 1 protein	GSVIVT00015514001
XM_002265271.2	203.826	12.0236	6.63463	2.09929	histidine-containing phosphotransfer protein 1	GSVIVT00006104001
XM_002269764.2	466.085	2.80845	0.746258	10.0931	histone H3.2-like	GSVIVT00031783001
XM_002283858.1	75.7279	0.480856	0.549023	3.40198	histone H4-like	GSVIVT00018516001
XM_002283865.2	418.447	4.2382	1.91229	13.6056	histone H4-like isoform 1	GSVIVT00018517001
XM_002275721.1	1.91552	0.0247365	0.0225946	0.0215393	histone-lysine N-methyltransferase ATXR6-like	GSVIVT00037225001
XM_002275711.1	16.9929	0.288018	0.0584618	0.891703	homeobox-leucine zipper protein HAT14-like	GSVIVT00025398001
XM_002281692.2	1.36434	0	0	0	ice nucleation protein-like
XM_002280831.2	50.2162	4.99054	1.35903	4.1026	inorganic pyrophosphatase 2	GSVIVT00034198001
XM_002281621.2	2519.5	182.606	129.558	103.076	inositol-3-phosphate synthase	GSVIVT00019458001
XM_002271791.2	10.3474	0.281654	0.11434	0.436001	interactor of constitutive active ROPs 4-like	GSVIVT00000995001
XM_002283186.2	1.12093	0.0194032	0	0.0675814	isoflavone 2'-hydroxylase-like	GSVIVT00014919001
XM_002281543.1	9.58486	0.548743	0.263803	0.100593	jasmonate O-methyltransferase	GSVIVT00014571001
XM_002281552.1	6.17691	0.519862	0.0527607	0.251483	jasmonate O-methyltransferase	GSVIVT00014573001
XM_002266428.2	3.7656	0.110541	0.0432725	0.0137505	laccase-11	GSVIVT00024910001
XM_002275356.1	1.38741	0.0389223	0	0.0677833	laccase-11	GSVIVT00025380001
XM_002263833.1	127.43	6.97178	4.36332	0.22484	lamin-like protein	GSVIVT00037622001
XM_002283408.1	1.79207	0	0	0.153218	lecithin-cholesterol acyltransferase-like 1-like	GSVIVT00014980001
XM_002273942.1	2.40261	0.05012	0.00763001	0	leucine-rich repeat receptor protein kinase EXS-like	GSVIVT00007369001
XM_002268562.2	13.6088	0.515667	0.203183	0.0264127	leucine-rich repeat receptor-like protein kinase TDR-like	GSVIVT00030869001
XM_002278015.1	2.38998	0.195664	0.0893605	0.0745387	leucine-rich repeat receptor-like tyrosine-protein kinase At2g41820	GSVIVT00025585001
XM_002269900.2	1515.25	46.1484	20.445	7.96967	L-idonate 5-dehydrogenase	GSVIVT00012394001
XM_002284260.2	166.796	7.57628	10.3547	7.50108	LOB domain-containing protein 38	GSVIVT00019643001
XM_002266101.2	1.66079	0	0	0	LOB domain-containing protein 6	GSVIVT00009328001
XM_003631228.1	2.46421	0.167067	0.11445	0	2-phytyl-1,4-naphtoquinone methyltransferase, chloroplastic-like	GSVIVT00002757001
XM_002277610.2	10.465	0.723613	0.815647	0.120655	acyl-CoA-binding domain-containing protein 4	GSVIVT00022593001
XM_002262777.2	1.28731	0.0891327	0.0203536	0.0194031	aspartic proteinase nepenthesin-2-like	GSVIVT00008793001
XM_003633882.1	1.44886	0	0.0371267	0.0353928	cytochrome P450 76C4-like	GSVIVT00026285001
XM_002279333.2	2.24922	0.0899945	0.0548012	0.0783627	meiotic recombination protein DMC1 homolog	GSVIVT00020065001
XM_003633888.1	5.60383	0.11455	0.0418524	0.0398977	O-acyltransferase WSD1-like	GSVIVT00027055001
XM_003632945.1	8.47072	0.0189848	0	0.363683	phospholipase A1-Igamma1, chloroplastic-like	GSVIVT00028363001
XM_003633163.1	1.63092	0	0	0.0304044	probable xyloglucan endotransglucosylase/hydrolase protein 23-like	GSVIVT00031414001
XM_002282974.2	8.61994	0.132774	0.0220504	0.536025	probably inactive leucine-rich repeat receptor-like protein kinase At5g06940-like	GSVIVT00025535001
XM_003631829.1	3.14496	0.0297516	0.0543507	0	salicylate O-methyltransferase-like	GSVIVT00024877001
XM_002279818.2	3.57696	0.188968	0.138084	0	transcription repressor MYB4	GSVIVT00032264001
XM_002266380.2	2.9846	0.112415	0.0616088	0.0783086	UDP-glycosyltransferase 88A1	GSVIVT00001861001
XM_003633164.1	7.92982	0.178217	0	0.124146	xyloglucan endotransglucosylase/hydrolase protein 22-like	GSVIVT00031413001
XM_002272972.2	62.0988	2.28479	0.863566	1.13195	LRR receptor-like serine/threonine-protein kinase FLS2	GSVIVT00036844001
XM_002263115.2	7.88338	0.658356	0.271577	0.110954	LRR receptor-like serine/threonine-protein kinase HSL2-like	GSVIVT00010648001
XM_002263150.2	1.72426	0.0330071	0.0150745	0	LRR receptor-like serine/threonine-protein kinase HSL2-like	GSVIVT00010649001
XM_002283965.2	934.195	48.25	78.6194	4.51298	lysine-rich arabinogalactan protein 17	GSVIVT00019620001
XM_002278724.2	87.5342	3.93378	3.6138	2.75602	lysM domain-containing GPI-anchored protein 2	GSVIVT00036208001
XM_002276103.1	25.1959	1.38574	0.549287	0	MADS-box protein FBP24-like	GSVIVT00030142001
XM_002273754.2	901.863	20.2772	7.24176	16.2756	major allergen Pru ar 1	GSVIVT00033067001
XM_002273946.2	16.2558	0.176336	0.1208	1.03642	major allergen Pru ar 1	GSVIVT00033069001
XM_002272035.2	7.40249	0.260814	0.194915	0	malonyl-coenzyme A:anthocyanin 3-O-glucoside-6''-O-malonyltransferase	GSVIVT00029207001
XM_002277491.1	7.67364	0.17586	0.0602369	0.191412	MATE efflux family protein 7	GSVIVT00015983001
XM_002281638.2	166.916	9.56214	4.73946	0.935895	mavicyanin	GSVIVT00019955001
XM_002277420.1	4.04142	0.211154	0.275528	0.39399	metacaspase-1-like	GSVIVT00014156001
XM_002265022.1	6060.64	137.82	22.017	63.9984	metallothionein isoform 1	GSVIVT00021317001
XM_002266022.1	4.43866	0.155318	0.0236448	0.0225406	microtubule-associated protein SPIRAL2-like	GSVIVT00017006001
XM_003634267.1	3.32791	0.0588582	0.0537616	0.153752	mitochondrial outer membrane protein porin of 36 kDa-like isoform 2
XM_002283455.2	5.25441	0.30734	0.0765618	0.316273	mitogen-activated protein kinase kinase 6	GSVIVT00016645001
XM_003634680.1	2.54795	0.0471121	0.0215163	0.0205114	mitogen-activated protein kinase kinase kinase 2-like	GSVIVT00027289001
XM_002270867.2	18.1551	1.05503	1.63532	0.556767	mitotic spindle checkpoint protein MAD2 isoform 1	GSVIVT00035100001
XM_002267005.2	8.49406	0.586157	0.253611	0.537259	momilactone A synthase	GSVIVT00000085001
XM_002275603.2	2.72404	0.073873	0	0.160812	momilactone A synthase-like	GSVIVT00021537001
XM_002277498.2	9.02304	0.303869	0.102258	0.445632	multidrug and toxin extrusion protein 1	GSVIVT00019479001
XM_002285552.1	10.1233	0.561269	0.256334	0.0956201	multiple C2 and transmembrane domain-containing protein 2	GSVIVT00024667001
XM_002263827.2	17.2975	0.557949	0.254818	0.242917	myb-related protein 308	GSVIVT00036753001
XM_002268891.1	3.72263	0.163709	0.0498443	0.308857	myosin heavy chain kinase B	GSVIVT00028641001
XM_002270540.2	1.18408	0.0875753	0.079992	0.114384	NAC domain-containing protein 74	GSVIVT00000877001
XM_002276156.2	3.04792	0	0.0390512	0	NAC domain-containing protein 90	GSVIVT00021571001
XM_002274217.2	12.7652	0.474019	0.118083	0.0750457	NAC domain-containing protein 90-like	GSVIVT00037319001
XM_002266196.1	2.58345	0.0437876	0	0	NAC domain-containing protein 90-like	GSVIVT00001850001
XM_002275559.1	1.58626	0.157382	0.0862523	0.027408	NADP-dependent alkenal double bond reductase P1	GSVIVT00034734001
XM_002265590.1	3.19613	0.298881	0.1092	0.026025	NADP-dependent alkenal double bond reductase P2	GSVIVT00031311001
XM_002267604.2	2719.7	144.201	198.938	234.328	naringenin,2-oxoglutarate 3-dioxygenase	GSVIVT00036784001
XM_002281939.1	1.0952	0	0.0847779	0.0161637	nitrate transporter 1.4-like	GSVIVT00016880001
XM_002271680.1	12.4958	0.154033	0.0703476	0.402373	nuclear transcription factor Y subunit gamma	GSVIVT00002821001
XM_002274567.1	5.01633	0.248416	0.259321	0.154506	nucleobase-ascorbate transporter 1	GSVIVT00025941001
XM_002282905.2	53.5782	1.33841	0.666824	0.821089	nudix hydrolase 17, mitochondrial-like	GSVIVT00017875001
XM_002274486.2	5.14057	0.0995762	0.227384	0.158961	O-acyltransferase WSD1	GSVIVT00018601001
XM_002267148.1	33.7236	2.03072	1.73648	1.68047	oligopeptide transporter 1-like	GSVIVT00033410001
XM_002283663.1	83.5663	3.88008	6.4195	1.65741	oxygen-evolving enhancer protein 1, chloroplastic	GSVIVT00014701001
XM_002280322.1	5.12658	0.103752	0.0189535	0.126478	pachytene checkpoint protein 2 homolog	GSVIVT00015977001
XM_002276301.1	6.99059	0.190849	0.0348647	0.0332364	patatin group A-3	GSVIVT00035187001
XM_002277845.2	3.25471	0.0512501	0	0.0148754	patatin group A-3	GSVIVT00023716001
XM_002264443.2	135.877	4.30895	1.8532	0.286028	patellin-6	GSVIVT00037411001
XM_002266944.2	41.7354	1.87209	0.452642	4.01138	pectinesterase 2.2	GSVIVT00006908001
XM_002283664.1	5.0246	0.031205	0	0.108687	peregrin	GSVIVT00027927001
XM_002272845.1	3.31546	0	0.0273754	0.0260969	peroxidase 19-like	GSVIVT00003011001
XM_002281695.2	1.1333	0	0	0	peroxidase 4	GSVIVT00018769001
XM_002274733.1	2103.06	66.4737	121.787	80.7594	peroxidase 42 isoform 1	GSVIVT00010753001
XM_002267758.2	11.0856	0.249831	0.0228198	0.0435081	peroxidase 47-like	GSVIVT00003644001
XM_003635337.1	1.35671	0	0.0611027	0.0582491	peroxidase 64-like
XM_002275273.2	6.07663	0.0760576	0.0231572	0.198681	peroxidase 72	GSVIVT00036874001
XM_002270956.2	1.28875	0	0	0	phospholipase A(1) DAD1, chloroplastic	GSVIVT00019084001
XM_002272333.2	8.4917	0.0845084	0.0771908	0.699064	phospholipase A1-Ibeta2, chloroplastic-like	GSVIVT00005109001
XM_002272548.2	78.6661	4.74526	2.69508	1.16542	photosystem I reaction center subunit III, chloroplastic isoform 1	GSVIVT00035532001
XM_003634905.1	927.903	45.2441	44.7382	6.28482	photosystem I reaction center subunit III, chloroplastic isoform 2
XM_003631865.1	342.901	32.166	29.9307	3.67009	photosystem I reaction center subunit N, chloroplastic	GSVIVT00034797001
XM_002280651.2	394.428	29.8472	23.7619	2.71158	photosystem I reaction center subunit psaK, chloroplastic	GSVIVT00028382001
XM_002264197.2	710.89	56.7987	69.6569	16.8115	photosystem I reaction center subunit V, chloroplastic	GSVIVT00003325001
XM_003632813.1	335.033	25.7781	17.6507	8.12884	photosystem I reaction center subunit VI, chloroplastic
XM_002278744.1	360.494	30.3071	26.3511	8.86173	photosystem I reaction center subunit XI, chloroplastic	GSVIVT00025097001
XM_002264472.2	276.608	16.3881	13.7921	2.58931	photosystem II reaction center W protein, chloroplastic	GSVIVT00007450001
XM_003634473.1	34.2499	1.77908	1.9627	2.21305	phytosulfokine receptor 2-like	GSVIVT00031724001
XM_002272279.1	1.37488	0	0	0.0202913	piriformospora indica-insensitive protein 2	GSVIVT00028556001
XM_002278478.2	9.4514	0.149932	0.117385	0.279756	piriformospora indica-insensitive protein 2-like	GSVIVT00030267001
XM_002266063.1	1.30697	0	0	0	polygalacturonase At1g48100	GSVIVT00002763001
XM_002263487.1	13.8689	0.195664	0.268081	0.482727	polygalacturonase inhibitor-like	GSVIVT00008855001
XM_002270007.2	11.6242	0.504824	0.184444	0.0879152	polyneuridine-aldehyde esterase	GSVIVT00013540001
XM_003631582.1	94.2338	3.1102	1.44452	8.00221	polyol transporter 5-like	GSVIVT00036419001
XM_002281751.1	3.41924	0.0359713	0.0766652	0.0835253	potassium channel AKT1-like	GSVIVT00016836001
XM_002267603.1	7.97386	0.453259	0.36226	0.197338	probable 2-oxoglutarate/Fe(II)-dependent dioxygenase-like	GSVIVT00001489001
XM_002266578.1	2.84953	0	0	0	probable aspartic protease At2g35615-like	GSVIVT00003723001
XM_002278413.2	1.72795	0.0814959	0	0	probable auxin efflux carrier component 6-like	GSVIVT00014302001
XM_002285769.2	153.553	6.43532	13.7786	1.17257	probable beta-D-xylosidase 7-like	GSVIVT00015256001
XM_002264141.1	10.0345	0.308066	0.0703476	0.335311	probable calcium-binding protein CML31	GSVIVT00035044001
XM_002264465.2	4.3546	0	0	0.268249	probable calcium-binding protein CML31	GSVIVT00035037001
XM_002264680.2	1.32531	0	0	0	probable calcium-binding protein CML31-like
XM_002283534.2	81.0035	1.84478	1.11141	1.26457	probable calcium-binding protein CML41-like
XM_002281941.2	2.71021	0.110247	0.0503503	0	probable calcium-binding protein CML45-like	GSVIVT00016322001
XM_002283000.2	1.39321	0.0731268	0.0333973	0	probable carbohydrate esterase At4g34215-like	GSVIVT00014886001
XM_002285009.1	57.011	2.23774	1.27416	0.657939	probable carboxylesterase 1	GSVIVT00036557001
XM_002268668.1	3.86723	0.114409	0.0261256	0	probable carboxylesterase 15	GSVIVT00027126001
XM_002277995.1	3.06041	0	0	0.0522418	probable carboxylesterase 17-like	GSVIVT00023302001
XM_002277830.1	38.481	1.3888	0.731025	2.37761	probable carboxylesterase 2-like	GSVIVT00019941001
XM_002266933.2	22.9473	0.0797829	0.0971658	2.03781	probable carboxylesterase 6-like	GSVIVT00002044001
XM_002285024.1	26.5014	2.46085	2.33025	0.589757	probable carboxylesterase 7-like	GSVIVT00036560001
XM_002271600.2	452.514	12.7141	13.0329	7.47078	probable CCR4-associated factor 1 homolog 9-like	GSVIVT00037281001
XM_003633839.1	2.67551	0.0725568	0.0441827	0.179007	probable disease resistance RPP8-like protein 4-like	GSVIVT00000765001
XM_002277679.1	3.0099	0.0240074	0	0.18814	probable F-box protein At4g22030-like	GSVIVT00011985001
XM_002275793.2	10.2224	0.481923	0.276693	0.839269	probable galactinol--sucrose galactosyltransferase 1	GSVIVT00033467001
XM_002281622.2	23.4148	1.64456	0.393422	0.0170477	probable galacturonosyltransferase-like 3	GSVIVT00030290001
XM_002281730.1	113.25	1.41205	3.61599	2.08583	probable galacturonosyltransferase-like 9-like	GSVIVT00020853001
XM_002279561.2	8.89583	0.297425	0.108668	0	probable glucan endo-1,3-beta-glucosidase A6-like	GSVIVT00019655001
XM_003631978.1	1.29637	0.0781247	0	0.0340135	probable glutathione S-transferase-like	GSVIVT00020408001
XM_002271472.2	3.33327	0.0359184	0.0164041	0.125104	probable glycerol-3-phosphate acyltransferase 3	GSVIVT00028143001
XM_002268840.2	5.51709	0.337846	0.242465	0.399243	probable glycosyltransferase At5g03795-like	GSVIVT00008471001
XM_002284269.2	452.184	17.0452	8.10198	5.83718	probable histone H2A.4 isoform 1	GSVIVT00024379001
XM_002283935.2	118.33	3.10689	1.70272	7.92275	probable histone H2A.5	GSVIVT00022735001
XM_002277255.2	7.48359	0.117732	0.0153624	0.161095	probable inactive leucine-rich repeat receptor-like protein kinase At1g66830-like	GSVIVT00025523001
XM_002264093.2	10.5601	0.154906	0.413594	0.280145	probable inactive leucine-rich repeat receptor-like protein kinase At3g03770-like	GSVIVT00002645001
XM_002279091.2	193.018	13.9097	10.0676	1.71172	probable inactive receptor kinase At1g48480-like	GSVIVT00017879001
XM_002281599.2	42.6881	3.68235	3.61411	0.490392	probable inactive receptor kinase At2g26730	GSVIVT00016817001
XM_002271524.2	12.9194	1.23576	0.396926	0.15372	probable inactive receptor kinase At4g23740-like	GSVIVT00002470001
XM_002270248.2	8.7595	0.862929	0.478238	0.278607	probable inactive receptor kinase At5g10020-like	GSVIVT00017368001
XM_002279102.2	14.509	1.19691	0.47752	1.18596	probable inactive receptor kinase At5g58300-like	GSVIVT00023379001
XM_002283131.2	22.5754	1.28408	0.672103	0.389454	probable inactive receptor kinase At5g67200 isoform 1	GSVIVT00019545001
XM_002283821.1	81.5175	3.13479	2.52506	2.9139	probable leucine-rich repeat receptor-like protein kinase At1g68400 isoform 1	GSVIVT00021707001
XM_002277893.1	5.65664	0.0795417	0	0.138522	probable leucine-rich repeat receptor-like protein kinase IMK3-like isoform 1	GSVIVT00029372001
XM_002281844.1	4.07076	0.0348614	0.0477641	0.106245	probable LRR receptor-like serine/threonine-protein kinase At1g07650-like	GSVIVT00014691001
XM_002279962.1	8.25875	0.468459	0.122256	0.524457	probable LRR receptor-like serine/threonine-protein kinase At4g08850	GSVIVT00026372001
XM_003631848.1	5.74808	0.332712	0.227926	0.136807	probable LRR receptor-like serine/threonine-protein kinase At4g36180-like	GSVIVT00036820001
XM_003635202.1	5.73705	0.377169	0.0430637	0.123158	probable mannitol dehydrogenase-like	GSVIVT00011484001
XM_002274276.1	9.75417	0.0298333	0.02725	0.467593	probable membrane-associated kinase regulator 4-like	GSVIVT00023104001
XM_002270884.1	2.00323	0.0686214	0.0470095	0.014938	probable methyltransferase PMT18	GSVIVT00000452001
XM_002285657.2	190.414	1.9822	4.00453	5.48258	probable mitochondrial 2-oxoglutarate/malate carrier protein-like	GSVIVT00015121001
XM_003631170.1	29.7096	1.28444	0.639936	0.101675	probable non-specific lipid-transfer protein AKCS9-like
XM_002284154.2	16.2063	0.354751	0.324033	0	probable non-specific lipid-transfer protein AKCS9-like isoform 1	GSVIVT00038269001
XM_002265693.1	4.51111	0	0.0217681	0.041503	probable pectate lyase 15-like	GSVIVT00033372001
XM_002268940.1	7.46099	0.113671	0.539904	0.0395915	probable pectate lyase 22	GSVIVT00020601001
XM_002267806.1	1.27441	0.0272848	0	0	probable pectinesterase 8	GSVIVT00037572001
XM_002279777.1	6.29825	0.119961	0	0.19399	probable polygalacturonase non-catalytic subunit JP650-like	GSVIVT00016109001
XM_003633910.1	130.044	3.67579	0.306971	0.512111	probable polygalacturonase-like	GSVIVT00026920001
XM_002265293.2	2.45811	0.0903153	0.0235699	0.0337037	probable potassium transporter 13-like	GSVIVT00035725001
XM_002264864.2	1.05695	0.0245686	0.0448824	0	probable protein phosphatase 2C 73-like	GSVIVT00037415001
XM_002268698.2	1.97617	0.0423091	0.0193227	0.0184203	probable receptor-like protein kinase At1g67000-like	GSVIVT00037119001
XM_002281206.1	2.73678	0.0976559	0.0178399	0.170068	probable S-acyltransferase At4g01730	GSVIVT00028233001
XM_002268929.2	16.8624	0.828122	0.770686	0.163265	probable serine/threonine-protein kinase At1g18390	GSVIVT00028964001
XM_002277864.1	86.7464	7.16576	5.87478	4.109	probable steroid reductase DET2	GSVIVT00021458001
XM_002269713.2	112.449	9.99136	6.30729	7.05403	probable tocopherol O-methyltransferase, chloroplastic	GSVIVT00013955001
XM_002272684.1	36.2809	0.306102	0.17974	1.38981	probable WRKY transcription factor 41	GSVIVT00002446001
XM_002280995.1	63.909	2.506	0.884825	1.61365	probable WRKY transcription factor 46	GSVIVT00027001001
XM_002275365.2	8.27634	0.0859578	0	0.174645	probable WRKY transcription factor 70	GSVIVT00029466001
XM_002272468.1	20.2243	0.479529	0.492757	1.48752	probable WRKY transcription factor 70-like	GSVIVT00037501001
XM_002274516.1	57.044	1.1297	0.75299	3.8018	probable xyloglucan endotransglucosylase/hydrolase protein 23	GSVIVT00031406001
XM_002274565.1	7.27739	0.606505	0.263803	0.528115	probable xyloglucan endotransglucosylase/hydrolase protein 23	GSVIVT00031407001
XM_002273706.2	5.86363	0.573663	0.358518	0.525807	probable xyloglucan endotransglucosylase/hydrolase protein 23-like	GSVIVT00031398001
XM_003633165.1	3.45012	0.179164	0.081825	0.104005	probable xyloglucan endotransglucosylase/hydrolase protein 23-like	GSVIVT00031395001
XM_002272006.2	12.9595	0.663407	0.043283	0.330092	probably inactive leucine-rich repeat receptor-like protein kinase IMK2	GSVIVT00023629001
XM_002281054.1	104.356	3.79697	2.91328	8.35369	proliferating cell nuclear antigen	GSVIVT00024178001
XM_002285060.1	2.95057	0.228618	0	0.0497672	proline-rich 33 kDa extensin-related protein-like	GSVIVT00020245001
XM_002274004.2	5.2286	0.380423	0.252714	0.301139	protein ALUMINUM SENSITIVE 3	GSVIVT00023093001
XM_002276132.1	6.36467	0.171966	0	0.149739	protein Brevis radix-like 2 isoform 2	GSVIVT00034110001
XM_002280057.2	8.51514	0.520705	0.124074	0.512543	protein Brevis radix-like 4-like	GSVIVT00016484001
XM_002281905.2	44.3249	2.21482	0.73565	0.666228	protein brittle-1, chloroplastic/amyloplastic	GSVIVT00016874001
XM_002268571.1	2.04711	0.148943	0.0247357	0.0117902	protein CHUP1, chloroplastic-like	GSVIVT00029855001
XM_002284696.1	17.2382	0.468524	0.142651	0.543956	protein CYPRO4	GSVIVT00014814001
XM_002275144.2	36.1743	1.61973	1.22825	0.0532219	protein E6-like
XM_002265085.1	11.9705	0.883601	0.578999	0.150534	protein IQ-DOMAIN 14	GSVIVT00026156001
XM_002271289.2	5.53101	0.321418	0.0838817	0	protein IQ-DOMAIN 14-like	GSVIVT00037186001
XM_002285008.1	1.61534	0	0.0210595	0	protein kinase PINOID 2-like	GSVIVT00016854001
XM_002282169.2	182.799	4.94901	2.92692	2.4492	protein NDR1	GSVIVT00027396001
XM_002265305.1	3.95491	0.201099	0.275528	0.218883	protein NDR1	GSVIVT00006925001
XM_003631175.1	38.9116	1.62232	1.0413	2.25258	protein NIM1-INTERACTING 2-like
XM_003631127.1	2.13565	0	0	0	protein PLANT CADMIUM RESISTANCE 2-like	GSVIVT00030557001
XM_002281670.2	1.42196	0.0206582	0	0	protein RAFTIN 1A-like	GSVIVT00032504001
XM_002264313.1	4.04014	0.138689	0.0506718	0.0120763	protein SCARECROW-like	GSVIVT00033608001
XM_002267032.2	14.6226	1.06486	0.379942	1.14454	protein SHORT-ROOT-like isoform 1	GSVIVT00007811001
XM_003631782.1	12.5289	0.0666217	0	0.348065	protein TAP1 precursor-like
XM_002277916.2	56.48	1.21158	1.02469	1.56294	protein TIFY 5A-like	GSVIVT00028318001
XM_002265291.1	1.68547	0	0	0.134807	protein TOO MANY MOUTHS-like	GSVIVT00000313001
XM_002284095.1	1.70501	0	0	0	protein TRANSPARENT TESTA 1	GSVIVT00015220001
XM_002279294.2	13.558	0.662676	0.195256	0.0186137	protein TRANSPARENT TESTA 12	GSVIVT00026026001
XM_002272215.2	22.7338	0.497539	0.573011	0.0376724	protein TRANSPARENT TESTA 12-like	GSVIVT00009471001
XM_002285689.2	9.28477	0.893058	0.220926	0.145806	protein TRANSPARENT TESTA 12-like	GSVIVT00015161001
XM_002273395.2	4.69884	0.252054	0.326157	0.054869	protein TRANSPARENT TESTA 12-like	GSVIVT00009473001
XM_002275993.2	33.7976	1.75712	0.954307	0.744331	protein transport protein Sec61 subunit beta	GSVIVT00018216001
XM_002274291.1	6.33982	0.41718	0.0519622	0	protein WEAK CHLOROPLAST MOVEMENT UNDER BLUE LIGHT 1-like	GSVIVT00029405001
XM_002272636.2	4.17406	0.41049	0.0681719	0.0974821	protein-tyrosine phosphatase mitochondrial 1-like protein-like	GSVIVT00019111001
XM_002264152.2	1.50965	0.092115	0.0140231	0.0401046	putative cyclin-B3-1-like	GSVIVT00002083001
XM_002276833.2	3.07678	0.147245	0.0336238	0	putative cyclin-D6-1	GSVIVT00029218001
XM_002267901.2	2.53078	0.033209	0.0606667	0.0289167	putative cyclin-D6-1-like	GSVIVT00010590001
XM_002283929.1	176.048	13.8148	5.68631	15.3019	putative E3 ubiquitin-protein ligase XBAT31 isoform 1	GSVIVT00024344001
XM_003634487.1	28.2901	1.74194	0.169266	0.145225	putative F-box/LRR-repeat protein 8-like	GSVIVT00031787001
XM_002285161.2	897.762	78.5122	32.0377	0.724712	putative lipid-binding protein At4g00165	GSVIVT00032674001
XM_002263131.2	15.8816	0.496953	0.151307	0.0961603	putative lipid-transfer protein DIR1 isoform 1	GSVIVT00011190001
XM_002270529.1	1.43012	0.11635	0	0.0337706	putative methyltransferase DDB_G0268948	GSVIVT00017389001
XM_002274531.2	18.7942	1.54969	0.849302	0.659704	putative methyltransferase DDB_G0268948 isoform 1	GSVIVT00017391001
XM_002281780.2	19.8392	1.97033	0.468421	0.540553	putative NAC domain-containing protein 94	GSVIVT00036223001
XM_002266768.1	4.82966	0.248687	0.0454306	0.476397	putative RING-H2 finger protein ATL69-like	GSVIVT00002043001
XM_002278400.2	2.35419	0.198757	0	0.110134	putative tyrosine-protein phosphatase TPTE-like	GSVIVT00019556001
XM_002275814.1	2.67525	0.208388	0.0211493	0	putative UDP-rhamnose:rhamnosyltransferase 1	GSVIVT00026924001
XM_002269812.1	7.29101	0.185948	0.560492	0.0161914	putative UPF0481 protein At3g02645	GSVIVT00033250001
XM_002278752.1	9.23646	0.54984	0.167409	0.0398977	Rac-like GTP-binding protein ARAC5	GSVIVT00018684001
XM_002284169.2	73.8913	6.40739	0.93641	0.0743898	rac-like GTP-binding protein ARAC7 isoform 1	GSVIVT00016714001
XM_003633074.1	6.98555	0.287031	0.288394	0.0749796	rac-like GTP-binding protein ARAC7 isoform 2
XM_002282054.1	1.11232	0.0502747	0.0918427	0.0875534	ras-related protein Rab2BV	GSVIVT00018396001
XM_002275850.2	18.8181	0.747588	0.211588	0.339234	receptor-like serine/threonine-protein kinase ALE2-like	GSVIVT00034175001
XM_002285396.2	1606.96	75.5617	39.1581	1.58008	repetitive proline-rich cell wall protein 1	GSVIVT00016962001
XM_002268325.1	47.7778	2.56088	2.27229	4.42791	reticuline oxidase-like protein	GSVIVT00029820001
XM_002267868.2	4.6891	0.0201846	0	0.0175758	reticuline oxidase-like protein-like	GSVIVT00029840001
XM_002282919.1	3.46873	0.207503	0.189535	0.0722734	reticulon-like protein B9-like	GSVIVT00030400001
XM_002263868.2	23.5203	1.77544	1.15836	0.220853	rho GDP-dissociation inhibitor 1	GSVIVT00033507001
XM_002268572.2	17.8529	0.371471	0	0.194075	rho GDP-dissociation inhibitor 1-like	GSVIVT00025870001
XM_002271217.2	282.9	21.0971	27.9511	19.0941	RING-H2 finger protein ATL2-like isoform 1	GSVIVT00033036001
XM_002263179.2	19.0777	0.864053	0.730772	1.36542	RING-H2 finger protein ATL60-like	GSVIVT00033989001
XM_002275786.2	2.99098	0.163435	0	0	R-linalool synthase, chloroplastic-like	GSVIVT00026107001
XM_002277035.2	4.94493	0.359505	0.250191	0.0298132	rop guanine nucleotide exchange factor 1	GSVIVT00018368001
XM_002273446.2	26.9448	2.28031	0.944227	0.410353	rop guanine nucleotide exchange factor 1-like	GSVIVT00001206001
XM_002277280.2	2.32182	0.0258761	0	0.157721	S-adenosylmethionine decarboxylase proenzyme	GSVIVT00019871001
XM_002275298.2	39.1055	3.68808	1.91669	0.609057	salutaridine reductase-like	GSVIVT00022157001
XM_002276844.1	3.8991	0.140362	0.0384623	0.0488881	scarecrow-like protein 28	GSVIVT00001139001
XM_002281296.1	3.51258	0	0.232024	0.147458	secologanin synthase	GSVIVT00032271001
XM_002275648.2	4.07467	0.117792	0.0768518	0.0439576	serine carboxypeptidase 24	GSVIVT00017202001
XM_002269403.1	146.682	13.605	14.236	0.274002	serine carboxypeptidase-like 18-like	GSVIVT00001507001
XM_002270561.2	2.69796	0.023105	0.0211043	0.181068	serine carboxypeptidase-like 20-like	GSVIVT00025056001
XM_002280275.1	4.69457	0.289032	0.339434	0.0898837	serine carboxypeptidase-like 33 isoform 4
XM_002272925.1	70.9893	4.92793	3.10006	0.116875	serine carboxypeptidase-like 40-like isoform 1	GSVIVT00028689001
XM_002278157.1	12.4637	0.765722	0.211945	0.161637	serine carboxypeptidase-like 42	GSVIVT00014292001
XM_002268136.1	4.01221	0.256016	0.077949	0.167194	serine carboxypeptidase-like 45	GSVIVT00006179001
XM_002282942.2	261.773	13.9471	1.90995	0.327735	serine carboxypeptidase-like 46-like	GSVIVT00023272001
XM_002277364.2	120.031	4.53032	1.14026	0.175323	serine carboxypeptidase-like 46-like	GSVIVT00023268001
XM_002273483.1	6.91173	0.326506	0.066274	0.189536	serine carboxypeptidase-like 51-like	GSVIVT00022132001
XM_002275346.2	23.9135	1.50047	1.74222	1.83801	serine/threonine-protein kinase Aurora-1	GSVIVT00032134001
XM_002271418.2	3.24386	0.262162	0.143677	0.167404	serine/threonine-protein kinase PBS1-like	GSVIVT00002887001
XM_002276498.2	7.79793	0.600121	0.104411	0.0746508	serine/threonine-protein kinase-like protein ACR4-like	GSVIVT00019801001
XM_002280028.2	12.0372	0.154332	0.0384458	0.830739	serine/threonine-protein kinase-like protein CCR4-like	GSVIVT00022002001
XM_002281521.1	5.23933	0.387504	0.0758463	0.168709	short-chain dehydrogenase TIC 32, chloroplastic	GSVIVT00016020001
XM_002273530.2	47.8619	1.89107	0.235544	0.0374239	S-norcoclaurine synthase	GSVIVT00014002001
XM_002263652.1	8.91876	0.246803	0.0901728	0	somatic embryogenesis receptor kinase 1	GSVIVT00006962001
XM_002274096.2	3.01365	0.112727	0	0.0981567	spindle and kinetochore-associated protein 1 homolog	GSVIVT00026375001
XM_002280016.1	83.191	4.29323	1.92229	0.623054	squamosa promoter-binding protein 1	GSVIVT00003071001
XM_002280124.1	5.64884	0.300654	0.156926	0.0560988	squamosa promoter-binding-like protein 13	GSVIVT00017953001
XM_002275692.2	95.4632	3.66379	1.08536	0.287409	squamosa promoter-binding-like protein 4	GSVIVT00018616001
XM_002274098.2	1.12525	0	0	0.0274877	strictosidine synthase 1-like	GSVIVT00017576001
XM_002278256.1	69.2647	6.31759	2.79914	0.482367	subtilisin-like protease	GSVIVT00016430001
XM_002277863.2	4.02861	0.118465	0.0480922	0.0343846	subtilisin-like protease	GSVIVT00019506001
XM_002284833.2	1.46055	0.0707295	0.025842	0.0246351	subtilisin-like protease	GSVIVT00014845001
XM_002284828.2	1.19939	0.044354	0	0.00965531	subtilisin-like protease	GSVIVT00014843001
XM_003632727.1	30.0362	2.43541	0.569564	0.215137	subtilisin-like protease-like	GSVIVT00034009001
XM_002272929.1	1.94655	0	0	0	subtilisin-like protease-like	GSVIVT00026328001
XM_002263694.2	6.316	0.513849	0.187742	0.0149145	sugar transporter ERD6-like 3-like	GSVIVT00006090001
XM_002263552.2	17.4437	1.72854	1.12632	0.105455	sugar transporter ERD6-like 5-like	GSVIVT00006088001
XM_003633636.1	3.09713	0.178387	0.122205	0.194164	sugar transporter ERD6-like 5-like	GSVIVT00006084001
XM_002264893.2	6.32469	0.189407	0.173006	0.412315	sulfotransferase 17-like	GSVIVT00000007001
XM_002262585.2	1.8302	0.179705	0	0.0223541	sulfotransferase 17-like
XM_002264476.1	1.5184	0.114914	0.104963	0.0750457	sulfotransferase 17-like	GSVIVT00000004001
XM_002262797.1	4.20345	0	0	0	tabersonine 16-O-methyltransferase-like	GSVIVT00036679001
XM_002277537.2	6.41006	0.358928	0	0.0183845	temperature-sensitive omega-3 fatty acid desaturase, chloroplastic-like	GSVIVT00024085001
XM_002265216.1	69.6421	5.80443	2.7942	1.11557	tetrapyrrole-binding protein, chloroplastic	GSVIVT00001938001
XM_002265816.1	1.32659	0	0	0	thaumatin-like protein 1	GSVIVT00000591001
XM_002275956.1	11.1822	0.704736	0.468154	0.334717	thaumatin-like protein-like	GSVIVT00020829001
XM_002284367.2	5.47155	0.482007	0.517964	0.074066	thaumatin-like protein-like	GSVIVT00015335001
XM_002281846.1	19.9227	1.49652	1.32487	1.54366	thermospermine synthase ACAULIS5	GSVIVT00019965001
XM_002284503.1	11.9707	0.904945	0.0393612	0.375229	thylakoid membrane phosphoprotein 14 kDa, chloroplastic isoform 2	GSVIVT00034387001
XM_002266391.1	103.88	3.42926	1.44252	0.550058	transcription factor AS1	GSVIVT00021322001
XM_002262728.1	2.22952	0.119333	0.0218	0	transcription factor bHLH25-like	GSVIVT00003965001
XM_002274919.2	1.32327	0	0.0427544	0.0611364	transcription factor bHLH30	GSVIVT00037902001
XM_003635317.1	4.03947	0	0	0	transcription factor bHLH36-like	GSVIVT00013072001
XM_002267783.2	4.01674	0.0605164	0.0368508	0.0175649	transcription factor bHLH70-like	GSVIVT00026175001
XM_002284195.1	4.61014	0.0309971	0	0.188935	transcription factor bHLH92	GSVIVT00020131001
XM_002270404.2	4.24703	0.0493606	0	0.0859615	transcription factor bHLH93	GSVIVT00023974001
XM_002276521.2	1.8606	0	0	0.0859615	transcription factor bHLH93-like	GSVIVT00017700001
XM_002285697.2	3.94855	0.0349175	0.191364	0.0304044	transcription factor bHLH96-like	GSVIVT00015166001
XM_002284492.1	37.6232	0.4296	0.1635	1.21574	transcription factor ICE1-like	GSVIVT00018030001
XM_002274590.1	3.01402	0.14012	0.0319968	0	transcription factor MYB21	GSVIVT00034125001
XM_002266739.1	1.39958	0.0210861	0	0.0183607	transcription factor MYC2-like	GSVIVT00026142001
XM_002271512.2	114.681	6.24454	3.0081	6.22051	transcription factor TCP2-like	GSVIVT00028330001
XM_002279292.2	28.9826	1.59176	0.213243	0.443528	transcription factor TCP4	GSVIVT00018699001
XM_002279709.1	70.1111	2.36238	1.87939	0.0995344	transcription factor TT2	GSVIVT00016470001
XM_002275112.1	17.8723	0.826154	0.125769	0	transcription factor TT2	GSVIVT00034097001
XM_002273955.1	2.74808	0.26616	0.0972452	0.0927036	transcription factor WER	GSVIVT00034095001
XM_002279905.1	1.07861	0.0548451	0	0	transcription factor WER	GSVIVT00032272001
XM_002279838.2	7.88397	0.326142	0.0331001	0	transcription repressor MYB4	GSVIVT00032265001
XM_002278064.2	31.0482	0.991504	0.172505	0.082224	transcription repressor MYB6-like	GSVIVT00017797001
XM_002278510.1	6.1954	0	0	0.249775	transcription repressor MYB6-like	GSVIVT00032142001
XM_002280724.2	710.212	16.9707	12.3332	3.25953	transketolase, chloroplastic-like	GSVIVT00026404001
XM_002272011.2	1.903	0.130835	0	0	tubby-like protein 8-like	GSVIVT00025235001
XM_002271956.1	135.977	4.8027	1.93487	2.49645	tubulin beta-2 chain	GSVIVT00000394001
XM_002282121.1	8.43964	0.803493	0.711678	0.106006	tubulin beta-2 chain	GSVIVT00017820001
XM_003634056.1	7.51298	0.693149	0.115114	0.384083	tubulin beta-9 chain-like
XM_002284468.2	17.4344	0.453372	0.236636	0.253783	two-component response regulator ARR9-like	GSVIVT00015406001
XM_002280272.1	8.73127	0.826697	0.866981	0.773169	ubiquitin thioesterase OTU1 isoform 3
XM_002278528.1	28.4437	0.506206	0.0660534	0.629685	ubiquitin-conjugating enzyme E2 19	GSVIVT00022226001
XM_002285074.2	103.395	4.83194	2.86389	2.76754	U-box domain-containing protein 26	GSVIVT00036615001
XM_002264237.1	33.0264	0.542574	0.538686	2.97846	U-box domain-containing protein 27-like	GSVIVT00002261001
XM_002283602.1	67.2084	4.79582	4.00388	4.52174	U-box domain-containing protein 38-like	GSVIVT00016159001
XM_002285254.1	70.9258	4.70459	2.38734	0.484535	U-box domain-containing protein 4-like	GSVIVT00032697001
XM_002280958.2	7.98704	0.545902	0.209103	0.245339	UDP-glucuronate 4-epimerase 3-like	GSVIVT00026411001
XM_002279439.2	122.403	5.58705	4.45637	8.41083	UDP-glycosyltransferase 71C4	GSVIVT00024129001
XM_002279408.2	19.5779	1.70513	0.476406	0.401754	UDP-glycosyltransferase 71C4-like	GSVIVT00024131001
XM_003632039.1	1.63213	0	0	0	UDP-glycosyltransferase 74E2-like	GSVIVT00034716001
XM_002275134.2	20.0869	0.445693	0.0581571	0.462008	UDP-glycosyltransferase 74F2	GSVIVT00034713001
XM_002276835.1	1.31759	0	0	0	UDP-glycosyltransferase 76F1	GSVIVT00018353001
XM_002276857.2	3.06343	0	0.0325213	0	UDP-glycosyltransferase 76F1-like	GSVIVT00018361001
XM_002282681.2	1.53325	0	0.0189898	0	UDP-glycosyltransferase 79B9-like
XM_002268451.2	2.11612	0.0882873	0	0	UDP-glycosyltransferase 85A1	GSVIVT00001996001
XM_002268151.2	1.30426	0.0451532	0	0	UDP-glycosyltransferase 85A1	GSVIVT00001990001
XM_002280993.2	12.5603	0.0784539	0.250812	0.358647	UDP-glycosyltransferase 85A1 isoform 2	GSVIVT00018343001
XM_002276519.2	20.2247	1.55411	1.31307	1.26866	UDP-glycosyltransferase 85A1-like	GSVIVT00018326001
XM_003632214.1	1.60174	0	0	0.0597206	UDP-glycosyltransferase 86A1-like	GSVIVT00022190001
XM_003634544.1	4.85375	0.0448733	0	0.0390734	UDP-glycosyltransferase 88A1-like	GSVIVT00009968001
XM_002270258.2	1.72409	0	0.0619938	0	UDP-glycosyltransferase 91A1	GSVIVT00011805001
XM_003635057.1	21.2975	1.10991	0.750966	0.0357947	UDP-glycosyltransferase 91A1-like	GSVIVT00008206001
XM_002281058.1	111.7	5.56726	1.37281	0.202755	UDP-glycosyltransferase 91C1-like	GSVIVT00016523001
XM_002282915.1	4.34055	0.0408246	0	0.035548	uncharacterized acetyltransferase At3g50280	GSVIVT00019528001
XM_002282894.1	4.11405	0.198344	0.0226461	0.086354	uncharacterized acetyltransferase At3g50280	GSVIVT00019527001
XM_002278251.1	3.83523	0.0245686	0.0224412	0	uncharacterized acetyltransferase At3g50280-like	GSVIVT00019529001
XM_002276516.1	185.412	6.67787	2.16622	0.36229	uncharacterized GPI-anchored protein At4g28100-like	GSVIVT00029214001
XM_003634151.1	58.1867	4.1226	3.5492	2.00118	uncharacterized GPI-anchored protein At4g28100-like	GSVIVT00017802001
XM_002274907.2	8.25798	0.602123	0.376305	0.0551893	uncharacterized LOC100266405	GSVIVT00037743001
XM_003633617.1	28.4979	1.12452	2.53766	0.172796	uncharacterized N-acetyltransferase p20-like
XM_002283919.1	5.75381	0.158146	0	0.0275411	uncharacterized protein At3g17950	GSVIVT00024343001
XM_002284929.2	73.7756	2.22302	0.539077	0.06852	uncharacterized protein At4g06744	GSVIVT00014871001
XM_002272430.1	7.10282	0.334992	0.497226	0.0729236	uncharacterized protein At4g08330, chloroplastic	GSVIVT00019265001
XM_002284495.2	55.2154	3.83696	2.9757	4.44421	uncharacterized protein At4g14450, chloroplastic-like	GSVIVT00020177001
XM_002278905.1	7.16968	0.248213	0.0566801	0	uncharacterized protein At5g01610-like
XM_002278326.1	1.94543	0.17586	0.0401579	0	uncharacterized protein At5g39865
XM_003632687.1	68.2496	4.51297	3.88295	4.28053	uncharacterized protein At5g39865-like	GSVIVT00000681001
XM_002269994.1	9.95043	0.262197	0	0.342462	uncharacterized protein At5g39865-like	GSVIVT00027181001
XM_002276532.1	6.72408	0.190515	0.0248597	0.0236987	uncharacterized protein At5g39865-like	GSVIVT00021602001
XM_002277085.1	87.5197	0.255514	0.544573	1.92823	uncharacterized protein LOC100240987	GSVIVT00002965001
XM_002278849.2	34.8534	3.46721	3.32376	0.986429	uncharacterized protein LOC100241117	GSVIVT00018492001
XM_002271800.1	14.2229	1.2857	1.36379	1.15564	uncharacterized protein LOC100241175
XM_002267650.1	6.29184	0.595213	0.181224	0.138208	uncharacterized protein LOC100241214	GSVIVT00001490001
XM_002285723.2	14.4297	0.172219	0.340829	0.374898	uncharacterized protein LOC100242154 isoform 1	GSVIVT00015200001
XM_002278332.1	4.72455	0.351561	0	0.122449	uncharacterized protein LOC100242162	GSVIVT00016483001
XM_002275444.2	23.0177	1.2187	0.48871	1.06119	uncharacterized protein LOC100242355	GSVIVT00037746001
XM_002276812.1	3.57075	0	0.0210595	0.200759	uncharacterized protein LOC100242382	GSVIVT00017717001
XM_002263619.2	4.73448	0.0464074	0	0	uncharacterized protein LOC100243449
XM_002275876.1	2.11942	0.110061	0.0670203	0.127781	uncharacterized protein LOC100243740	GSVIVT00018689001
XM_002279899.1	626.17	35.6365	47.1964	5.32643	uncharacterized protein LOC100243957	GSVIVT00016478001
XM_002267544.1	42.6878	0.614679	0.982544	0.66904	uncharacterized protein LOC100244193
XM_002272588.2	3.61566	0.171592	0.0671716	0.320173	uncharacterized protein LOC100244205	GSVIVT00012838001
XM_002268102.1	61.3407	1.57927	0.247288	0.392899	uncharacterized protein LOC100244412	GSVIVT00006738001
XM_002269990.2	26.434	0.438895	0.255112	0.573252	uncharacterized protein LOC100244834	GSVIVT00033012001
XM_002282415.1	4.79972	0.0557843	0	0	uncharacterized protein LOC100244913	GSVIVT00029529001
XM_002274259.1	12.4231	0.392506	0.358518	0.0854437	uncharacterized protein LOC100245000
XM_002264930.2	1.84134	0.132739	0.121245	0	uncharacterized protein LOC100245083	GSVIVT00002093001
XM_002274788.1	61.9103	2.15095	4.09313	1.71687	uncharacterized protein LOC100245192	GSVIVT00028074001
XM_002284801.1	1.60851	0.0344376	0	0	uncharacterized protein LOC100245335
XM_002281896.1	15.2029	0.110434	0	1.05776	uncharacterized protein LOC100245440	GSVIVT00014704001
XM_002268320.1	3.14881	0	0	0	uncharacterized protein LOC100245535	GSVIVT00010511001
XM_002265015.2	3.45965	0.134031	0.0918191	0.306358	uncharacterized protein LOC100245548	GSVIVT00036746001
XM_002278484.1	2.33628	0.0204379	0	0.0533889	uncharacterized protein LOC100245627	GSVIVT00020990001
XM_002278582.2	1.51041	0	0	0.0248836	uncharacterized protein LOC100245679	GSVIVT00032151001
XM_002271482.2	1.12798	0.0278088	0	0	uncharacterized protein LOC100245845	GSVIVT00020609001
XM_002275238.2	164.966	8.1178	11.5613	10.6494	uncharacterized protein LOC100245897	GSVIVT00029193001
XM_003634137.1	6.6297	0.269685	0.0985332	0	uncharacterized protein LOC100246199
XM_002272387.1	5.35267	0.385865	0.0503503	0.0479988	uncharacterized protein LOC100246209	GSVIVT00000503001
XM_002268155.1	2.68847	0.0802661	0.0183289	0.139783	uncharacterized protein LOC100246307	GSVIVT00028464001
XM_002265470.2	32.8969	0.92289	1.77025	2.81262	uncharacterized protein LOC100246308
XM_002266183.2	3.77019	0.12915	0	0.168686	uncharacterized protein LOC100246420	GSVIVT00011901001
XM_002278225.2	1.21344	0.0329071	0.0601152	0	uncharacterized protein LOC100247264
XM_002283169.1	7.8743	0.512501	0.280874	0.505762	uncharacterized protein LOC100247266
XM_003635083.1	3.26127	0	0	0	uncharacterized protein LOC100247272	GSVIVT00007302001
XM_002279982.1	29.5477	0.649704	0.678223	1.13146	uncharacterized protein LOC100247309
XM_002279145.2	3.11538	0.109249	0.0399155	0.247334	uncharacterized protein LOC100247426	GSVIVT00021056001
XM_002274923.2	514.684	46.9313	20.5831	6.16957	uncharacterized protein LOC100247770 isoform 1	GSVIVT00014079001
XM_002271238.1	1.41747	0.0480502	0.0438894	0.0418397	uncharacterized protein LOC100247775	GSVIVT00009455001
XM_002282967.2	13.7962	0.336724	0.281936	0.537537	uncharacterized protein LOC100248335	GSVIVT00024650001
XM_002273117.1	1.81329	0	0	0.0178411	uncharacterized protein LOC100248416	GSVIVT00029337001
XM_002277826.2	59.7377	1.21787	2.36388	0.364533	uncharacterized protein LOC100248602
XM_002285813.2	20.1297	0.492009	0.128401	0.306012	uncharacterized protein LOC100248801	GSVIVT00015380001
XM_002280252.2	7.86628	0.358606	0.226768	0.216178	uncharacterized protein LOC100248806	GSVIVT00026380001
XM_002278893.2	4.78021	0	0.0546502	0.0260489	uncharacterized protein LOC100249009	GSVIVT00014326001
XM_002277831.1	1.98064	0	0	0	uncharacterized protein LOC100249074	GSVIVT00019505001
XM_002275100.2	2.64993	0.143726	0.175041	0.166866	uncharacterized protein LOC100249148	GSVIVT00017615001
XM_002284096.1	16.1508	0.855152	0.150212	0.0286394	uncharacterized protein LOC100249220	GSVIVT00030459001
XM_002279370.1	52.495	2.08333	0.451945	1.38322	uncharacterized protein LOC100249297	GSVIVT00032207001
XM_002283515.1	3.98781	0.0504303	0.0153545	0.234199	uncharacterized protein LOC100250050	GSVIVT00024780001
XM_002284682.1	5.61384	0.485876	0.443804	0.444231	uncharacterized protein LOC100250232	GSVIVT00016279001
XM_002283931.2	1.34771	0.0996777	0.0151744	0.0578629	uncharacterized protein LOC100250236	GSVIVT00016189001
XM_002277849.1	2.1262	0.0961003	0.0877789	0	uncharacterized protein LOC100250289	GSVIVT00025576001
XM_002280105.1	1.23448	0	0	0	uncharacterized protein LOC100250297	GSVIVT00027439001
XM_002266000.1	2.03119	0	0	0	uncharacterized protein LOC100250393
XM_002271179.2	86.8117	2.48687	4.01304	1.08272	uncharacterized protein LOC100250396
XM_002271319.2	17.2586	0.74933	0.733333	1.52245	uncharacterized protein LOC100250422	GSVIVT00037187001
XM_002283088.1	430.93	26.4696	33.0634	10.0467	uncharacterized protein LOC100250444
XM_002276258.1	39.894	0.810398	0.0740225	0.335186	uncharacterized protein LOC100250572	GSVIVT00014433001
XM_002278521.1	36.3581	1.8795	1.38975	2.84452	uncharacterized protein LOC100250866	GSVIVT00020748001
XM_002275046.2	77.2739	4.80144	4.38568	5.82194	uncharacterized protein LOC100251039	GSVIVT00029191001
XM_002269112.1	10.9065	0.388604	0.197197	0.657956	uncharacterized protein LOC100251081	GSVIVT00007038001
XM_002267539.2	4.46508	0.260508	0.0793168	0.252042	uncharacterized protein LOC100251196	GSVIVT00035117001
XM_002271821.1	2.08111	0.0583835	0	0.101675	uncharacterized protein LOC100251276
XM_002285188.2	2.06393	0.0793296	0.0483069	0.0115127	uncharacterized protein LOC100251511	GSVIVT00034530001
XM_002274746.2	10.1552	0.469875	0.107297	0.51143	uncharacterized protein LOC100251512	GSVIVT00033453001
XM_002279819.1	18.5128	1.46365	1.25066	0.20556	uncharacterized protein LOC100251731	GSVIVT00023159001
XM_002272695.1	53.923	2.11995	1.65975	0.150689	uncharacterized protein LOC100251777	GSVIVT00022151001
XM_002277191.2	12.142	0	0.0342428	0.261149	uncharacterized protein LOC100252056	GSVIVT00036062001
XM_002282912.2	3.29092	0.18723	0.136814	0.0326061	uncharacterized protein LOC100252144	GSVIVT00027777001
XM_002265814.2	1.92918	0.169677	0.116238	0	uncharacterized protein LOC100252319	GSVIVT00038891001
XM_002278589.1	2.90278	0	0	0	uncharacterized protein LOC100252554
XM_002281417.1	28.514	0.755432	0.431261	0.877056	uncharacterized protein LOC100252675	GSVIVT00032452001
XM_002270530.2	12.121	0.82476	0.131016	0.640099	uncharacterized protein LOC100252743	GSVIVT00023609001
XM_002267282.1	9.92909	0.646238	0.0520835	0.0662014	uncharacterized protein LOC100253061	GSVIVT00024955001
XM_002266369.1	23.9874	0.50076	0.196028	0.323913	uncharacterized protein LOC100253287	GSVIVT00010314001
XM_002268912.1	28.4964	1.94596	0.153229	0.146073	uncharacterized protein LOC100253378
XM_002278135.1	15.0827	0.388862	0.157862	0.112867	uncharacterized protein LOC100253450	GSVIVT00026003001
XM_002276295.1	15.5167	0.196056	0.069642	0.493179	uncharacterized protein LOC100253604	GSVIVT00003833001
XM_002263223.1	136.614	2.84465	1.29916	3.69581	uncharacterized protein LOC100253609	GSVIVT00007438001
XM_002275334.1	381.457	30.2776	32.729	5.35947	uncharacterized protein LOC100253669	GSVIVT00008668001
XM_002276467.2	2.89545	0.233893	0.03815	0.152747	uncharacterized protein LOC100253712	GSVIVT00027214001
XM_002265796.1	2.18022	0.0985421	0.0180018	0.0343222	uncharacterized protein LOC100253788	GSVIVT00006938001
XM_002275663.2	33.496	1.65978	1.234	1.24359	uncharacterized protein LOC100253802
XM_002283450.2	4.96406	0.243598	0.105397	0.312587	uncharacterized protein LOC100254027	GSVIVT00014990001
XM_002278302.1	2.29914	0.103917	0.0474594	0.0904858	uncharacterized protein LOC100254119
XM_002279042.2	1.99521	0.0377497	0.103443	0.0657411	uncharacterized protein LOC100254209	GSVIVT00017876001
XM_002284087.1	12.424	1.08853	0.532644	0.440065	uncharacterized protein LOC100254317 isoform 1	GSVIVT00030458001
XM_002284036.1	12.4867	0.525452	0.255974	0.12201	uncharacterized protein LOC100254413	GSVIVT00017966001
XM_002277862.1	10.3502	0.184057	0.126089	0.440735	uncharacterized protein LOC100254485
XM_002279729.1	41.8364	2.01126	0.726766	0.211696	uncharacterized protein LOC100255018	GSVIVT00021863001
XM_002275138.1	3.66476	0.054707	0	0.23818	uncharacterized protein LOC100255082	GSVIVT00023157001
XM_002283623.2	395.382	19.3148	13.3584	14.4471	uncharacterized protein LOC100255095	GSVIVT00023331001
XM_002276824.2	10.9147	0.388494	0.101387	0.434933	uncharacterized protein LOC100255598	GSVIVT00025473001
XM_002279681.1	6.1301	0.402198	0.293897	0.186781	uncharacterized protein LOC100255952	GSVIVT00032253001
XM_002285195.1	104.138	6.8127	3.18157	2.54235	uncharacterized protein LOC100255957	GSVIVT00016910001
XM_002274952.1	47.4609	2.31763	4.39366	4.64538	uncharacterized protein LOC100256196	GSVIVT00029189001
XM_002270166.2	6.16053	0.0835333	0	0.145473	uncharacterized protein LOC100256347	GSVIVT00023596001
XM_002269129.2	9.6236	0	0.0489828	0.490299	uncharacterized protein LOC100256556	GSVIVT00004854001
XM_002266888.2	22.577	1.96486	1.16977	0.366621	uncharacterized protein LOC100256605	GSVIVT00012144001
XM_002285182.1	1.14879	0	0.0609775	0	uncharacterized protein LOC100256639	GSVIVT00034529001
XM_002271145.1	9.50883	0.120125	0.0219447	0.460236	uncharacterized protein LOC100256663	GSVIVT00028533001
XM_002284762.1	55.4285	3.64359	2.31009	2.23952	uncharacterized protein LOC100256715	GSVIVT00034436001
XM_002283375.1	3.16008	0	0	0.0334126	uncharacterized protein LOC100256960
XM_002264678.2	1.5067	0	0.0287092	0.082105	uncharacterized protein LOC100257048	GSVIVT00011413001
XM_002265447.2	8.32523	0.23178	0.399897	0.627893	uncharacterized protein LOC100257188	GSVIVT00031759001
XM_002283904.1	4.86421	0.178719	0.0932822	0	uncharacterized protein LOC100257236	GSVIVT00025589001
XM_002275981.1	47.2735	0.718632	2.33389	1.85407	uncharacterized protein LOC100257238	GSVIVT00036073001
XM_002265129.2	8.13926	0.19476	0.0485169	0.046251	uncharacterized protein LOC100257355	GSVIVT00036751001
XM_002265480.2	35.0329	1.98848	0.0605433	0.115432	uncharacterized protein LOC100257409	GSVIVT00007311001
XM_002284358.2	33.7649	1.40372	0.587661	0.577192	uncharacterized protein LOC100257501	GSVIVT00015331001
XM_002278949.1	4.29037	0.323194	0.118083	0.0562843	uncharacterized protein LOC100257591	GSVIVT00017868001
XM_002273463.2	53.6456	1.85534	0.433679	0.0636038	uncharacterized protein LOC100257766	GSVIVT00016357001
XM_002265887.1	7.32926	0.0870488	0.0198778	0.170545	uncharacterized protein LOC100258003	GSVIVT00007609001
XM_002266212.2	49.5694	1.62426	0.932557	0.444502	uncharacterized protein LOC100258180	GSVIVT00035712001
XM_002276312.1	85.6484	4.46816	3.66797	3.39817	uncharacterized protein LOC100258330	GSVIVT00038625001
XM_002279585.1	5.55155	0.106901	0.024411	0.116355	uncharacterized protein LOC100258531
XM_002268577.1	4.34928	0	0.222899	0.265611	uncharacterized protein LOC100258732
XM_002279387.1	15.8173	0.483202	0.139377	0.0442893	uncharacterized protein LOC100258993	GSVIVT00036243001
XM_002284605.2	4.8974	0.117187	0.321119	0.204081	uncharacterized protein LOC100259101
XM_002272415.2	5.23246	0.16418	0.032135	0.173594	uncharacterized protein LOC100259414	GSVIVT00017608001
XM_002281746.1	6.85093	0.432069	0.0657759	0.0877856	uncharacterized protein LOC100259547	GSVIVT00032516001
XM_002273030.2	18.913	1.43258	1.74471	0.231004	uncharacterized protein LOC100259559	GSVIVT00019771001
XM_002284694.2	7.80349	0.278228	0.0462066	0.110121	uncharacterized protein LOC100259649	GSVIVT00022836001
XM_002278746.1	13.8092	0.690971	0.046751	0.28969	uncharacterized protein LOC100259691	GSVIVT00020011001
XM_002277459.2	4.76167	0.317294	0.269599	0.0192756	uncharacterized protein LOC100259879	GSVIVT00018390001
XM_002271182.1	2.52002	0.135178	0	0	uncharacterized protein LOC100260045	GSVIVT00034000001
XM_002264037.1	3.88166	0.294527	0.269024	0.341946	uncharacterized protein LOC100260333	GSVIVT00028825001
XM_002275472.2	21.8758	0.674144	0.200125	0.381557	uncharacterized protein LOC100260478	GSVIVT00029476001
XM_002283164.1	43.4935	0.874268	0.336238	0.480802	uncharacterized protein LOC100260725	GSVIVT00027470001
XM_002265969.2	39.1695	3.66287	0.492014	0.0187614	uncharacterized protein LOC100260888	GSVIVT00005912001
XM_002283468.2	11.301	0.298881	0.169	0.0867501	uncharacterized protein LOC100260890	GSVIVT00014993001
XM_003633772.1	115.962	3.64839	5.29275	3.99908	uncharacterized protein LOC100261167
XM_002283786.1	47.8721	1.06153	0.534958	0.4781	uncharacterized protein LOC100261221	GSVIVT00016676001
XM_002278890.1	3.56976	0.0631357	0	0	uncharacterized protein LOC100261473
XM_002270636.1	1.69409	0.0444599	0.0406101	0.164532	uncharacterized protein LOC100261519	GSVIVT00019065001
XM_002266876.1	9.10277	0.178022	0.325213	0.186015	uncharacterized protein LOC100261551
XM_002270598.1	13.5178	0.66401	0.720234	0.795007	uncharacterized protein LOC100261644	GSVIVT00024960001
XM_002268796.2	115.344	3.25287	0.675273	5.40738	uncharacterized protein LOC100261740	GSVIVT00034025001
XM_002275367.1	1.80477	0.091769	0	0	uncharacterized protein LOC100261971	GSVIVT00028806001
XM_002285207.1	2.71046	0.104454	0.0636061	0	uncharacterized protein LOC100262081	GSVIVT00024554001
XM_002276922.1	8.17066	0.117134	0.0267479	0.484475	uncharacterized protein LOC100262437	GSVIVT00025483001
XM_002277989.2	6.6739	0.422307	0.0551056	0.078798	uncharacterized protein LOC100262584
XM_002284130.1	34.7174	1.60483	0.513052	2.23585	uncharacterized protein LOC100262645	GSVIVT00015238001
XM_002271622.2	1667.52	34.5649	10.86	4.42123	uncharacterized protein LOC100262648	GSVIVT00009622001
XM_003631181.1	10.0514	0.553958	0.457801	0.757992	uncharacterized protein LOC100262757	GSVIVT00030265001
XM_002283974.1	182.857	8.0221	6.43302	6.91965	uncharacterized protein LOC100262828	GSVIVT00030447001
XM_002281892.1	1.41945	0.0911698	0.111034	0.0529241	uncharacterized protein LOC100262842	GSVIVT00030688001
XM_002280698.1	4.14567	0	0.0700166	0	uncharacterized protein LOC100263000	GSVIVT00030254001
XM_002271965.1	101.306	4.54793	7.12134	8.80922	uncharacterized protein LOC100263050
XM_002277104.2	51.9616	1.7782	0.122583	0.90565	uncharacterized protein LOC100263245	GSVIVT00002966001
XM_002272456.2	2.42181	0.169854	0	0	uncharacterized protein LOC100263362	GSVIVT00000506001
XM_002268985.1	15.2381	1.10386	0.439504	0.147875	uncharacterized protein LOC100263389	GSVIVT00019011001
XM_002265574.1	8.77552	0.700602	0.670409	0.3486	uncharacterized protein LOC100263642	GSVIVT00005637001
XM_002277193.1	33.233	2.39544	0.209289	0.217652	uncharacterized protein LOC100263882	GSVIVT00024075001
XM_002270600.1	745.547	15.275	8.41025	0.669309	uncharacterized protein LOC100263887	GSVIVT00023976001
XM_002275563.1	23.3908	0.95598	1.55539	0.897452	uncharacterized protein LOC100264117	GSVIVT00028093001
XM_002277574.1	3.25606	0	0.0150288	0	uncharacterized protein LOC100264182	GSVIVT00036091001
XM_002285725.2	82.9374	2.37433	0.93306	1.05776	uncharacterized protein LOC100264214	GSVIVT00013216001
XM_002282728.2	6.33245	0.189407	0.173006	0.263882	uncharacterized protein LOC100264411	GSVIVT00034902001
XM_002273456.1	57.0641	0.51017	0.332853	5.45769	uncharacterized protein LOC100264972
XM_002276635.2	3.01915	0.0369365	0.0337381	0	uncharacterized protein LOC100265602	GSVIVT00023954001
XM_002285647.1	391.875	37.5808	31.8773	7.38804	uncharacterized protein LOC100265620	GSVIVT00024746001
XM_002272425.1	1.59865	0.0313401	0.0572526	0.0818681	uncharacterized protein LOC100265673	GSVIVT00023995001
XM_002279895.2	39.1964	3.90477	3.58413	1.23336	uncharacterized protein LOC100265690	GSVIVT00024174001
XM_002278247.2	92.9973	7.38662	4.79701	8.88569	uncharacterized protein LOC100265705	GSVIVT00024043001
XM_002279192.1	4.36768	0.432588	0.26342	0.188338	uncharacterized protein LOC100266348	GSVIVT00017728001
XM_002264687.2	966.915	31.3714	26.7152	1.82811	uncharacterized protein LOC100266367	GSVIVT00008759001
XM_002271350.2	1.71869	0.0642881	0.132123	0.0139947	uncharacterized protein LOC100266431	GSVIVT00020604001
XM_003631171.1	1.68918	0	0	0.0703903	uncharacterized protein LOC100266460	GSVIVT00030367001
XM_002273833.1	25.5021	0.475591	0.325807	1.08707	uncharacterized protein LOC100266480
XM_002278875.1	4.19502	0	0	0	uncharacterized protein LOC100266677
XM_002283338.1	2.83192	0.0460792	0.0420892	0.12037	uncharacterized protein LOC100266687	GSVIVT00020496001
XM_002273271.2	3.05765	0.279058	0.262177	0.222162	uncharacterized protein LOC100266768	GSVIVT00017472001
XM_002284387.1	239.307	11.1825	1.66793	0.365848	uncharacterized protein LOC100266912	GSVIVT00034374001
XM_002268020.2	12.4023	0.226236	0.330634	0.236394	uncharacterized protein LOC100267058	GSVIVT00037505001
XM_002285077.1	91.4861	3.72547	1.95484	1.15034	uncharacterized protein LOC100267469	GSVIVT00036632001
XM_002281208.1	30.144	1.76097	0.307505	0.0676486	uncharacterized protein LOC100267519	GSVIVT00025444001
XM_003632701.1	229.12	3.48597	1.56311	4.91185	uncharacterized protein LOC100267578	GSVIVT00025595001
XM_003632671.1	6.11875	0.0294557	0	0.230837	uncharacterized protein LOC100267595	GSVIVT00025417001
XM_002267712.2	3.47795	0.152948	0	0.13318	uncharacterized protein LOC100267629
XM_002282950.2	2.76634	0.200549	0.0407073	0.0388061	uncharacterized protein LOC100267842	GSVIVT00014876001
XM_003631400.1	2.76459	0	0	0	uncharacterized protein LOC100852507
XM_003634790.1	4.05773	0.304061	0.039676	0.0378231	uncharacterized protein LOC100852574
XM_003634791.1	9.54203	0.538479	0.204938	0	uncharacterized protein LOC100852613
XM_003631212.1	70.1151	1.24615	1.18471	3.98604	uncharacterized protein LOC100852726	GSVIVT00002706001
XM_003634196.1	9.34346	0.361978	0.413292	0.236394	uncharacterized protein LOC100852763
XM_003631823.1	181.187	8.92548	1.7873	1.37502	uncharacterized protein LOC100852802	GSVIVT00036822001
XM_003632069.1	17.7335	0.413689	0.1417	0.765467	uncharacterized protein LOC100852826
XM_003632880.1	168.429	4.07225	3.23656	1.51968	uncharacterized protein LOC100852964	GSVIVT00029544001
XM_003633696.1	1572.5	126.857	61.7109	4.26461	uncharacterized protein LOC100853068	GSVIVT00038158001
XM_003631408.1	14.6149	0.106638	0.43832	0.139283	uncharacterized protein LOC100853134
XM_003635100.1	3.33034	0.057343	0.0196416	0.00624143	uncharacterized protein LOC100853163
XM_003634259.1	7.05861	0.489895	0.298316	0.071096	uncharacterized protein LOC100853199
XM_003635526.1	6.11523	0.479088	0.0673236	0.0320897	uncharacterized protein LOC100853237
XM_003632829.1	6.84345	0.677141	0.0687229	0.524107	uncharacterized protein LOC100853427
XM_003632025.1	35.9492	2.84347	0.296828	0.282966	uncharacterized protein LOC100853494
XM_003635160.1	46.2117	2.22123	1.50288	1.6476	uncharacterized protein LOC100853596
XM_003633711.1	1.535	0.0542967	0	0	uncharacterized protein LOC100853743
XM_003635131.1	62.5491	1.89917	0.222399	2.45935	uncharacterized protein LOC100853750
XM_003635402.1	64.8761	3.47442	0.646466	0.242775	uncharacterized protein LOC100853798	GSVIVT00008438001
XM_003634103.1	158.756	9.99864	13.9	8.70632	uncharacterized protein LOC100853807
XM_003635046.1	135.068	3.05419	0.232477	0.0554049	uncharacterized protein LOC100853951	GSVIVT00010126001
XM_003635135.1	98.0997	1.76	0.328082	3.47163	uncharacterized protein LOC100853952	GSVIVT00008090001
XM_003635541.1	28.1769	1.38466	1.40529	0.435389	uncharacterized protein LOC100854249	GSVIVT00012886001
XM_003632636.1	131.107	8.07306	9.07068	2.17731	uncharacterized protein LOC100854383
XM_003631149.1	2.21274	0.087107	0.106086	0.202262	uncharacterized protein LOC100854391	GSVIVT00030036001
XM_003633104.1	223.993	15.0266	10.7497	21.8428	uncharacterized protein LOC100854615	GSVIVT00005643001
XM_003635445.1	3.82699	0.151879	0	0.0661242	uncharacterized protein LOC100854681	GSVIVT00008249001
XM_003632553.1	12.36	0.411635	0.375991	0.819272	uncharacterized protein LOC100854993
XM_003631556.1	17.0984	1.16671	0.655802	0.976835	uncharacterized protein LOC100855200	GSVIVT00036420001
XM_003633732.1	169.105	7.64586	7.80797	0.330814	uncharacterized protein LOC100855368
XM_003631922.1	1.1441	0	0	0	uncharacterized protein LOC100855377	GSVIVT00019736001
XM_002285340.2	32.4689	0.902764	0.968	0	uncharacterized RNA-binding protein C17H9.04c	GSVIVT00034569001
XM_002279003.2	2.60378	0.0222984	0.0407352	0	uncharacterized WD repeat-containing protein alr3466	GSVIVT00034353001
XM_002280940.1	5.81275	0.262726	0.159984	0.0381281	UPF0326 protein At4g17486-like	GSVIVT00036424001
XM_002284002.2	38.8124	1.39103	0.635291	0.702521	UPF0497 membrane protein 14	GSVIVT00034332001
XM_002270671.1	15.822	1.43025	0.580625	0	upstream activation factor subunit spp27	GSVIVT00001170001
XM_003634738.1	1.11232	0	0	0	vacuolar amino acid transporter 1-like	GSVIVT00035721001
XM_002281444.2	1.48309	0.070976	0	0	vacuolar iron transporter 1	GSVIVT00030613001
XM_002277523.1	33.0608	0.811552	0.211794	0.605707	vacuolar protein sorting-associated protein 2 homolog 2-like	GSVIVT00035214001
XM_002284664.2	1.14801	0.0418203	0.012733	0.0606917	wall-associated receptor kinase 1-like	GSVIVT00015477001
XM_002278300.2	1.47888	0	0	0	WUSCHEL-related homeobox 1	GSVIVT00017818001
XM_002273152.1	3.16728	0.157763	0.048034	0	WUSCHEL-related homeobox 9-like	GSVIVT00003020001
XM_002281335.2	3.80451	0.0625298	0.0856728	0.0272239	ZF-HD homeobox protein At4g24660-like	GSVIVT00014603001
XM_002272241.1	1.42904	0.123683	0.0451891	0.0430787	zinc finger CCCH domain-containing protein 62	GSVIVT00034038001
XM_002283587.2	13.023	1.04509	0.296254	0.439316	zinc finger protein 6	GSVIVT00030368001
XM_002279122.2	1.24985	0	0	0.102163	zinc finger protein 7-like
XM_002275784.2	3.51055	0.251083	0.0286677	0.109315	zinc transporter 1-like	GSVIVT00030116001
3-fold or greater expression in young berries relative to all other stages					#N/A
XM_002270934.1	6890.18	1493.91	1315.01	154.398	non-specific lipid-transfer protein P5-like	GSVIVT00037486001
XM_002282003.2	3167.11	196.337	630.812	323.794	leucoanthocyanidin dioxygenase	GSVIVT00001063001
XM_002276885.2	2906.91	194.692	254.677	436.681	chalcone synthase	GSVIVT00037969001
XM_003631636.1	2747.7	627.858	399.535	365.522	kynurenine formamidase-like	GSVIVT00036641001
XM_002275018.1	2590.54	776.494	445.279	82.6041	probable aquaporin PIP1-2	GSVIVT00026881001
XM_002284141.2	2505.02	598.645	449.222	632.513	peroxiredoxin-2B	GSVIVT00016713001
XM_002285128.2	2367.37	109.525	266.003	219.017	cytochrome b5	GSVIVT00014931001
XM_002273083.1	2128.02	617.96	449.57	421.803	40S ribosomal protein S27-2	GSVIVT00006221001
XM_002276931.2	1931.41	516.238	464.89	278.945	ribulose bisphosphate carboxylase small chain, chloroplastic isoform 1	GSVIVT00017679001
XM_003631590.1	1798.98	460.4	79.557	3.04773	organ-specific protein S2-like	GSVIVT00036409001
XM_003634423.1	1688.32	266.749	174.136	25.0339	pollen-specific protein C13-like	GSVIVT00015265001
XM_002277389.2	1615.92	398.706	374.498	346.249	60S ribosomal protein L27-3 isoform 1	GSVIVT00030172001
XM_002269581.1	1583.32	288.703	190.218	68.6759	ferredoxin-1, chloroplastic-like	GSVIVT00035477001
XM_002285527.2	1496.94	473.262	355.278	38.6982	tubulin alpha-2 chain	GSVIVT00015032001
XM_003635633.1	1415.37	467.551	396.314	349.85	histone H3.3-like	GSVIVT00005239001
XM_002283220.2	1317.47	390.313	318.357	171.097	40S ribosomal protein S9-2-like	GSVIVT00020932001
XM_003633388.1	1244.6	239.126	201.351	247.962	uncharacterized protein LOC100852682	GSVIVT00029324001
XM_002281243.2	1233.28	227.974	211.745	202.504	guanine nucleotide-binding protein subunit beta-like protein isoform 1	GSVIVT00017791001
XM_002283613.1	1176.04	255.794	154.699	146.177	40S ribosomal protein S21 isoform 1
XM_002276740.2	1117.2	285.921	179.345	166.378	60S ribosomal protein L29-1	GSVIVT00033117001
XM_002266202.1	1099	117.835	232.108	323.031	trans-cinnamate 4-monooxygenase	GSVIVT00023932001
XM_002275119.2	1088.15	173.809	224.555	169.794	sucrose synthase	GSVIVT00016378001
XM_002263524.2	1085.69	359.611	229.816	226.866	macrophage migration inhibitory factor homolog isoform 1
XM_002279341.2	1074.48	158.269	97.2885	73.7109	GDP-mannose 3,5-epimerase 1	GSVIVT00031181001
XM_002275505.1	1068.66	295.159	228.678	195.189	40S ribosomal protein S3-3	GSVIVT00034104001
XM_002284308.1	1051.31	115.139	114.086	231.419	probable histone H2B.1-like	GSVIVT00024382001
XM_002281789.2	1042.01	199.497	160.54	10.9335	photosystem I reaction center subunit II, chloroplastic isoform 1
XM_002268961.1	1027.33	318.221	253.591	160.562	40S ribosomal protein S17	GSVIVT00013816001
XM_002277810.1	999.006	294.689	202.727	159.134	60S ribosomal protein L5-like isoform 2	GSVIVT00034699001
XM_002278656.1	994.28	260.753	111.548	163.364	uncharacterized protein LOC100257948	GSVIVT00019861001
XM_003635254.1	970.056	57.7919	95.4716	144.884	phospho-2-dehydro-3-deoxyheptonate aldolase 1, chloroplastic	GSVIVT00013347001
XM_002269150.2	961.701	250.575	249.652	265.27	uncharacterized protein LOC100266668
XM_003634761.1	952.89	209.388	175.68	184.927	uncharacterized protein LOC100854119
XM_002269253.1	949.213	218.01	199.201	224.819	uncharacterized protein C6C3.02c	GSVIVT00001871001
XM_002285868.2	920.086	108.977	102.353	31.5982	plastocyanin, chloroplastic isoform 1	GSVIVT00015518001
XM_002279798.1	881.847	139.907	200.656	28.7802	chlorophyll a-b binding protein CP29.2, chloroplastic	GSVIVT00021499001
XM_002266362.2	872.988	140.221	91.3789	54.3115	histidine decarboxylase-like	GSVIVT00002284001
XM_003634431.1	859.579	197.551	192.436	100.055	14-3-3 protein	GSVIVT00015189001
XM_002272777.1	854.071	265.182	252.152	259.894	60S ribosomal protein L27a-3	GSVIVT00009466001
XM_002282997.2	852.603	166.873	93.8867	139.766	40S ribosomal protein S30-like	GSVIVT00016616001
XM_002284129.1	828.044	66.1077	58.412	172.29	flavonoid 3'-monooxygenase	GSVIVT00016217001
XM_002279203.2	792.876	259.614	242.531	102.413	omega-6 fatty acid desaturase, endoplasmic reticulum isozyme 2	GSVIVT00023110001
XM_003632818.1	786.609	160.546	146.354	28.3327	uncharacterized protein LOC100855085
XM_002269577.1	773.219	174.223	150.714	102.888	60S acidic ribosomal protein P3-2	GSVIVT00001545001
XM_003631833.1	763.035	83.6824	53.5168	47.558	60S ribosomal protein L38-like
XM_002284296.2	758.774	93.9248	67.5995	147.87	probable histone H2B.1-like isoform 1	GSVIVT00024381001
XM_002285703.2	757.436	109.383	133.676	144.812	uncharacterized protein LOC100266097
XM_002285199.2	753.863	197.236	179.79	169.854	uncharacterized protein LOC100260909	GSVIVT00014943001
XM_002272460.1	750.848	166.148	107.226	81.4478	60S ribosomal protein L38 isoform 1	GSVIVT00010306001
XM_002276749.2	741.84	245.549	219.173	201.39	60S ribosomal protein L9	GSVIVT00034120001
XM_002273751.2	717.956	136.633	88.3021	18.4753	arabinogalactan peptide 20 isoform 2
XM_002282632.1	717.873	100.016	96.8358	6.40196	uncharacterized protein LOC100264539	GSVIVT00019503001
XM_002284419.2	717.484	178.317	168.652	105.543	60S ribosomal protein L26-1 isoform 1	GSVIVT00019661001
XM_002265994.2	711.462	234.161	169.338	158.789	60S acidic ribosomal protein P2B isoform 1	GSVIVT00022049001
XM_002279842.2	700.515	167.482	147.431	130.534	ubiquitin-40S ribosomal protein S27a isoform 1
XM_003632440.1	699.087	189.453	182.633	95.1566	60S ribosomal protein L26-1-like
XM_002281219.1	698.286	170.864	155.028	139.621	60S ribosomal protein L12	GSVIVT00023193001
XM_002279330.2	695.535	192.901	215.777	93.243	aquaporin PIP2-7	GSVIVT00036133001
XM_002284230.2	689.763	122.269	108.413	93.6795	60S ribosomal protein L26-1	GSVIVT00038278001
XM_002283020.1	686.75	99.056	54.4079	16.3955	tubulin beta-1 chain	GSVIVT00023281001
XM_002278335.2	678.155	202.011	146.153	125.631	40S ribosomal protein S7 isoform 1	GSVIVT00017702001
XM_002264259.2	677.411	89.5389	153.452	16.0117	chlorophyll a-b binding protein CP26, chloroplastic	GSVIVT00031964001
XM_002282605.2	674.007	219.707	147.819	76.0254	60S ribosomal protein L10a-1-like	GSVIVT00021613001
XM_003635171.1	672.23	66.8	73.2268	70.259	uncharacterized protein LOC100854560	GSVIVT00010920001
XM_002275588.1	670.143	117.628	144.025	9.3321	oxygen-evolving enhancer protein 3-2, chloroplastic	GSVIVT00012553001
XM_002270033.1	666.019	199.68	190.613	17.3339	tubulin beta-4 chain	GSVIVT00017326001
XM_002268609.1	662.638	121.234	86.9264	69.13	60S acidic ribosomal protein P0	GSVIVT00029254001
XM_002280122.2	657.455	127.333	122.922	92.6955	chalcone--flavonone isomerase-like isoform 1	GSVIVT00029440001
XM_002281197.2	656.649	218.265	134.803	135.125	60S ribosomal protein L28-2	GSVIVT00034210001
XM_002284539.2	649.102	106.153	72.0897	50.7786	60S ribosomal protein L37-1-like	GSVIVT00034392001
XM_002283012.2	644.195	145.344	198.669	45.2537	oxygen-evolving enhancer protein 2, chloroplastic	GSVIVT00018847001
XM_002268614.1	643.021	124.68	112.155	98.7951	60S ribosomal protein L37a-like	GSVIVT00019030001
XM_002272399.2	620.552	65.4511	33.9978	2.00421	BAHD acyltransferase DCR-like	GSVIVT00037690001
XM_002277870.1	615.374	89.6049	91.8587	14.7735	chlorophyll a-b binding protein, chloroplastic	GSVIVT00002813001
XM_002284025.2	596.868	183.076	121.401	111.798	40S ribosomal protein S15a-like
XM_003633609.1	586.353	193.935	156.79	101.014	40S ribosomal protein S24-2 isoform 2
XM_002283530.2	580.758	103.546	117.076	44.8884	chlorophyll a-b binding protein 40, chloroplastic	GSVIVT00018891001
XM_002285821.2	575.903	149.138	146.2	57.4554	photosystem II 22 kDa protein, chloroplastic	GSVIVT00015393001
XM_002285277.2	569.897	110.499	90.3798	63.5536	60S ribosomal protein L14-2-like	GSVIVT00020295001
XM_002275516.1	564.918	90.4226	95.2225	5.3703	chlorophyll a-b binding protein 6A, chloroplastic isoform 1
XM_003632255.1	560.608	176.691	140.17	160.823	40S ribosomal protein S18-like	GSVIVT00023737001
XM_002274062.2	559.578	154.792	91.8642	60.0576	60S ribosomal protein L27a-3	GSVIVT00020666001
XM_002285065.1	558.167	126.024	118.976	110.813	40S ribosomal protein S16	GSVIVT00036621001
XM_002273165.2	557.824	120.875	152.392	15.9787	chlorophyll a-b binding protein 8, chloroplastic	GSVIVT00023035001
XM_002270192.2	550.888	73.8392	71.5586	44.5209	uncharacterized oxidoreductase ykwC-like	GSVIVT00026517001
XM_002265985.2	541.495	85.5453	49.404	48.9307	uncharacterized protein LOC100265524
XM_002274939.2	536.742	155.53	169.314	168.382	60S ribosomal protein L4	GSVIVT00023068001
XM_003634102.1	536.181	101.541	84.4395	83.337	60S acidic ribosomal protein P1-2-like	GSVIVT00037178001
XM_002265641.2	532.37	154.833	169.673	135.097	cytochrome b5	GSVIVT00033838001
XM_002273471.2	524.9	170.686	96.6468	39.1566	60S ribosomal protein L36-3	GSVIVT00026857001
XM_002281314.2	524.728	114.964	99.9668	82.8441	40S ribosomal protein S16	GSVIVT00019940001
XM_002285347.2	516.177	123.534	88.1155	95.9609	60S ribosomal protein L39-3-like
XM_002285467.2	502.016	136.575	78.9808	54.5566	ADP,ATP carrier protein, mitochondrial-like	GSVIVT00024630001
XM_002270874.2	492.924	103.404	114.859	63.3453	uncharacterized protein LOC100249460	GSVIVT00003721001
XM_003631384.1	489.282	153.75	129.292	83.3495	probable calcium-binding protein CML13	GSVIVT00007257001
XM_002277873.2	487.679	48.4258	49.2942	11.1871	photosystem II 5 kDa protein, chloroplastic	GSVIVT00028773001
XM_002278426.2	483.621	64.9119	22.3995	5.72447	flavonoid 3'-monooxygenase	GSVIVT00016437001
XM_002275727.2	483.266	54.5307	31.768	1.00022	endo-1,3;1,4-beta-D-glucanase	GSVIVT00023677001
XM_002274760.2	473.484	119.131	137.403	51.9057	oxygen-evolving enhancer protein 1, chloroplastic	GSVIVT00013467001
XM_002274371.1	461.167	68.7396	54.4884	16.39	60S ribosomal protein L12	GSVIVT00018191001
XM_002285241.1	457.779	27.8459	54.0716	50.8035	phenylalanine ammonia-lyase	GSVIVT00024561001
XM_002280317.1	453.93	27.2722	94.7262	19.7076	18.2 kDa class I heat shock protein	GSVIVT00018308001
XM_003634272.1	451.794	134.603	105.634	58.0042	ubiquitin-40S ribosomal protein S27a isoform 2
XM_002277542.2	450.281	89.758	88.9291	19.2376	uncharacterized GPI-anchored protein At1g27950	GSVIVT00002805001
XM_002280070.1	445.871	120.166	130.984	32.8723	S-adenosylmethionine synthase 5	GSVIVT00028192001
XM_002272785.1	445.122	61.9765	38.7641	3.33025	LOB domain-containing protein 21	GSVIVT00029332001
XM_002265358.1	442.163	124.339	95.7291	77.3267	60S ribosomal protein L6	GSVIVT00008857001
XM_003632537.1	434.067	49.1528	41.1769	34.1527	uncharacterized protein LOC100853755	GSVIVT00001353001
XM_002278843.1	429.34	56.4829	21.3226	79.729	uncharacterized protein LOC100260571 isoform 1	GSVIVT00036122001
XM_002281753.1	427.848	101.238	108.172	70.0524	histone H4-like isoform 1
XM_002278834.2	425.635	123.536	110.299	106.85	uncharacterized protein LOC100249870 isoform 1	GSVIVT00026016001
XM_002270134.2	422.893	131.906	122.202	121.193	ubiquitin-40S ribosomal protein S27a isoform 1	GSVIVT00027151001
XM_002278316.2	415.613	67.6846	68.3946	31.6102	glyceraldehyde-3-phosphate dehydrogenase A, chloroplastic-like	GSVIVT00037996001
XM_002263350.2	415.51	127.833	111.089	14.3799	glutathione S-transferase F13	GSVIVT00023541001
XM_002282023.1	409.825	70.6034	66.6545	17.3715	photosystem II reaction center W protein, chloroplastic	GSVIVT00023857001
XM_002283113.2	407.616	75.8551	68.6399	54.6203	60S ribosomal protein L8	GSVIVT00027466001
XM_002271810.2	394.324	98.9237	57.0579	90.7924	delta(24)-sterol reductase-like	GSVIVT00021217001
XM_002271875.2	378.347	68.5803	55.8698	15.8933	uncharacterized protein LOC100262861
XM_002273640.2	372.024	115.485	83.149	72.3331	60S ribosomal protein L34-like	GSVIVT00036964001
XM_002280029.2	366.33	108.402	77.8227	94.0578	protein translation factor SUI1 homolog isoform 1	GSVIVT00027322001
XM_002263248.2	365.556	10.3387	18.8529	55.4717	uncharacterized protein At5g48480	GSVIVT00010392001
XM_002285022.2	363.864	74.9254	84.8463	118.953	MFP1 attachment factor 1-like	GSVIVT00014902001
XM_002263902.2	362.517	50.6155	31.0347	30.3546	40S ribosomal protein S29-like	GSVIVT00004302001
XM_002285289.2	359.897	40.2454	52.9082	3.9067	photosystem II core complex proteins psbY, chloroplastic-like	GSVIVT00030701001
XM_002264106.2	355.673	28.2474	11.9118	55.6633	histone H2B-like	GSVIVT00018093001
XM_002266388.1	350.887	27.6696	45.7068	10.0988	photosystem I reaction center subunit IV A, chloroplastic-like
XM_002281340.2	349.449	63.2397	38.6785	20.6699	40S ribosomal protein S30-like	GSVIVT00034217001
XM_002263977.2	348.624	104.307	94.6657	62.9555	cytochrome c oxidase subunit 6a, mitochondrial	GSVIVT00010652001
XM_002272080.2	346.754	10.2071	56.4739	16.5286	serine carboxypeptidase-like 18	GSVIVT00038626001
XM_002275951.2	336.4	38.4575	49.6097	8.56054	basic blue protein isoform 1	GSVIVT00026581001
XM_002284213.1	333.532	99.8294	70.7242	56.4739	60S ribosomal protein L37-3-like	GSVIVT00032478001
XM_002274958.2	329.935	25.1024	26.5132	36.6558	4-coumarate--CoA ligase 2	GSVIVT00014031001
XM_003633109.1	328.889	92.8973	74.0879	77.5502	uncharacterized protein LOC100852602
XM_002284528.1	328.125	35.0577	30.7333	109.188	histone H4-like isoform 1	GSVIVT00024423001
XM_002282877.1	327.907	69.4787	51.6495	50.6756	zinc finger A20 and AN1 domain-containing stress-associated protein 4 isoform 1	GSVIVT00021636001
XM_002274534.2	323.919	47.1463	38.6283	89.63	probable histone H2A.4 isoform 1	GSVIVT00023056001
XM_002277236.1	321.293	72.6178	52.8038	67.05	60S ribosomal protein L35a-1-like isoform 1
XM_002281850.2	318.898	71.3549	67.1457	43.827	60S ribosomal protein L11-2-like	GSVIVT00018776001
XM_002285248.1	315.11	81.3805	60.0251	52.4252	uncharacterized protein At3g23325	GSVIVT00020286001
XM_002273001.2	308.876	26.7559	38.2423	2.0502	uncharacterized protein LOC100244962 isoform 1	GSVIVT00037303001
XM_002284250.1	308.051	33.0553	18.4574	0.969822	dehydration-responsive protein RD22	GSVIVT00032485001
XM_002284654.1	305.564	56.7747	24.8696	24.2854	uncharacterized protein LOC100261125 isoform 1
XM_002270212.2	299.125	63.5544	75.0437	78.3434	blue-light photoreceptor PHR2	GSVIVT00028018001
XM_002282948.1	298.534	85.3887	68.6369	57.5557	60S ribosomal protein L31	GSVIVT00016611001
XM_002262809.1	292.192	49.6306	37.3358	89.7116	histone H4-like isoform 1	GSVIVT00021291001
XM_002285332.1	290.71	78.8121	35.6256	52.4345	bifunctional dihydroflavonol 4-reductase/flavanone 4-reductase	GSVIVT00024587001
XM_003635584.1	290.552	86.6455	58.3206	55.7316	U-box domain-containing protein 4-like	GSVIVT00012470001
XM_002282229.2	282.919	76.6664	72.5447	65.1172	thioredoxin M4, chloroplastic-like	GSVIVT00027655001
XM_002275234.2	282.629	41.931	40.444	32.9122	60S ribosomal protein L10 isoform 1
XM_002269621.2	278.614	65.406	44.978	30.3987	40S ribosomal protein S19-1	GSVIVT00030059001
XM_003635261.1	277.648	45.2178	36.2	1.59766	non-specific lipid-transfer protein-like	GSVIVT00011136001
XM_002266865.1	272.806	42.1637	39.6148	47.4539	mitochondrial import receptor subunit TOM5 homolog	GSVIVT00000043001
XM_002284076.2	269.426	60.5985	71.6724	80.6085	glucan endo-1,3-beta-glucosidase-like protein 3	GSVIVT00016211001
XM_002284068.1	267.808	63.3897	46.5716	4.92155	lamin-like protein	GSVIVT00021025001
XM_002284698.2	261.09	86.1447	74.4695	12.7022	uncharacterized protein LOC100260721 isoform 2	GSVIVT00027631001
XM_002282938.2	257.806	78.555	54.4346	49.4903	60S ribosomal protein L37a-like	GSVIVT00015869001
XM_002266700.2	252.536	62.6034	52.5193	32.646	40S ribosomal protein S5 isoform 1	GSVIVT00026702001
XM_002264353.2	250.559	57.1873	42.4948	34.3877	cytochrome b-c1 complex subunit 8	GSVIVT00023918001
XM_002277512.2	249.099	23.6096	41.1782	7.13096	pathogenesis-related protein 5	GSVIVT00008703001
XM_003631825.1	246.569	64.4732	52.4722	38.3985	probable fructose-bisphosphate aldolase 2, chloroplastic-like	GSVIVT00036826001
XM_002281157.2	245.863	27.5282	48.231	65.2132	osmotin-like protein	GSVIVT00024359001
XM_002284870.1	242.687	51.6039	56.1871	38.8744	geranylgeranyl diphosphate reductase, chloroplastic	GSVIVT00016328001
XM_002262568.2	242.253	60.2927	76.2293	37.5426	glutathione S-transferase	GSVIVT00027954001
XM_002284684.2	242.227	16.2379	15.1428	25.4327	HMG-Y-related protein A	GSVIVT00030549001
XM_002267310.2	240.307	43.1479	52.6179	29.3534	20 kDa chaperonin, chloroplastic	GSVIVT00019006001
XM_002263928.2	238.1	28.4637	25.8623	19.8832	aspartic proteinase nepenthesin-1	GSVIVT00008623001
XM_002277293.2	236.515	31.1067	19.678	26.3541	40S ribosomal protein S27-2-like	GSVIVT00037972001
XM_002267344.1	235.473	33.2797	35.2534	10.9834	tubulin beta-1 chain	GSVIVT00009147001
XM_002264778.2	235.04	59.9316	34.1411	23.5223	uncharacterized protein At4g01150, chloroplastic-like
XM_002274213.1	233.603	73.7292	60.9379	48.4891	ATP synthase subunit epsilon, mitochondrial isoform 1	GSVIVT00025273001
XM_002266523.2	231.56	38.8262	44.962	11.4433	probable mannitol dehydrogenase-like isoform 1
XM_002281860.2	230.172	37.5705	35.1674	5.35417	uncharacterized protein LOC100247359
XM_002283616.2	225.283	35.1271	30.2227	35.6034	peroxiredoxin-2E, chloroplastic	GSVIVT00021685001
XM_002274755.2	224.047	38.0165	40.6882	6.4608	vacuolar cation/proton exchanger 3-like	GSVIVT00021505001
XM_002267378.2	222.989	44.89	18.6004	19.3313	thiazole biosynthetic enzyme, chloroplastic	GSVIVT00006912001
XM_002267060.2	222.249	19.9287	27.0801	25.5684	uncharacterized protein LOC100257198 isoform 1	GSVIVT00031761001
XM_002269394.1	220.64	16.2336	7.71187	26.3633	zinc finger CCCH domain-containing protein 29-like	GSVIVT00029302001
XM_002269809.2	219.242	70.1904	54.3455	45.6485	60S ribosomal protein L22-2	GSVIVT00028015001
XM_002279656.2	218.652	11.1978	10.7846	51.0763	ethylene-responsive transcription factor 4	GSVIVT00003062001
XM_002276298.2	211.94	38.9992	30.5621	47.7174	probable calcium-binding protein CML35	GSVIVT00025318001
XM_002284733.2	211.411	16.0727	25.1927	10.3599	protochlorophyllide reductase, chloroplastic-like	GSVIVT00027634001
XM_002277222.2	210.427	48.7819	47.5428	44.1368	50S ribosomal protein L12, chloroplastic	GSVIVT00020721001
XM_002275447.2	208.798	32.9533	34.2137	62.4211	probable histone H2A.3	GSVIVT00012551001
XM_002271765.1	208.198	34.909	19.9225	5.65413	40S ribosomal protein S29-like
XM_003631600.1	205.599	49.4476	56.7906	19.8954	glucan endo-1,3-beta-glucosidase 7-like	GSVIVT00036393001
XM_002280918.2	205.114	60.0155	58.9271	50.1323	ubiquinol-cytochrome c reductase complex 6.7 kDa protein	GSVIVT00029468001
XM_003631361.1	203.394	5.58995	6.03925	34.0198	uncharacterized protein LOC100853997
XM_002282878.2	201.982	50.0266	57.1268	65.8378	uncharacterized protein LOC100258968	GSVIVT00025531001
XM_002279914.2	201.55	59.9071	45.7702	37.3863	40S ribosomal protein S3-3	GSVIVT00016476001
XM_002283772.1	200.973	12.2424	13.1474	30.9096	dihydrofolate reductase	GSVIVT00023340001
XM_002285222.2	199.674	14.852	16.0626	20.6848	monoglyceride lipase-like	GSVIVT00034536001
XM_002265978.1	198.53	42.0401	52.17	18.1645	myb-related protein 308	GSVIVT00008644001
XM_003631510.1	197.235	21.2098	21.2657	28.937	uncharacterized protein LOC100853859	GSVIVT00036277001
XM_002277028.1	189.877	38.2774	48.6858	49.6477	proton-coupled amino acid transporter 1-like	GSVIVT00019334001
XM_003632571.1	188.238	40.5675	28.5617	24.2591	nascent polypeptide-associated complex subunit alpha-like protein-like isoform 2
XM_002279595.1	188.111	60.5724	51.971	62.2431	pleckstrin homology domain-containing protein 1	GSVIVT00024133001
XM_002269405.2	188.07	55.7383	49.6381	35.8463	pyruvate dehydrogenase E1 component subunit beta	GSVIVT00026732001
XM_002268434.1	184.09	32.7824	40.604	6.24631	cytochrome P450 716B2	GSVIVT00017042001
XM_002268108.1	183.833	32.4288	9.99473	0.519706	uncharacterized protein At5g22580	GSVIVT00022077001
XM_002282435.1	183.557	61.1031	43.7151	39.4365	mitochondrial outer membrane protein porin of 34 kDa	GSVIVT00020884001
XM_002263422.1	182.321	41.3801	35.0728	54.5345	zinc finger protein CONSTANS-LIKE 4-like	GSVIVT00008803001
XM_002276853.1	181.661	47.3093	8.22095	1.94251	homeobox-leucine zipper protein ATHB-13-like	GSVIVT00037014001
XM_002280459.2	180.152	45.1682	38.4308	30.6899	putative pterin-4-alpha-carbinolamine dehydratase	GSVIVT00014161001
XM_002270091.1	176.768	52.6531	33.0276	26.0161	uncharacterized protein LOC100245319	GSVIVT00035980001
XM_002283101.2	175.474	16.3601	27.4181	6.13179	uncharacterized protein LOC100255628 isoform 1
XM_002268665.2	174.676	9.62403	9.67147	21.1726	arogenate dehydratase/prephenate dehydratase 6, chloroplastic	GSVIVT00022086001
XM_002272210.2	174.147	44.8372	27.316	23.9349	probable small nuclear ribonucleoprotein F
XM_002272946.1	168.954	41.1689	32.4021	38.7056	mitochondrial import receptor subunit TOM22 homolog 2	GSVIVT00028513001
XM_002285620.2	168.457	42.2634	26.0451	39.6611	uncharacterized protein LOC100248933
XM_002279275.2	168.223	23.2193	20.4362	16.3219	50S ribosomal protein L15, chloroplastic-like	GSVIVT00030345001
XM_003631575.1	166.075	37.7925	28.9082	35.5153	uncharacterized protein LOC100855134	GSVIVT00036448001
XM_002272746.2	164.377	11.4551	7.02754	45.366	4-coumarate--CoA ligase 1 isoform 1	GSVIVT00031383001
XM_002266459.2	161.887	46.7164	49.9831	44.1808	uncharacterized protein LOC100260307 isoform 1
XM_002285783.1	159.56	20.339	10.3644	16.5295	uncharacterized protein LOC100247254	GSVIVT00015293001
XM_002285224.2	159.546	16.7568	39.5984	28.0463	zinc finger protein ZAT10-like	GSVIVT00014947001
XM_002270479.2	157.912	35.7709	21.255	5.13627	costars family protein
XM_002284043.2	156.319	23.0902	24.3019	35.1852	probable ribose-5-phosphate isomerase-like
XM_002266248.1	155.499	29.082	18.6683	13.6819	60S acidic ribosomal protein P1-1 isoform 1
XM_002284916.2	155.014	44.9114	35.0426	33.9776	DELLA protein SLR1-like
XM_002273466.2	154.806	28.6964	35.6768	7.33325	GATA transcription factor 9-like	GSVIVT00018182001
XM_002272111.2	152.824	25.2912	24.5637	13.9133	upstream activation factor subunit spp27	GSVIVT00007730001
XM_002269922.1	152.811	37.6792	23.7915	21.368	putative esterase HI_1161 isoform 1	GSVIVT00019735001
XM_002275192.1	152.533	37.6707	31.3304	12.9446	NADH dehydrogenase [ubiquinone] 1 alpha subcomplex subunit 2 isoform 1	GSVIVT00006248001
XM_002279886.2	151.889	47.8351	31.6183	21.702	pollen-specific protein SF3 isoform 1	GSVIVT00018297001
XM_002270700.1	149.546	30.2537	31.8461	23.6394	cytochrome P450 77A2	GSVIVT00035000001
XM_002267487.2	148.049	40.6773	46.2474	35.8137	40S ribosomal protein S11	GSVIVT00005647001
XM_002285655.1	148.048	30.6566	15.2714	5.46869	non-specific lipid-transfer protein-like protein At2g13820-like	GSVIVT00024758001
XM_002284462.1	146.511	20.5121	16.2645	7.99124	photosystem I reaction center subunit VI, chloroplastic isoform 2
XM_003632063.1	146.185	34.6184	32.4283	30.5388	60S ribosomal protein L12-like
XM_002277391.1	145.958	44.8099	46.2949	33.8509	uncharacterized protein LOC100243015	GSVIVT00028308001
XM_003633081.1	145.832	27.1414	27.9999	13.8377	uncharacterized protein LOC100261125 isoform 2
XM_002267729.2	145.72	34.4466	14.0682	0.756023	triose phosphate/phosphate translocator, chloroplastic-like	GSVIVT00030048001
XM_002278066.2	145.007	46.7902	43.8544	37.2321	NADH dehydrogenase [ubiquinone] 1 alpha subcomplex subunit 8-B isoform 1	GSVIVT00019849001
XM_002266042.2	144.76	41.7712	35.0155	28.4062	H/ACA ribonucleoprotein complex subunit 3-like protein	GSVIVT00000592001
XM_003631714.1	143.319	25.4612	16.6438	40.5075	probable CCR4-associated factor 1 homolog 7-like	GSVIVT00032701001
XM_002283841.1	143.142	44.9606	39.2721	36.839	mitochondrial import inner membrane translocase subunit Tim9	GSVIVT00024321001
XM_002267104.1	142.932	16.9904	7.81716	1.71549	scarecrow-like protein 4-like	GSVIVT00024945001
XM_002266279.2	142.739	39.5377	30.09	29.9545	acyl carrier protein 1, mitochondrial	GSVIVT00018992001
XM_002268909.2	141.905	43.7876	30.9912	39.6532	probable small nuclear ribonucleoprotein Sm D2-like	GSVIVT00028009001
XM_002285771.2	141.055	14.2892	1.84225	7.26298	uncharacterized protein LOC100252409	GSVIVT00015267001
XM_002265602.1	139.273	34.3477	10.8305	2.29866	3-hydroxy-3-methylglutaryl-coenzyme A reductase 1-like	GSVIVT00006002001
XM_002263427.2	137.016	20.4132	15.4747	36.3504	PRA1 family protein B4 isoform 1	GSVIVT00037403001
XM_003631236.1	136.465	32.6539	29.0287	26.6481	uncharacterized protein At1g27050-like	GSVIVT00028979001
XM_002285726.1	136.205	4.004	10.6631	15.576	uncharacterized protein LOC100259041	GSVIVT00015203001
XM_002271906.1	135.485	39.7648	40.3934	10.5971	sterol 14-demethylase	GSVIVT00006211001
XM_002284018.1	135.163	29.3514	32.5141	14.6368	uncharacterized protein LOC100264352 isoform 1	GSVIVT00014735001
XM_003631634.1	135.049	14.5356	27.5663	15.9635	cinnamate beta-D-glucosyltransferase isoform 2
XM_003632110.1	132.868	21.9444	14.6001	6.25142	uncharacterized protein LOC100853239
XM_002282474.2	132.831	31.7054	36.2095	2.58104	protein HOTHEAD isoform 1	GSVIVT00001080001
XM_003631174.1	131.435	33.6525	35.3316	32.6336	uncharacterized protein LOC100243974	GSVIVT00030330001
XM_002278327.1	131.256	13.6517	13.8373	3.08927	lysosomal beta glucosidase-like isoform 1	GSVIVT00017475001
XM_002276759.1	131.216	35.63	35.5205	35.5636	protein TIC 20-II, chloroplastic	GSVIVT00025043001
XM_002275380.2	129.932	26.8563	15.9401	2.07072	uncharacterized protein LOC100250173	GSVIVT00025297001
XM_002279812.2	129.69	23.674	22.2699	18.4251	uncharacterized protein LOC100249118
XM_002270130.2	129.62	30.0672	22.7621	24.1313	upstream activation factor subunit spp27	GSVIVT00022981001
XM_003631297.1	127.797	13.6859	19.5869	26.325	uncharacterized protein LOC100852583	GSVIVT00021283001
XM_002278129.1	127.764	34.854	25.0463	13.3772	multiple C2 and transmembrane domain-containing protein 2	GSVIVT00025351001
XM_002265668.2	127.592	41.4813	37.4088	34.076	NADH dehydrogenase [ubiquinone] iron-sulfur protein 4, mitochondrial	GSVIVT00004200001
XM_002265104.1	127.232	27.6659	3.69638	0.731344	vacuolar amino acid transporter 1	GSVIVT00035720001
XM_002281946.2	123.681	26.8002	29.9194	26.6645	copper transporter 5	GSVIVT00032295001
XM_002273385.2	123.094	34.0297	34.0048	14.6336	peptidyl-prolyl cis-trans isomerase CYP20-3, chloroplastic-like isoform 1	GSVIVT00028216001
XM_002284460.2	122.842	18.2552	13.579	6.31931	photosystem I reaction center subunit VI, chloroplastic isoform 1	GSVIVT00034383001
XM_002268411.2	122.502	13.78	9.09634	5.00797	uncharacterized protein LOC100253295
XM_002263679.1	122.197	13.8299	10.4822	9.8828	21 kDa protein	GSVIVT00029885001
XM_002276501.2	121.778	25.9542	22.0117	9.15653	uncharacterized protein LOC100261829	GSVIVT00022182001
XM_002284016.1	121.643	32.778	36.9364	19.5678	plastidic glucose transporter 4	GSVIVT00038247001
XM_002275570.1	121.094	18.1977	14.0904	29.8699	uncharacterized protein LOC100264828
XM_002276105.1	121.019	16.0931	8.53347	4.40861	MADS-box transcription factor 18	GSVIVT00002779001
XM_003633512.1	120.807	1.33774	1.65317	35.836	uncharacterized protein LOC100256779
XM_002276010.1	119.713	25.7909	19.0631	23.3439	uncharacterized protein LOC100254925	GSVIVT00034181001
XM_002272665.1	119.285	32.1853	26.6719	7.52357	aminomethyltransferase, mitochondrial	GSVIVT00010970001
XM_002271629.2	119.112	17.1175	39.2018	1.41404	probable pectinesterase/pectinesterase inhibitor 40-like	GSVIVT00028034001
XM_002269060.2	119.103	34.1995	25.583	2.01095	3-hydroxyacyl-CoA dehydratase PASTICCINO 2 isoform 1	GSVIVT00004862001
XM_003632369.1	115.722	29.5892	17.55	25.6161	ubiquitin-40S ribosomal protein S27a isoform 2	GSVIVT00028185001
XM_002263017.2	115.03	31.8097	27.8797	29.8559	60S ribosomal protein L3	GSVIVT00010223001
XM_002274927.2	114.554	17.6365	18.602	6.29724	ATP synthase delta chain, chloroplastic	GSVIVT00001774001
XM_002276831.1	114.538	26.483	11.0952	0.0747491	pathogenesis-related protein PR-1	GSVIVT00031449001
XM_002262977.1	114.03	27.802	20.7398	21.2813	cytochrome b-c1 complex subunit 8	GSVIVT00013852001
XM_002279191.1	113.623	30.8634	14.43	36.3977	fatty acid desaturase 3	GSVIVT00026952001
XM_002269887.2	112.374	28.0809	28.1808	14.4037	CBL-interacting serine/threonine-protein kinase 14 isoform 1	GSVIVT00037473001
XM_002272496.2	112.332	28.9332	17.6734	11.8719	rac-like GTP-binding protein RAC1	GSVIVT00014385001
XM_002285517.2	112.065	30.0175	11.4643	3.92165	DNA-damage-repair/toleration protein DRT100	GSVIVT00024648001
XM_002285693.2	111.835	33.1883	18.0346	24.9288	uncharacterized protein LOC100267227 isoform 1	GSVIVT00024819001
XM_002281405.2	110.132	23.759	17.6188	3.12075	protein LHCP TRANSLOCATION DEFECT	GSVIVT00027365001
XM_002278421.1	110.132	13.7845	2.4523	0.48849	uncharacterized protein LOC100263547	GSVIVT00028591001
XM_002282837.2	109.977	34.0012	29.7288	30.6302	acyl carrier protein 2, mitochondrial	GSVIVT00021632001
XM_002271917.1	109.568	13.2255	10.7494	7.70992	uncharacterized protein LOC100250168	GSVIVT00000090001
XM_002283543.2	107.638	26.7073	2.31861	0.41817	putative calcium-transporting ATPase 13, plasma membrane-type-like	GSVIVT00020071001
XM_002281448.2	107.12	26.9915	29.2557	29.4597	tryptophan synthase beta chain 2, chloroplastic	GSVIVT00027369001
XM_002281113.1	106.345	31.0729	24.7458	8.62433	trafficking protein particle complex subunit 4	GSVIVT00022556001
XM_002269235.1	105.531	30.2025	34.5228	31.9132	pleckstrin homology domain-containing protein 1	GSVIVT00029262001
XM_002281220.2	102.743	12.6454	9.55357	22.9551	40S ribosomal protein S17	GSVIVT00021536001
XM_002284005.2	102.16	25.7471	26.4538	22.4462	nuclear transcription factor Y subunit C-1-like isoform 1
XM_002281423.2	101.658	24.5753	16.9506	2.3045	uncharacterized protein LOC100257849	GSVIVT00032276001
XM_003632667.1	101.342	24.5704	7.98105	3.95315	glutamate dehydrogenase 1	GSVIVT00025474001
XM_002282751.1	101.125	4.96341	3.24223	11.0797	uncharacterized protein LOC100243388	GSVIVT00016086001
XM_002275292.2	100.509	13.2768	14.4754	18.828	uncharacterized protein LOC100263332	GSVIVT00002932001
XM_003635513.1	99.3913	17.2977	8.13959	3.40313	leucine-rich repeat receptor-like serine/threonine-protein kinase BAM1-like	GSVIVT00010645001
XM_002274883.2	98.2017	11.4799	10.0607	13.4182	uncharacterized protein LOC100261290	GSVIVT00029187001
XM_002282896.1	98.134	31.6125	28.4038	21.7284	protein TRANSPARENT TESTA 12	GSVIVT00018841001
XM_002285709.2	97.9471	16.7518	9.42588	6.5277	39S ribosomal protein L41-A, mitochondrial	GSVIVT00015183001
XM_002268484.2	97.9258	4.16465	10.4405	21.9466	nematode resistance protein-like HSPRO2 isoform 1	GSVIVT00029253001
XM_002277187.2	97.5757	5.64227	10.6211	19.9511	late embryogenesis abundant protein Lea14-A	GSVIVT00026910001
XM_002285310.2	97.5594	21.8627	17.4043	6.80966	uncharacterized protein LOC100248700	GSVIVT00036647001
XM_002274601.1	97.0984	18.1987	16.9923	12.8338	50S ribosomal protein L34, chloroplastic-like
XM_003633940.1	96.659	30.0319	15.962	5.0386	uncharacterized protein LOC100264930
XM_002265842.2	95.9198	23.2188	10.6637	15.9584	histone H2AX	GSVIVT00006109001
XM_002280551.1	95.9059	5.92646	6.31016	15.3593	uncharacterized protein At1g01500-like	GSVIVT00000528001
XM_002284940.2	95.2616	19.6257	16.5963	7.73894	nudix hydrolase 18, mitochondrial	GSVIVT00030581001
XM_002280078.1	95.162	12.1601	14.7353	7.79721	uncharacterized protein At4g01150, chloroplastic	GSVIVT00026973001
XM_002276975.2	94.9707	18.5362	8.50809	9.93565	probable carboxylesterase 8-like	GSVIVT00026298001
XM_002284631.2	94.4523	30.3324	28.7004	20.0126	putative glycosyltransferase 3	GSVIVT00016294001
XM_002271395.1	94.4054	27.3458	23.986	23.9833	DAG protein, chloroplastic-like	GSVIVT00028540001
XM_002276950.2	94.1776	23.8188	24.1986	25.6911	40S ribosomal protein S4-like
XM_002268952.2	93.8689	2.21278	3.15914	10.0872	hydroxycinnamoyl-Coenzyme A shikimate/quinate hydroxycinnamoyltransferase	GSVIVT00025189001
XM_002277243.2	93.501	9.82658	6.12458	0.221462	GDSL esterase/lipase At5g45950-like isoform 1	GSVIVT00003014001
XM_003631113.1	93.4032	29.5814	13.7556	4.61638	uncharacterized protein LOC100853084	GSVIVT00030050001
XM_002283518.2	93.3786	22.3575	18.5461	11.8396	60S ribosomal protein L22-2	GSVIVT00022695001
XM_002285319.2	93.3601	12.1637	2.57673	0.528255	pollen-specific protein SF3	GSVIVT00014964001
XM_002270526.2	93.317	16.0259	20.6027	7.87286	D-threo-aldose 1-dehydrogenase	GSVIVT00038531001
XM_002272716.2	92.5507	10.8593	1.05102	0.960188	homeobox-leucine zipper protein HAT3-like	GSVIVT00019117001
XM_002283876.2	92.1412	4.08277	1.15337	11.8014	histone H4-like isoform 1	GSVIVT00018518001
XM_002267894.1	91.8756	1.94938	5.5839	20.6542	aspartic proteinase nepenthesin-1-like	GSVIVT00002585001
XM_002274851.2	91.6739	20.3786	24.8397	16.1955	monoglyceride lipase	GSVIVT00018193001
XM_002278470.1	90.3405	22.7431	5.49422	2.1027	uncharacterized protein LOC100267682	GSVIVT00015703001
XM_002266316.1	90.2199	16.1666	13.0065	0.652581	monocopper oxidase-like protein SKU5	GSVIVT00007292001
XM_002279868.2	88.346	9.33075	3.81053	2.77295	uncharacterized protein LOC100260289	GSVIVT00029424001
XM_003635505.1	88.2844	24.495	17.4051	5.78051	tubulin alpha-1 chain-like
XM_003634380.1	88.0462	19.7777	19.8075	8.93854	caffeic acid 3-O-methyltransferase-like	GSVIVT00015403001
XM_002277506.2	87.52	17.3229	10.4061	17.7338	uncharacterized protein LOC100259996 isoform 1	GSVIVT00037977001
XM_002265598.2	86.4767	24.1117	17.1623	11.6401	zinc transporter 2-like isoform 1	GSVIVT00033348001
XM_002264964.1	86.2998	23.6957	8.6202	0.559713	annexin D4	GSVIVT00005494001
XM_002264897.2	85.3424	11.317	12.236	27.0864	serine acetyltransferase 1, chloroplastic-like	GSVIVT00033340001
XM_002269703.2	84.9222	14.3391	1.2133	2.93608	5'-adenylylsulfate reductase 3, chloroplastic isoform 1	GSVIVT00025889001
XM_003632686.1	84.1802	21.5377	17.3252	7.50157	DNA-directed RNA polymerases I, II, and III subunit RPABC1-like	GSVIVT00000682001
XM_002281871.1	84.0021	20.943	17.3176	1.9598	phospholipase A1-Igamma2, chloroplastic-like	GSVIVT00023845001
XM_002275700.2	82.5174	17.6485	15.3526	16.0131	small nuclear ribonucleoprotein Sm D1-like	GSVIVT00033465001
XM_002266315.1	82.3635	14.3278	10.5991	9.77201	uncharacterized protein LOC100265302 isoform 1	GSVIVT00033360001
XM_002282841.1	81.9882	8.1677	6.64093	8.51288	uncharacterized protein LOC100264357	GSVIVT00014631001
XM_002285302.1	81.8125	5.75917	8.40106	5.56368	probably inactive leucine-rich repeat receptor-like protein kinase At3g28040-like	GSVIVT00036645001
XM_002278770.2	81.6789	21.5878	13.7671	15.9609	60S ribosomal protein L30	GSVIVT00028795001
XM_002273425.2	81.5563	16.9988	21.0551	18.1199	E3 ubiquitin-protein ligase RING1-like	GSVIVT00036948001
XM_002275385.2	81.3707	11.4893	7.76863	5.67346	uncharacterized protein LOC100257932	GSVIVT00029196001
XM_002278700.1	81.2027	8.10085	10.5888	11.3408	germin-like protein 2	GSVIVT00022489001
XM_002266647.1	79.9729	16.6599	14.8503	3.25659	uncharacterized protein LOC100253490	GSVIVT00008650001
XM_002277821.2	78.6709	15.1731	10.4725	18.807	probable protein phosphatase 2C 52	GSVIVT00025997001
XM_002267024.1	78.4909	21.8957	14.9324	14.5948	uncharacterized protein LOC100246302 isoform 1
XM_002267194.2	78.1156	22.2952	17.1476	18.5647	uncharacterized protein LOC100259677	GSVIVT00003713001
XM_002270783.2	77.7608	14.2482	11.8283	4.87866	50S ribosomal protein L18, chloroplastic isoform 1	GSVIVT00019749001
XM_002273267.2	77.1343	22.6695	24.1652	6.39099	uncharacterized protein LOC100265666	GSVIVT00002455001
XM_002285506.1	76.6396	4.7298	11.2299	4.64648	uncharacterized protein LOC100245533 isoform 1	GSVIVT00015022001
XM_002280657.2	76.3092	10.7096	8.27064	2.22327	24-methylenesterol C-methyltransferase 2	GSVIVT00036172001
XM_002285797.1	76.055	18.3764	12.5633	8.47124	30S ribosomal protein S13, chloroplastic	GSVIVT00015322001
XM_002283302.1	76.0099	6.02379	19.7277	8.33258	cytochrome P450 98A2	GSVIVT00023306001
XM_002285884.2	75.39	21.1749	14.9682	20.1346	4-coumarate--CoA ligase-like 5	GSVIVT00015553001
XM_002282804.1	75.1337	15.8834	6.88356	11.2558	deoxyuridine 5'-triphosphate nucleotidohydrolase-like	GSVIVT00014628001
XM_002267777.2	74.9531	20.9251	16.1375	13.6745	50S ribosomal protein L35, chloroplastic	GSVIVT00009281001
XM_002282146.2	74.3488	8.83809	2.77692	7.2618	phosphoethanolamine N-methyltransferase	GSVIVT00017822001
XM_002284234.2	74.2855	15.9437	9.77881	10.7254	mitochondrial import inner membrane translocase subunit Tim8	GSVIVT00017994001
XM_003631202.1	74.1072	8.74577	9.43638	2.475	E3 ubiquitin-protein ligase AIP2-like	GSVIVT00030766001
XM_002264211.2	73.5261	16.1581	8.48873	2.34283	nephrocystin-3	GSVIVT00004098001
XM_002285137.2	73.4572	22.1946	22.354	22.3146	IAA-alanine resistance protein 1	GSVIVT00030650001
XM_002278679.2	72.8369	23.7305	8.77049	16.7218	uncharacterized protein LOC100254564	GSVIVT00035240001
XM_002278228.1	72.5678	13.9891	9.26929	6.52406	uncharacterized protein LOC100256211	GSVIVT00019853001
XM_003633114.1	72.5521	13.7515	5.69886	12.4018	lysosomal Pro-X carboxypeptidase-like	GSVIVT00005095001
XM_002267108.2	72.3985	15.5506	11.3473	17.2473	uncharacterized protein LOC100258937
XM_002276531.2	72.2415	16.3695	8.11054	3.54153	fructose-1,6-bisphosphatase, chloroplastic-like	GSVIVT00021434001
XM_002274469.2	72.1065	15.6743	19.1245	5.38577	chaperone protein dnaJ 11, chloroplastic-like
XM_002277463.1	71.8952	3.28148	11.5258	5.7147	calcium-binding protein CML37	GSVIVT00002973001
XM_003635217.1	71.7869	22.39	10.3879	13.5131	uncharacterized protein LOC100853335
XM_002285096.1	71.5882	16.5127	22.55	2.08948	uncharacterized protein LOC100251941
XM_002273613.2	71.5646	11.3539	18.446	12.3382	NAC domain-containing protein 68	GSVIVT00037911001
XM_002284467.2	71.2204	13.3241	7.89338	7.19415	IAA-amino acid hydrolase ILR1-like 6-like	GSVIVT00015404001
XM_002276688.2	70.7759	9.85286	9.04807	3.2288	uncharacterized protein LOC100245973
XM_002277601.1	70.7434	16.832	11.9028	8.07117	uncharacterized protein LOC100267009	GSVIVT00034134001
XM_002283219.1	70.5671	17.1291	15.1218	11.5253	RING finger protein 126	GSVIVT00020045001
XM_002278375.2	70.4719	19.6327	8.3499	3.55259	histidine-containing phosphotransfer protein 1 isoform 1	GSVIVT00019855001
XM_002267599.2	70.4383	11.4351	11.4676	10.7039	G-type lectin S-receptor-like serine/threonine-protein kinase At1g34300	GSVIVT00001735001
XM_002271453.2	70.076	8.31071	5.16193	6.80236	uncharacterized protein LOC100266676
XM_003632985.1	69.9745	9.52026	7.33873	3.47404	uncharacterized protein LOC100853685	GSVIVT00028344001
XM_003634660.1	69.7372	8.30282	9.61908	6.22896	thiazole biosynthetic enzyme, chloroplastic
XM_002284115.2	69.7276	4.68639	4.19429	13.2128	flavonoid 3'-monooxygenase	GSVIVT00016215001
XM_002280836.2	69.4816	11.835	18.5517	10.5934	magnesium-protoporphyrin O-methyltransferase	GSVIVT00018037001
XM_002269091.2	69.4435	9.56757	5.64022	7.30504	protein TRANSPORT INHIBITOR RESPONSE 1	GSVIVT00023591001
XM_002277851.2	69.3882	22.5891	16.2604	12.2167	homoserine kinase-like	GSVIVT00017199001
XM_002264304.1	69.3197	17.5613	14.0212	8.78987	30S ribosomal protein S6 alpha, chloroplastic	GSVIVT00006697001
XM_002272298.1	69.2233	17.1311	10.5344	18.1154	scarecrow-like transcription factor PAT1-like	GSVIVT00029142001
XM_002284783.1	69.0908	4.45772	3.93228	10.7408	protein PLANT CADMIUM RESISTANCE 2	GSVIVT00030565001
XM_002273373.1	68.5358	20.7372	16.023	11.1287	mitochondrial import inner membrane translocase subunit Tim8	GSVIVT00037909001
XM_002282481.2	67.5194	14.1338	8.19463	2.48759	ferredoxin-1-like	GSVIVT00019994001
XM_002279493.1	67.4311	19.5746	20.4368	4.15033	NADP-dependent alkenal double bond reductase P2	GSVIVT00034735001
XM_002283580.2	67.275	14.6432	13.2596	11.1338	30S ribosomal protein 3, chloroplastic-like isoform 1	GSVIVT00038203001
XM_002281696.2	66.8966	15.8467	9.45058	14.3678	U3 small nucleolar ribonucleoprotein protein IMP3	GSVIVT00038090001
XM_003634331.1	66.7208	21.3044	13.2974	13.3334	uncharacterized protein LOC100853900 isoform 1
XM_002274807.2	66.5838	3.75206	12.1434	4.49227	uncharacterized protein LOC100254836 isoform 1	GSVIVT00038592001
XM_002273882.1	66.5496	10.8318	7.61647	0.431332	uncharacterized protein LOC100247851	GSVIVT00002963001
XM_002280228.2	66.4727	8.6682	5.49834	2.43208	probable L-type lectin-domain containing receptor kinase S.7-like	GSVIVT00018304001
XM_003632320.1	65.9411	8.64025	3.68728	4.56343	CLAVATA3/ESR (CLE)-related protein TDIF-like
XM_002263786.2	65.7883	20.6668	17.0969	6.14221	tubulin alpha-2 chain	GSVIVT00010650001
XM_002282446.2	65.4693	6.36625	6.59941	1.20297	uncharacterized protein At4g06744-like
XM_002271710.2	64.3138	14.5494	16.7977	7.73117	succinyl-CoA ligase [ADP-forming] subunit alpha-1, mitochondrial	GSVIVT00031891001
XM_002284952.1	64.0825	19.5043	15.6309	13.9754	uncharacterized protein LOC100265811	GSVIVT00027687001
XM_002277764.2	63.9928	14.4445	12.3394	7.60081	50S ribosomal protein 6, chloroplastic	GSVIVT00028574001
XM_002280761.1	63.7834	9.39526	1.0229	0.215287	cytokinin dehydrogenase 5	GSVIVT00014541001
XM_003633384.1	63.7345	1.20214	2.5255	15.1432	uncharacterized protein LOC100853941
XM_002274311.2	63.7174	10.6663	5.62294	6.02374	uncharacterized protein LOC100253575	GSVIVT00037324001
XM_002277585.1	63.6017	10.6273	17.1251	4.48543	ethylene-responsive transcription factor ERF017	GSVIVT00016399001
XM_002283316.1	63.5038	13.661	7.12399	5.71564	protein BRASSINAZOLE-RESISTANT 1	GSVIVT00014672001
XM_002280671.1	63.3052	12.0309	5.0624	1.44191	glycine cleavage system H protein, mitochondrial isoform 1	GSVIVT00015781001
XM_002274610.2	62.9961	9.63906	6.62631	2.71975	uncharacterized protein LOC100245212	GSVIVT00037209001
XM_002276746.1	62.8903	11.4145	9.89873	20.5745	L-type lectin-domain containing receptor kinase VIII.2	GSVIVT00021442001
XM_002268429.2	62.4763	19.8971	17.7902	14.6412	60S ribosomal protein L15-like	GSVIVT00030872001
XM_002279461.2	62.3328	9.23383	5.04701	1.96973	glutamine synthetase leaf isozyme, chloroplastic	GSVIVT00019881001
XM_003635161.1	62.0174	6.79632	9.91901	7.71899	uncharacterized protein LOC100853638
XM_002273642.2	61.9391	1.05919	0.527711	11.5146	uncharacterized protein LOC100243770	GSVIVT00018589001
XM_003634256.1	61.9253	20.1123	17.3522	1.04037	uncharacterized protein At5g01610-like	GSVIVT00016284001
XM_002267503.1	61.7576	19.5884	14.1904	10.9035	cysteine-rich PDZ-binding protein	GSVIVT00006914001
XM_002285812.1	61.4279	8.64767	12.0275	2.6288	lysM domain-containing GPI-anchored protein 1	GSVIVT00015378001
XM_002283469.2	61.2345	13.4117	9.38915	7.05141	acetylglutamate kinase, chloroplastic	GSVIVT00032389001
XM_002265691.2	61.1508	17.8707	12.3456	4.39997	uncharacterized protein LOC100243309	GSVIVT00000042001
XM_002283614.2	60.6933	16.9917	13.449	8.06521	30S ribosomal protein S9, chloroplastic	GSVIVT00014698001
XM_002279029.2	60.5855	9.16601	8.7758	6.44274	uncharacterized protein LOC100249671	GSVIVT00025103001
XM_002284501.2	60.5695	14.2729	11.3748	0.776761	thylakoid membrane phosphoprotein 14 kDa, chloroplastic isoform 1
XM_003634598.1	60.2228	15.9042	18.276	16.0822	ribosomal protein S2, mitochondrial-like	GSVIVT00027688001
XM_002285242.1	59.9687	5.90901	6.63921	1.73027	uncharacterized protein LOC100244679
XM_002264740.1	59.9113	19.4918	17.3926	6.01334	uncharacterized protein LOC100254951	GSVIVT00030905001
XM_002276964.1	59.8973	10.9655	12.0109	16.1448	bifunctional aspartate aminotransferase and glutamate/aspartate-prephenate aminotransferase	GSVIVT00019453001
XM_002284185.2	59.8301	17.0537	11.5256	13.4179	DNA-directed RNA polymerase II subunit RPB7	GSVIVT00020128001
XM_002284238.2	59.1522	13.7278	12.2818	15.8116	uncharacterized protein LOC100246896	GSVIVT00027568001
XM_003635372.1	58.5815	12.3691	9.15601	2.30222	sphingolipid delta(4)-desaturase DES1-like	GSVIVT00008277001
XM_003631640.1	58.5493	11.8699	11.9685	12.7071	uncharacterized protein LOC100260985 isoform 2
XM_002283206.1	58.4265	7.04051	5.59371	9.21393	transcription factor AS1	GSVIVT00038174001
XM_002280709.1	58.3524	19.2521	14.2202	1.28308	bark storage protein A-like	GSVIVT00016709001
XM_002268534.2	58.2652	16.1263	5.89526	2.2039	uncharacterized protein LOC100250578 isoform 1
XM_002283497.2	58.1437	17.8069	15.6028	9.58728	ZF-HD homeobox protein At4g24660-like	GSVIVT00020963001
XM_003633235.1	58.0194	9.84422	15.9135	4.3476	uncharacterized protein LOC100256762
XM_002267578.2	57.9978	18.3395	13.4685	4.77469	acyl carrier protein 4, chloroplastic	GSVIVT00006175001
XM_002270817.1	57.7586	13.6567	7.42736	5.19689	epoxide hydrolase 2	GSVIVT00033031001
XM_002277580.2	57.5276	13.0161	12.4409	4.73519	probable arabinose 5-phosphate isomerase	GSVIVT00028572001
XM_002285870.1	57.1421	16.4952	16.6238	14.2435	glutathione S-transferase PARB	GSVIVT00015524001
XM_002280687.2	56.4909	13.9721	10.4085	7.65793	WD repeat-containing protein 61	GSVIVT00016508001
XM_002285593.2	56.4664	12.6408	8.95682	14.6288	zinc finger CCCH domain-containing protein 14-like	GSVIVT00024711001
XM_002277171.2	56.4601	12.4988	7.41865	12.4549	60S ribosomal protein L28-1	GSVIVT00032162001
XM_002276126.2	56.1961	13.4377	9.36032	4.92863	probable inactive receptor kinase At5g58300	GSVIVT00023925001
XM_002271215.1	55.9118	6.19868	1.83055	5.74245	L-lactate dehydrogenase A	GSVIVT00009618001
XM_002271841.1	55.7686	11.3077	14.5857	10.3909	UPF0392 protein RCOM_0530710-like	GSVIVT00028930001
XM_002276900.2	55.7528	5.32943	10.209	18.4606	probable protein phosphatase 2C 25 isoform 1	GSVIVT00024072001
XM_002263602.2	55.7419	8.36073	4.81906	1.60664	probable glutathione S-transferase	GSVIVT00006646001
XM_002272662.2	55.6189	17.4348	13.5035	16.8247	uncharacterized protein LOC100242357	GSVIVT00030085001
XM_003634793.1	55.5813	16.9752	12.9321	13.9635	NADH dehydrogenase [ubiquinone] iron-sulfur protein 4, mitochondrial-like
XM_002263963.2	55.4787	5.54455	11.3334	2.11385	transcription factor bHLH35	GSVIVT00006790001
XM_002283044.2	54.5313	8.19044	6.59402	15.8637	mitogen-activated protein kinase kinase 5	GSVIVT00017883001
XM_002280500.2	54.5177	8.73451	5.44472	3.32611	uncharacterized protein LOC100263174	GSVIVT00021514001
XM_002276555.2	54.4601	16.3224	12.8316	9.53343	uncharacterized protein LOC100248360	GSVIVT00037367001
XM_002276718.2	53.4265	15.1055	9.37523	3.3726	shaggy-related protein kinase epsilon	GSVIVT00020713001
XM_002265401.2	53.2353	16.9741	10.3941	6.34619	serine/threonine-protein kinase At5g01020-like	GSVIVT00033617001
XM_002268728.2	52.9961	15.003	7.32506	0.0777612	patellin-4 isoform 1	GSVIVT00029827001
XM_002282808.1	52.9413	17.5702	10.4094	9.71075	F-box protein PP2-A12	GSVIVT00001098001
XM_002284370.2	52.8741	9.68812	6.20068	0.950527	3-hydroxyacyl-CoA dehydratase 2	GSVIVT00024393001
XM_002284843.1	52.8347	3.38443	8.47497	3.36799	cysteine-rich repeat secretory protein 12-like	GSVIVT00030576001
XM_002281891.2	52.8345	10.0488	6.43484	4.67079	putative H/ACA ribonucleoprotein complex subunit 1-like protein 1 isoform 1	GSVIVT00025475001
XM_002272533.2	52.8066	5.84581	0.796417	0.759222	probable membrane-associated kinase regulator 2-like	GSVIVT00002524001
XM_002285389.1	52.7277	5.84245	1.47915	2.18423	uncharacterized protein LOC100257066	GSVIVT00024602001
XM_002284663.1	52.7244	9.32876	8.99878	3.36561	uncharacterized protein LOC100259528	GSVIVT00018054001
XM_003635494.1	52.3309	12.3309	9.50186	14.8906	uncharacterized protein LOC100854495	GSVIVT00011814001
XM_002279621.2	52.2124	12.7156	11.3037	5.17238	50S ribosomal protein L6, chloroplastic-like	GSVIVT00026031001
XM_002283183.1	52.0152	13.3826	6.70182	8.36846	probable WRKY transcription factor 7-like	GSVIVT00019549001
XM_002285429.2	51.7658	10.1381	6.33206	17.0971	uncharacterized protein LOC100250989
XM_002280495.2	51.5459	14.3123	5.80514	0.915074	uncharacterized protein LOC100261908	GSVIVT00026984001
XM_002284082.1	51.4258	5.61042	2.15272	6.71953	auxin-responsive protein IAA27 isoform 1	GSVIVT00016706001
XM_002279711.1	51.3153	15.284	13.8076	4.0108	uncharacterized protein LOC100258497	GSVIVT00026036001
XM_003632276.1	51.0063	13.2847	12.5631	10.0757	homocysteine S-methyltransferase 2-like	GSVIVT00023763001
XM_002272341.2	50.8809	13.0013	10.1283	7.13086	HD domain-containing protein 2 homolog isoform 1	GSVIVT00017109001
XM_002283349.2	50.7921	8.56692	12.6989	10.9959	acid phosphatase 1-like	GSVIVT00016639001
XM_002285457.1	50.5561	11.2971	10.6264	3.09328	squalene monooxygenase isoform 1	GSVIVT00015002001
XM_002275515.1	50.315	5.13273	6.08314	7.01795	uncharacterized protein LOC100242538	GSVIVT00029200001
XM_002273732.2	50.1389	14.5862	14.0665	3.66311	oligopeptide transporter 3-like	GSVIVT00004656001
XM_002269683.2	49.8949	10.4789	9.45307	8.65022	probable carboxylesterase 18	GSVIVT00003632001
XM_002281063.2	49.8759	6.12854	1.64989	0.39321	protein LOL1-like
XM_002269320.1	49.353	10.5082	2.35949	0.633296	probable cinnamyl alcohol dehydrogenase 6	GSVIVT00014356001
XM_002263423.1	49.3252	14.1843	3.63516	0.044428	salicylate O-methyltransferase-like	GSVIVT00036741001
XM_002282035.2	49.1879	15.9758	10.3005	5.96668	ubiquitin-60S ribosomal protein L40	GSVIVT00021580001
XM_003634948.1	49.1717	11.2268	9.56571	8.61376	F-box protein SKIP27-like
XM_002262718.2	49.0335	8.68358	12.5895	1.90299	uncharacterized protein LOC100250645	GSVIVT00026129001
XM_002285477.2	48.762	13.5277	13.9529	13.5881	zinc transporter ZTP29	GSVIVT00024638001
XM_002265431.2	48.535	12.4706	11.3907	1.84503	uncharacterized protein LOC100263777	GSVIVT00028859001
XM_002284044.2	48.1709	14.4961	14.2629	8.94644	delta(7)-sterol-C5(6)-desaturase	GSVIVT00038254001
XM_003633916.1	48.0462	15.6307	14.3866	8.75405	reticulon-like protein B1 isoform 2	GSVIVT00026945001
XM_003634631.1	47.8384	5.21657	1.962	1.02425	uncharacterized protein LOC100854890
XM_002280385.1	47.653	7.20829	3.24263	2.11105	metacaspase-1	GSVIVT00014158001
XM_002275032.2	47.4135	7.7711	6.97956	4.27865	uncharacterized protein LOC100262334	GSVIVT00028079001
XM_002265084.1	47.3697	15.7193	14.3581	10.3293	uncharacterized protein LOC100267906	GSVIVT00020564001
XM_002266221.2	47.2807	12.7142	9.81066	5.52134	uncharacterized protein LOC100255733	GSVIVT00010542001
XM_002266494.2	47.1259	6.90429	4.99843	2.43445	uncharacterized protein LOC100244916	GSVIVT00000066001
XM_002271406.2	46.3373	8.64741	4.36691	9.94106	F-box protein At1g67340-like	GSVIVT00002811001
XM_003632004.1	46.126	4.63436	3.91021	1.57311	probable glucan endo-1,3-beta-glucosidase A6-like	GSVIVT00012385001
XM_002283223.1	46.1081	5.41865	4.2855	6.02254	inactive rhomboid protein 1 isoform 1	GSVIVT00001124001
XM_002285649.1	45.8006	9.11682	7.678	1.27453	disease resistance response protein 206	GSVIVT00024747001
XM_002285351.1	45.4324	13.7288	9.9385	4.7929	50S ribosomal protein L28, chloroplastic	GSVIVT00020314001
XM_003631941.1	45.2759	7.73991	4.04901	2.84898	photosystem I reaction center subunit II, chloroplastic isoform 4	GSVIVT00019961001
XM_002282380.2	45.132	12.5153	9.5845	8.66547	protein TIFY 8-like	GSVIVT00032593001
XM_002281463.2	44.934	14.847	9.2198	4.16209	protein vip1-like	GSVIVT00030619001
XM_002285761.1	44.8861	6.39698	4.15979	1.51243	uncharacterized protein LOC100260886 isoform 2	GSVIVT00015243001
XM_002280037.2	44.8844	8.37785	11.2707	5.61002	uncharacterized protein LOC100261208	GSVIVT00030230001
XM_003632138.1	44.8383	6.64212	2.35938	0.390165	tropinone reductase homolog At1g07440-like	GSVIVT00024246001
XM_002268759.2	44.6927	6.40579	4.68088	0.265611	transcription factor TRY	GSVIVT00006497001
XM_003634709.1	44.6743	5.59588	3.44129	1.44731	uncharacterized protein LOC100265302 isoform 2
XM_002264532.1	44.6321	6.58006	5.76497	6.43117	uncharacterized protein LOC100241102	GSVIVT00029583001
XM_002273188.1	44.5235	7.0962	3.77119	2.49969	uncharacterized protein LOC100249327	GSVIVT00019773001
XM_002278788.2	44.4554	14.3394	4.24387	0.85673	transcription factor bHLH71	GSVIVT00015749001
XM_002283805.1	43.9843	5.23312	1.95238	6.41794	CASP-like protein POPTRDRAFT_822486	GSVIVT00018508001
XM_002264548.2	43.9593	10.277	10.185	6.04035	50S ribosomal protein L35, chloroplastic	GSVIVT00010569001
XM_003632081.1	43.9186	4.07225	7.25928	1.25823	uncharacterized protein LOC100852898
XM_002277743.1	43.6802	13.4575	14.0067	11.081	uncharacterized protein LOC100248935	GSVIVT00011736001
XM_002272235.1	43.5659	1.65068	10.5752	5.09054	uncharacterized protein C757.02c-like isoform 1
XM_002271475.2	43.5031	13.8227	4.76011	2.96049	homeobox-leucine zipper protein HAT22	GSVIVT00008185001
XM_002264084.2	43.502	12.0464	7.79064	4.09622	macrophage migration inhibitory factor homolog isoform 1	GSVIVT00037407001
XM_002264888.1	43.406	7.3927	2.02195	4.21873	protein kinase G11A-like	GSVIVT00034935001
XM_002285082.1	43.3471	4.53661	2.89283	0.611171	uncharacterized protein LOC100252320	GSVIVT00014926001
XM_003633066.1	43.3187	7.17748	3.72944	6.32463	PRA1 family protein F2-like	GSVIVT00016578001
XM_002265859.2	43.1325	6.46906	4.20849	8.99648	uncharacterized protein LOC100242841	GSVIVT00007092001
XM_002282812.1	43.048	6.3556	6.94195	1.66411	uncharacterized protein At3g17950	GSVIVT00017867001
XM_002265526.2	43.0352	12.9189	10.09	7.77112	mitochondrial import inner membrane translocase subunit Tim9	GSVIVT00021319001
XM_002269157.2	42.8909	7.15268	2.83022	2.01723	putative glutamine amidotransferase YLR126C	GSVIVT00001870001
XM_002275779.2	42.5903	7.19479	6.36149	3.30785	60S ribosomal protein L29-1	GSVIVT00028098001
XM_002275900.2	42.5461	11.0485	9.66494	1.10446	peroxiredoxin Q, chloroplastic	GSVIVT00016388001
XM_003632668.1	42.0628	7.85398	7.90593	9.94425	putative H/ACA ribonucleoprotein complex subunit 1-like protein 1 isoform 2
XM_002283951.2	41.8185	13.8892	12.6477	6.62027	50S ribosomal protein 5, chloroplastic-like
XM_002266152.2	41.435	5.32117	7.70425	5.79176	probable WRKY transcription factor 11	GSVIVT00031317001
XM_002282472.1	40.9439	13.5957	9.34827	10.8629	metal tolerance protein 5 isoform 1	GSVIVT00029533001
XM_002285426.2	40.9009	11.3103	8.78615	1.39904	cysteine-rich repeat secretory protein 3	GSVIVT00020344001
XM_002273222.2	40.7942	3.97044	1.65524	10.6821	linoleate 13S-lipoxygenase 3-1, chloroplastic	GSVIVT00034068001
XM_002278597.1	40.7011	8.35257	7.0863	5.43534	rac-like GTP-binding protein RAC1 isoform 2	GSVIVT00036117001
XM_003631777.1	40.6261	12.6692	8.38393	5.741	uncharacterized protein LOC100854904	GSVIVT00032458001
XM_002272377.2	40.4994	3.76308	2.22694	6.27649	beta-glucosidase 44-like	GSVIVT00022347001
XM_002285760.1	40.4144	5.23922	5.61268	4.73101	uncharacterized protein LOC100260886 isoform 1
XM_003631604.1	40.3379	10.9791	10.9401	12.3064	uncharacterized protein LOC100853459 isoform 1
XM_003635484.1	40.1655	9.13773	5.9877	5.59274	50S ribosomal protein L25-like	GSVIVT00009701001
XM_002282301.2	39.9882	8.47387	5.86662	2.09887	probable nitrite transporter At1g68570	GSVIVT00030327001
XM_002273479.1	39.9793	11.9366	7.99869	5.9004	glutaredoxin-C3	GSVIVT00036849001
XM_002270898.1	39.9223	6.24822	4.01045	0.196059	beta-amyrin synthase	GSVIVT00029666001
XM_003631838.1	39.8228	11.8017	3.36099	10.0419	uncharacterized protein LOC100253066 isoform 3
XM_003634601.1	39.3874	6.8999	4.51186	1.08162	lactase-phlorizin hydrolase	GSVIVT00027625001
XM_002283962.1	39.3079	1.92809	1.63967	10.218	uncharacterized protein LOC100245905	GSVIVT00022739001
XM_002279862.2	39.2935	4.86535	3.63604	1.88584	putative aminoacrylate hydrolase RutD	GSVIVT00000513001
XM_002276192.1	39.2129	6.94997	0.705352	1.51292	uncharacterized protein LOC100255126 isoform 2	GSVIVT00033108001
XM_002282170.2	39.0388	2.747	6.57351	2.21403	signal recognition particle 43 kDa protein, chloroplastic-like	GSVIVT00036245001
XM_002265168.1	39.015	8.47133	8.07213	9.92628	dehydration-responsive element-binding protein 3-like
XM_002263139.1	38.9841	10.8162	5.86481	4.35265	N-alpha-acetyltransferase 38, NatC auxiliary subunit	GSVIVT00013856001
XM_002284772.1	38.9376	6.34513	3.07086	2.2265	uncharacterized protein LOC100255593	GSVIVT00036487001
XM_002262739.2	38.7894	5.10118	2.75332	5.85517	probable WRKY transcription factor 11-like	GSVIVT00023389001
XM_002275958.2	38.7385	5.90518	6.96957	2.16654	thylakoid lumenal 17.4 kDa protein, chloroplastic	GSVIVT00037228001
XM_002276107.2	38.6371	12.5856	10.0107	10.0675	uncharacterized protein LOC100242881	GSVIVT00026585001
XM_002272246.2	38.2466	5.22083	5.49361	3.85504	isochorismatase-like isoform 1	GSVIVT00031899001
XM_002277283.1	38.1622	7.28814	8.02175	5.07692	uncharacterized protein LOC100243200	GSVIVT00023100001
XM_002272603.2	37.9874	9.80154	9.2955	10.3451	uncharacterized protein LOC100233118	GSVIVT00038660001
XM_002270347.1	37.8685	4.23271	4.67429	4.72788	xyloglucan galactosyltransferase KATAMARI1 homolog	GSVIVT00002875001
XM_002277578.1	37.7882	5.84733	7.43926	8.67644	uncharacterized protein LOC100244329	GSVIVT00019900001
XM_002263032.2	37.4337	5.80565	2.33329	4.44864	non-specific lipid-transfer protein-like protein At5g64080-like	GSVIVT00009549001
XM_002272469.1	37.401	5.74663	2.15248	1.51196	CASP-like protein At3g53850	GSVIVT00021378001
XM_002276924.2	37.3986	4.32234	2.62055	0.509494	serine carboxypeptidase-like 35-like	GSVIVT00030193001
XM_002263141.2	37.2803	9.3131	6.84444	4.47414	nucleoside diphosphate kinase 2, chloroplastic isoform 1	GSVIVT00010474001
XM_002283687.1	37.2701	0.316676	0.361568	4.20512	probable calcium-binding protein CML45	GSVIVT00020989001
XM_002281564.2	37.2008	6.80384	5.87793	3.3854	putative mitochondrial 2-oxoglutarate/malate carrier protein	GSVIVT00025464001
XM_002272189.2	37.0225	4.80614	3.14282	5.51652	hypersensitive-induced response protein 1 isoform 2
XM_002279013.2	36.9632	6.04295	6.50482	1.7954	aspartic proteinase	GSVIVT00027288001
XM_002278276.2	36.7976	4.18351	4.17357	0.775063	uncharacterized protein LOC100241760	GSVIVT00025354001
XM_002272861.2	36.7817	11.1043	6.89856	3.98137	uncharacterized protein LOC100261854	GSVIVT00026843001
XM_002283024.2	36.7347	9.05454	4.61024	12.0661	chaperone protein dnaJ 6	GSVIVT00025539001
XM_002278472.2	36.7115	2.62961	1.82367	4.40986	uncharacterized protein LOC100250890	GSVIVT00032188001
XM_002265893.1	36.6546	4.35048	2.28723	1.56373	uncharacterized protein LOC100251898	GSVIVT00033644001
XM_002279151.1	36.3405	9.93104	3.69563	7.51886	uncharacterized protein LOC100267372	GSVIVT00002559001
XM_002267320.2	36.2469	8.04868	4.61286	1.02083	cyclin-D4-1	GSVIVT00001488001
XM_002264700.2	36.0452	7.79687	6.05574	6.14048	xylulose 5-phosphate/phosphate translocator, chloroplastic-like	GSVIVT00022919001
XM_002285786.1	35.8567	1.55133	1.3862	5.2271	uncharacterized protein LOC100245399	GSVIVT00015299001
XM_002284413.1	35.8329	5.10258	11.0489	2.82741	10 kDa chaperonin	GSVIVT00030504001
XM_003631990.1	35.7679	5.30241	2.63474	0.812605	uncharacterized protein LOC100250260 isoform 2
XM_002269828.2	35.7545	10.0653	6.40496	2.36638	2-phytyl-1,4-naphtoquinone methyltransferase, chloroplastic-like	GSVIVT00002760001
XM_002281429.1	35.7531	9.20381	4.94893	8.18055	uncharacterized protein LOC100256408	GSVIVT00018366001
XM_002269966.1	35.619	8.83935	5.41037	4.91964	uncharacterized protein LOC100242635
XM_002285306.2	35.5764	10.8702	8.29877	7.88294	uncharacterized protein LOC100243540	GSVIVT00036646001
XM_002278038.1	35.5677	5.19079	1.27379	0.438496	uncharacterized protein LOC100256772	GSVIVT00023118001
XM_003635110.1	35.5074	10.6476	8.5099	2.31785	oligopeptide transporter 3-like
XM_002273559.1	35.2142	5.30121	2.28372	2.89729	high affinity nitrate transporter 2.5-like	GSVIVT00020691001
XM_002285156.1	34.9576	8.0261	5.66909	9.11573	heme oxygenase 1, chloroplastic-like	GSVIVT00016897001
XM_002274440.2	34.8328	3.51331	1.75041	5.94146	calcium-binding allergen Ole e 8	GSVIVT00022396001
XM_002266704.2	34.8161	9.28125	4.88621	3.40035	RING-H2 finger protein ATL72	GSVIVT00023937001
XM_002282493.1	34.7009	4.84804	4.00832	1.43747	receptor protein kinase-like protein At4g34220-like	GSVIVT00036650001
XM_003635125.1	34.5019	3.62481	2.52459	0.0394538	uncharacterized protein LOC100852932	GSVIVT00004095001
XM_002281056.2	34.4731	10.7738	8.0836	6.21698	40S ribosomal protein S15a-5	GSVIVT00034206001
XM_002280971.1	34.3131	5.40791	6.13196	4.25428	UDP-glucuronate 4-epimerase 3-like isoform 1	GSVIVT00026412001
XM_002281580.1	33.7893	3.39207	4.38932	0.307671	dCTP pyrophosphatase 1	GSVIVT00020296001
XM_002274451.2	33.7861	8.14782	4.29783	2.7777	zinc finger CCCH domain-containing protein 53-like	GSVIVT00022218001
XM_002283636.2	33.6695	10.717	2.54477	2.03635	glucomannan 4-beta-mannosyltransferase 9	GSVIVT00021687001
XM_002279483.1	33.5996	7.36438	1.76718	0.36229	cytokinin dehydrogenase 3	GSVIVT00016550001
XM_002277987.1	33.4437	7.181	9.71842	0.573656	geranylgeranyl pyrophosphate synthase-related protein, chloroplastic	GSVIVT00027313001
XM_002269198.2	33.4192	9.18867	1.72291	0.703903	bidirectional sugar transporter SWEET17	GSVIVT00033013001
XM_002281490.2	33.3889	3.90307	1.84005	2.13783	FUL-like protein isoform 1
XM_002264044.2	33.3531	9.70536	1.0967	3.88569	protein ABIL2-like
XM_002285550.2	33.3038	9.89199	6.35921	4.45859	uncharacterized protein LOC100253915	GSVIVT00015047001
XM_002279730.1	33.2858	7.05795	5.83604	2.78174	UPF0497 membrane protein 16	GSVIVT00027310001
XM_002264959.2	32.5076	6.58172	2.60786	0.104676	probable xyloglucan endotransglucosylase/hydrolase protein 8	GSVIVT00006913001
XM_002281944.1	32.4063	6.7451	3.06774	4.31358	glyoxylate reductase	GSVIVT00001059001
XM_002264577.1	32.3972	7.95634	3.24087	5.2428	probable polyadenylate-binding protein At2g36660	GSVIVT00000555001
XM_002277006.1	32.3482	8.52129	3.86524	1.02634	uncharacterized protein LOC100240971	GSVIVT00021647001
XM_002283106.2	32.2893	9.72946	7.56826	5.82103	40S ribosomal protein S3a-1
XM_003632547.1	32.1896	6.43461	0.657614	9.20762	uncharacterized protein LOC100855380	GSVIVT00001317001
XM_002278352.1	32.1218	7.153	10.1885	6.04347	50S ribosomal protein L11, chloroplastic-like	GSVIVT00000483001
XM_002263649.2	32.0788	8.18183	4.82768	4.52421	50S ribosomal protein L25
XM_002271886.2	32.0347	4.93567	3.05323	0.829985	uncharacterized protein LOC100257657	GSVIVT00007727001
XM_002274131.2	31.9115	10.3498	2.54079	2.20392	uncharacterized protein LOC100245771	GSVIVT00017631001
XM_002281287.1	31.8594	10.2252	6.24463	9.73185	uncharacterized protein LOC100266443	GSVIVT00016532001
XM_003633300.1	31.8081	0.583945	0.364945	3.80015	thymidine kinase-like	GSVIVT00029148001
XM_003633063.1	31.7762	6.84823	7.19352	9.2428	PHD finger protein ALFIN-LIKE 5-like	GSVIVT00016488001
XM_002275239.1	31.7276	5.69886	3.35892	2.55633	probably inactive leucine-rich repeat receptor-like protein kinase At3g28040-like	GSVIVT00029456001
XM_002284212.2	31.3186	2.10937	1.62089	3.73177	uncharacterized protein LOC100245545	GSVIVT00014755001
XM_003633040.1	31.1646	7.0068	4.02479	7.10755	uncharacterized protein LOC100245572
XM_002283873.1	31.1449	3.05842	3.83677	0.45509	fasciclin-like arabinogalactan protein 4	GSVIVT00024338001
XM_002284219.2	31.0115	7.84476	8.4953	0.53692	aspartic proteinase-like protein 1-like	GSVIVT00015278001
XM_002279740.1	30.9103	3.49789	0.604971	1.67609	auxin-induced protein 5NG4	GSVIVT00020779001
XM_002277751.1	30.7655	7.04601	6.57923	3.26579	adipocyte plasma membrane-associated protein-like	GSVIVT00016421001
XM_002272516.2	30.7583	9.97626	8.72523	2.16182	BTB/POZ domain-containing protein At5g66560-like	GSVIVT00013470001
XM_002282140.1	30.4022	10.0092	8.35131	6.41092	UPF0235 protein C15orf40 homolog	GSVIVT00034871001
XM_002276512.2	30.3995	9.63695	6.30974	3.26744	uncharacterized protein LOC100262494
XM_003632807.1	30.2855	3.88113	1.26226	1.22891	dof zinc finger protein DOF1.7-like	GSVIVT00034203001
XM_003633085.1	30.2709	5.42967	2.30263	0.337706	uncharacterized protein LOC100853328
XM_002283475.1	30.163	3.11345	9.41057	9.73508	elongation of fatty acids protein A	GSVIVT00014683001
XM_002275307.1	30.1429	2.00085	1.59329	3.17178	uncharacterized protein LOC100240803	GSVIVT00029194001
XM_002283193.1	30.0597	4.22307	2.43271	3.02379	indole-3-acetic acid-amido synthetase GH3.6 isoform 1	GSVIVT00027472001
XM_002277761.2	29.8241	3.24991	0.533177	1.38746	wall-associated receptor kinase 5-like	GSVIVT00036119001
XM_002283077.1	29.7027	8.53768	6.68108	1.02166	GDSL esterase/lipase At5g03610	GSVIVT00021651001
XM_002284272.2	29.6492	6.58492	5.47656	0.935517	probable protein ABIL5	GSVIVT00016722001
XM_002270642.1	29.4965	9.04351	6.11401	8.12266	single-stranded DNA-binding protein, mitochondrial	GSVIVT00009416001
XM_002278127.2	29.4862	7.08217	9.44187	6.1668	uncharacterized protein LOC100257991	GSVIVT00023722001
XM_003633712.1	29.4226	7.00602	5.75943	3.96532	uncharacterized protein LOC100854073
XM_002272556.2	29.3911	3.22617	1.01116	0.550821	putative glutamine amidotransferase YLR126C	GSVIVT00017126001
XM_002275580.2	29.2148	3.30368	2.72424	0.339608	protein notum homolog	GSVIVT00019745001
XM_003631563.1	29.089	6.17859	5.64358	2.83673	probable DNA-3-methyladenine glycosylase 2-like	GSVIVT00036375001
XM_003634947.1	28.7577	4.06375	2.36068	3.2424	sugar carrier protein C	GSVIVT00004559001
XM_002280033.1	28.7519	3.43283	1.5722	0.0421005	LRR receptor-like serine/threonine-protein kinase ERECTA	GSVIVT00032282001
XM_002281168.1	28.7385	4.21122	2.09253	4.01894	uncharacterized protein LOC100266492	GSVIVT00021534001
XM_002273915.1	28.6731	5.4142	4.40845	0.350213	uncharacterized protein LOC100251235	GSVIVT00025003001
XM_002280992.1	28.3964	3.94064	0.631959	1.1525	heat stress transcription factor C-1	GSVIVT00016746001
XM_002278442.1	28.1815	4.95621	1.47221	0.140345	uncharacterized protein LOC100255467	GSVIVT00025609001
XM_002272900.2	28.0907	9.17215	4.90347	1.06845	probable glutathione peroxidase 8	GSVIVT00000410001
XM_002276177.2	28.0902	6.92175	4.62423	5.70335	microtubule-associated protein RP/EB family member 3	GSVIVT00037000001
XM_002263528.2	27.932	1.69356	2.89695	0.402183	uncharacterized protein LOC100246222	GSVIVT00029573001
XM_002280458.2	27.8563	2.68111	3.09584	1.40955	arabinogalactan peptide 20	GSVIVT00026982001
XM_002279675.2	27.7852	5.36041	2.1255	3.22027	centromere protein V-like	GSVIVT00031191001
XM_002276997.1	27.338	3.83271	1.4852	2.07319	uncharacterized protein LOC100244418	GSVIVT00019155001
XM_002273077.2	27.258	2.93824	2.82094	1.00845	uncharacterized membrane protein yjcL-like	GSVIVT00037710001
XM_002281703.2	27.1923	8.94001	7.85447	8.18034	50S ribosomal protein L17	GSVIVT00034845001
XM_002273615.1	27.1749	4.38663	2.13695	2.59736	uncharacterized protein LOC100262706	GSVIVT00020661001
XM_002272807.2	27.0823	2.87212	3.67278	8.61022	probable histone H2A.3	GSVIVT00012841001
XM_002275303.2	27.053	6.30758	6.4969	2.45402	UPF0497 membrane protein 11	GSVIVT00035166001
XM_002271276.2	27.0309	3.88686	1.27686	0.816432	squamosa promoter-binding-like protein 12-like	GSVIVT00002800001
XM_002268657.2	27.0117	4.70378	3.56903	7.08641	uncharacterized protein LOC100254941	GSVIVT00038477001
XM_002273959.1	26.9157	8.03605	6.24577	5.37845	ras GTPase-activating protein-binding protein 1-like	GSVIVT00030029001
XM_002282223.1	26.8224	7.60282	5.46017	7.10867	uncharacterized protein LOC100260255	GSVIVT00023237001
XM_002275462.2	26.7746	8.12385	3.27	0.719373	GATA transcription factor 16	GSVIVT00033096001
XM_002273993.2	26.7438	4.73381	6.23071	8.26953	riboflavin synthase alpha chain	GSVIVT00018574001
XM_003631493.1	26.4134	7.85178	7.17189	3.65836	uncharacterized protein LOC100246973	GSVIVT00036137001
XM_003634302.1	26.3596	5.51509	1.96632	5.89126	probable protein phosphatase 2C 63-like	GSVIVT00014932001
XM_002279328.2	26.3422	8.19558	4.06438	3.14314	uncharacterized protein LOC100247751	GSVIVT00022701001
XM_002270490.1	26.2924	7.53593	6.62319	5.88542	50S ribosomal protein L13-like	GSVIVT00020550001
XM_002269123.1	26.245	2.0859	3.91449	2.70794	uncharacterized protein LOC100249439	GSVIVT00021347001
XM_002283199.2	26.2281	7.32197	6.72269	2.63304	isoflavone 2'-hydroxylase	GSVIVT00014921001
XM_002264980.2	26.0511	8.49488	3.39633	3.46186	adenine phosphoribosyltransferase 2-like
XM_002275675.2	25.9772	6.98212	5.03339	4.47115	transcription factor ICE1 isoform 1	GSVIVT00037942001
XM_002268708.2	25.9138	7.9118	4.97368	4.53877	mitochondrial zinc maintenance protein 1, mitochondrial
XM_002265954.1	25.8496	5.75468	4.99443	2.96325	uncharacterized protein LOC100256535	GSVIVT00018989001
XM_002275486.1	25.7962	6.58585	5.2135	1.56747	acyl carrier protein 3, mitochondrial-like isoform 1
XM_003631235.1	25.7682	3.88026	4.67646	3.00332	uncharacterized protein LOC100853229	GSVIVT00028980001
XM_002263075.1	25.5019	6.66569	8.06424	5.11226	3-hexulose-6-phosphate isomerase	GSVIVT00009215001
XM_002276743.2	25.4853	1.1426	0.99275	4.1738	uncharacterized protein LOC100252201 isoform 1	GSVIVT00028113001
XM_002278662.1	25.4428	3.35939	1.8558	0.210193	receptor-like protein kinase HSL1-like	GSVIVT00003044001
XM_002267594.1	25.2104	5.62841	5.83813	1.57827	uncharacterized protein LOC100245217 isoform 3	GSVIVT00038036001
XM_002276088.1	25.1066	2.89582	1.36977	0.96809	lysM domain-containing GPI-anchored protein 1-like	GSVIVT00017669001
XM_003634773.1	25.0967	6.19321	2.27311	2.90568	zinc transporter 1 isoform 2	GSVIVT00002087001
XM_002275053.1	25.0067	7.04749	3.31983	2.12272	actin-related protein 2/3 complex subunit 5 isoform 1	GSVIVT00019114001
XM_002283512.1	24.98	4.66734	4.76259	2.20622	glucan endo-1,3-beta-glucosidase 4-like	GSVIVT00024775001
XM_002275827.1	24.9671	7.53903	1.46288	4.65986	universal stress protein A-like protein	GSVIVT00028099001
XM_002268493.2	24.8799	4.85077	2.02392	3.75449	adenine phosphoribosyltransferase 1	GSVIVT00007310001
XM_003631786.1	24.8563	5.30141	1.56205	3.16433	uncharacterized protein At5g64816 isoform 3
XM_002282189.2	24.7306	2.66754	0.907227	1.01312	GATA transcription factor 9-like	GSVIVT00025490001
XM_002279735.2	24.7197	7.18255	4.17067	3.30579	protein yippee-like	GSVIVT00021497001
XM_002265861.1	24.6493	6.43954	5.81246	3.39966	shikimate kinase, chloroplastic	GSVIVT00005432001
XM_003632441.1	24.6159	3.04554	1.60165	0.723245	uncharacterized protein LOC100855071
XM_003632444.1	24.5164	4.67693	4.0416	5.58961	BTB/POZ and TAZ domain-containing protein 4-like	GSVIVT00019657001
XM_002267851.1	24.3743	5.21369	5.20266	5.48452	peptidyl-prolyl cis-trans isomerase B-like	GSVIVT00010183001
XM_002285417.2	24.3162	5.43484	4.6522	7.51774	probable 3-beta-hydroxysteroid-Delta(8),Delta(7)-isomerase isoform 2
XM_002278114.2	24.1764	7.30567	7.30716	3.16631	glutamyl-tRNA(Gln) amidotransferase subunit A, chloroplastic/mitochondrial	GSVIVT00018820001
XM_002273514.1	24.0194	6.91131	2.64892	1.86441	short-chain dehydrogenase TIC 32, chloroplastic	GSVIVT00023046001
XM_002274116.1	24.001	5.05112	4.05637	0.501815	HVA22-like protein a	GSVIVT00036995001
XM_002278180.1	24	0.530586	0.557339	2.56414	uncharacterized protein LOC100242631	GSVIVT00022634001
XM_002282425.1	23.707	3.17725	0.1635	0.19483	dnaJ homolog subfamily C member 2	GSVIVT00014609001
XM_002264921.2	23.5505	6.32523	4.76786	3.12816	aquaporin NIP1-2	GSVIVT00035815001
XM_002266546.1	23.4302	3.61521	1.87623	1.10894	protein LURP-one-related 12	GSVIVT00000327001
XM_002278475.2	23.3185	7.16978	7.43328	6.76714	protein sym-1	GSVIVT00023332001
XM_002275182.2	23.2773	5.78912	3.33514	0.955461	probable pectinesterase/pectinesterase inhibitor 51-like	GSVIVT00034841001
XM_002269871.1	23.165	4.00276	3.32608	0.169429	rac-like GTP-binding protein 7	GSVIVT00019041001
XM_002266764.2	23.1383	3.22707	1.33345	0.066904	UDP-glycosyltransferase 75D1-like	GSVIVT00003459001
XM_002274836.1	22.9966	3.20885	3.97423	2.55732	GATA transcription factor 5-like	GSVIVT00035949001
XM_002280781.1	22.8736	5.91897	3.07086	2.3502	disease resistance response protein 206	GSVIVT00025426001
XM_002272971.1	22.8674	0.702825	0.717492	2.51994	homeobox-leucine zipper protein ATHB-40	GSVIVT00024986001
XM_002282469.2	22.8564	3.7606	2.06857	5.28268	uncharacterized protein LOC100262755	GSVIVT00019492001
XM_002268468.1	22.8411	5.25402	1.69878	3.48181	probable peptide/nitrate transporter At1g59740-like	GSVIVT00035348001
XM_002280960.2	22.6823	7.17153	6.27095	1.02808	protein yippee-like At4g27745 isoform 2
XM_002272547.1	22.4957	1.82578	1.22564	2.47089	protein TRANSPARENT TESTA 12	GSVIVT00037696001
XM_002279261.2	22.451	3.35856	0.330372	1.23727	uncharacterized protein LOC100265056
XM_002263532.2	22.2678	2.71156	1.50759	3.86671	hypoxanthine-guanine phosphoribosyltransferase	GSVIVT00005398001
XM_002276137.1	22.2495	7.24975	4.56833	3.43604	probable GMP synthase [glutamine-hydrolyzing]	GSVIVT00017224001
XM_002282208.1	22.2463	2.69329	1.61381	2.75793	uncharacterized protein LOC100250879	GSVIVT00016925001
XM_002275415.1	22.2399	7.39191	5.58574	6.4914	SWI/SNF complex subunit SWI3B	GSVIVT00002934001
XM_002271003.2	22.2258	3.58629	3.96393	7.24271	uncharacterized protein LOC100262060	GSVIVT00026757001
XM_002274482.2	22.077	4.84346	5.4774	3.71536	F-box protein At1g61340-like
XM_002264392.1	22.0049	4.03363	4.60936	7.21886	glutamyl-tRNA reductase 1, chloroplastic	GSVIVT00005756001
XM_002275574.1	21.9785	3.52138	1.19413	6.261	dof zinc finger protein DOF4.6-like	GSVIVT00037222001
XM_002277977.1	21.9593	2.96164	1.87618	3.78508	uncharacterized protein LOC100257759	GSVIVT00016423001
XM_003633670.1	21.8515	1.76914	0.591199	2.66765	uncharacterized protein LOC100243237	GSVIVT00022372001
XM_002284270.2	21.7664	5.75723	1.83148	0.829756	formamidase isoform 1	GSVIVT00019644001
XM_002275458.2	21.7589	2.54405	1.22643	1.38452	uncharacterized protein LOC100242110	GSVIVT00014417001
XM_003631475.1	21.6744	5.68682	3.3824	3.33959	uncharacterized protein LOC100854852	GSVIVT00001185001
XM_002284189.2	21.6313	5.012	3.88958	5.70955	2,3-bisphosphoglycerate-dependent phosphoglycerate mutase-like	GSVIVT00015262001
XM_002273097.2	21.5455	2.47939	0.860233	2.59406	geranylgeranyl diphosphate reductase, chloroplastic	GSVIVT00017359001
XM_002277277.2	21.395	5.64529	2.79308	1.53614	uncharacterized protein LOC100266291	GSVIVT00017744001
XM_002283955.1	21.2624	5.42307	3.86878	6.61789	uncharacterized protein LOC100264705	GSVIVT00017960001
XM_002274012.2	21.2431	2.49052	1.21786	0.744778	transcription factor TCP14-like isoform 2	GSVIVT00036994001
XM_002271522.2	21.1761	2.03991	1.23603	3.11284	anthocyanidin 5,3-O-glucosyltransferase	GSVIVT00001851001
XM_002265850.1	20.9781	4.59305	4.56213	4.28351	uncharacterized protein LOC100243481	GSVIVT00035943001
XM_002278159.2	20.9616	3.61463	1.4815	1.97724	NEP1-interacting protein 2-like	GSVIVT00027325001
XM_002262805.1	20.8737	1.85665	2.1255	1.75679	cucumisin-like	GSVIVT00011402001
XM_002268540.1	20.7562	2.80576	0.854269	4.25283	EPIDERMAL PATTERNING FACTOR-like protein 4	GSVIVT00023955001
XM_002271437.1	20.732	5.09257	3.36499	2.61029	RING-H2 finger protein ATL72-like	GSVIVT00037492001
XM_003631201.1	20.6928	0.1365	0.1039	2.73372	U-box domain-containing protein 21-like	GSVIVT00030628001
XM_002277984.2	20.6676	5.35961	4.91951	1.30398	uncharacterized protein LOC100253998	GSVIVT00014275001
XM_002278923.2	20.6106	0.914623	0.596732	2.37026	uncharacterized protein LOC100256155	GSVIVT00016449001
XM_002271278.2	20.5615	3.76617	3.33065	3.07081	vacuolar protein 8	GSVIVT00025948001
XM_003632423.1	20.4849	3.0568	4.85751	3.31803	histone H3.3 isoform 2
XM_002279327.2	20.4617	4.69875	6.41738	3.15625	uncharacterized protein LOC100264194 isoform 2
XM_002283228.2	20.4217	4.61298	1.88823	1.5167	protein FIZZY-RELATED 3	GSVIVT00018459001
XM_002263899.2	20.3313	3.60635	6.05446	2.63147	UDP-glycosyltransferase 73C3-like	GSVIVT00038744001
XM_002264371.1	20.2633	2.06376	0.830324	0.385076	transcription factor bHLH93-like	GSVIVT00012512001
XM_002277588.1	20.1983	4.654	1.60069	3.67724	MADS-box protein 3	GSVIVT00026310001
XM_002264890.2	20.0729	3.72161	2.61294	2.92621	thymidylate kinase	GSVIVT00020561001
XM_002284338.1	19.8273	3.4792	2.54235	1.13836	biotin carboxyl carrier protein of acetyl-CoA carboxylase 2, chloroplastic
XM_002267151.2	19.7745	4.35105	3.85739	0.493483	cytochrome P450 90B1-like	GSVIVT00024952001
XM_003633755.1	19.7415	6.18121	5.3683	5.51464	probable 26S proteasome complex subunit sem1-2
XM_002271030.1	19.6953	3.67388	2.14283	1.42607	acyl-coenzyme A thioesterase 13	GSVIVT00026226001
XM_003635507.1	19.6735	5.24081	4.72231	2.46672	uncharacterized protein LOC100855047	GSVIVT00012212001
XM_002266204.1	19.6668	1.73251	2.26513	0.266221	uncharacterized protein LOC100260757
XM_002273974.1	19.5969	1.75101	0.791276	3.00926	cellulose synthase-like protein D5-like	GSVIVT00028062001
XM_002272645.1	19.4737	5.62399	4.88642	5.13597	uncharacterized protein LOC100244847
XM_002275033.1	19.4354	5.9623	2.96263	0.539934	probable protein phosphatase 2C 47-like	GSVIVT00019332001
XM_002276870.2	19.4087	5.08149	4.17733	3.13007	tubby-like F-box protein 6-like	GSVIVT00019826001
XM_003635134.1	19.3787	3.28456	2.73347	5.99548	pentatricopeptide repeat-containing protein At3g13160, mitochondrial-like	GSVIVT00008258001
XM_002265810.2	19.3205	2.68937	0.697867	1.00235	probably inactive leucine-rich repeat receptor-like protein kinase At3g28040-like	GSVIVT00033546001
XM_002284774.2	19.2436	2.99568	1.20527	4.25432	cytochrome P450 82C4	GSVIVT00036476001
XM_002274791.2	19.1715	1.43766	0.817637	2.22025	probable xyloglucan endotransglucosylase/hydrolase protein 23	GSVIVT00031410001
XM_003634622.1	19.1005	3.32041	1.87173	2.67647	transcription factor TCP4-like	GSVIVT00027783001
XM_002284821.1	18.9213	5.07779	3.84474	1.91985	choline transporter-like protein 2	GSVIVT00027649001
XM_002280957.2	18.844	2.56791	1.50536	1.13469	uncharacterized protein LOC100256871
XM_002283578.1	18.8309	4.86642	5.88555	4.31591	cytochrome b5-like
XM_002279894.2	18.8248	1.4607	0.768184	2.38964	uncharacterized protein LOC100248366 isoform 1	GSVIVT00024145001
XM_002283384.2	18.7831	5.20465	3.05613	4.7364	mitochondrial substrate carrier family protein W	GSVIVT00018884001
XM_002265528.1	18.7722	3.59351	4.53482	3.08788	probable methylene-fatty-acyl-phospholipid synthase	GSVIVT00037645001
XM_002284549.1	18.7484	1.02088	1.50842	3.58186	probable carboxylesterase 2-like
XM_002277107.2	18.6961	4.9462	3.00628	4.56597	putative BPI/LBP family protein At3g20270-like	GSVIVT00027250001
XM_002276486.1	18.6482	2.58106	1.03503	3.01488	uncharacterized protein LOC100256625	GSVIVT00037960001
XM_003635336.1	18.606	5.79164	2.16415	1.89115	CASP-like protein GSVIVT00013502001-like	GSVIVT00013502001
XM_002281812.2	18.4392	3.74549	1.96004	0.509592	probable galacturonosyltransferase-like 1-like	GSVIVT00014689001
XM_002263955.1	18.4348	2.6883	0.420023	1.01642	21 kDa protein	GSVIVT00029887001
XM_002282732.2	18.3897	2.02723	1.03955	0.526467	probable inactive leucine-rich repeat receptor-like protein kinase At1g66830	GSVIVT00030403001
XM_003632692.1	18.341	1.96477	0.679052	0.416146	uncharacterized protein LOC100243497	GSVIVT00000649001
XM_002264823.1	18.2573	5.53368	4.97851	2.78963	NADPH:quinone oxidoreductase	GSVIVT00030910001
XM_002281057.1	18.141	1.9756	0.106149	0.0674609	probable transmembrane ascorbate ferrireductase 4	GSVIVT00030271001
XM_002267046.2	18.0942	3.72432	5.92634	5.54715	BES1/BZR1 homolog protein 4	GSVIVT00035819001
XM_002269463.2	18.0906	4.55081	1.73198	0.0786233	uncharacterized protein LOC100247715	GSVIVT00003705001
XM_002262731.2	18.0894	2.67581	2.53576	0.407743	probable glutathione S-transferase	GSVIVT00006638001
XM_002285397.1	18.0158	3.38713	2.36256	0.589868	uncharacterized protein LOC100267736
XM_002271703.1	17.8968	0.960436	0.298272	2.64271	flavonoid 3',5'-hydroxylase 2	GSVIVT00000646001
XM_002280566.2	17.8822	4.8841	2.65773	0.93502	probable serine/threonine-protein kinase At4g35230	GSVIVT00015778001
XM_002279719.1	17.8765	2.24767	1.35259	1.95716	uncharacterized protein At5g12080	GSVIVT00032255001
XM_002266660.2	17.8568	1.89492	0.954178	2.64423	uncharacterized protein LOC100244411	GSVIVT00018988001
XM_002273288.2	17.7429	4.4019	2.30015	0	serine carboxypeptidase-like 29	GSVIVT00017138001
XM_002285831.2	17.6936	3.96131	4.251	4.58023	aspartic proteinase Asp1-like	GSVIVT00015411001
XM_002263995.1	17.6726	3.21019	3.91376	2.91372	probable beta-D-xylosidase 6-like	GSVIVT00012513001
XM_002271488.1	17.665	2.10073	0.791897	0.842018	momilactone A synthase	GSVIVT00000086001
XM_002265473.1	17.603	4.63526	5.0527	5.10231	uncharacterized protein LOC100260050
XM_002279643.1	17.5693	4.31793	3.64483	0.726037	probable calcium-binding protein CML10 isoform 2	GSVIVT00026362001
XM_002284748.2	17.5388	2.49278	0.667374	1.08529	21 kDa protein	GSVIVT00030554001
XM_002266360.1	17.5124	2.40682	0.687003	2.52611	protein brittle-1, chloroplastic/amyloplastic isoform 1	GSVIVT00029607001
XM_002275583.2	17.4952	2.94753	3.6842	1.85738	PRA1 family protein F2 isoform 1	GSVIVT00023862001
XM_002262798.1	17.4769	5.17042	2.92167	0.705844	uncharacterized protein LOC100244872 isoform 1	GSVIVT00031938001
XM_002275790.1	17.4485	5.16383	4.09751	0.833311	cytochrome P450 71D10	GSVIVT00017654001
XM_002283324.2	17.4032	4.80019	3.51782	2.75411	uncharacterized protein LOC100244119	GSVIVT00032792001
XM_002284660.2	17.177	2.85979	3.04303	1.02687	random slug protein 5	GSVIVT00018052001
XM_002277881.2	17.1509	5.27396	2.36735	2.30927	calcineurin B-like protein 07	GSVIVT00032178001
XM_002277621.1	17.1229	3.14445	3.03916	1.75107	uncharacterized protein LOC100244480	GSVIVT00017453001
XM_002274777.2	16.9551	2.46267	1.82306	2.49475	MATE efflux family protein 4, chloroplastic	GSVIVT00035945001
XM_002275208.2	16.8536	4.21892	3.29965	0.803606	L-type lectin-domain containing receptor kinase VIII.1	GSVIVT00023166001
XM_002280398.2	16.8201	3.36498	3.25574	1.38906	uncharacterized protein LOC100259546	GSVIVT00016665001
XM_002263545.1	16.7703	3.73116	2.5942	2.86097	uncharacterized protein LOC100250204	GSVIVT00008616001
XM_002282441.1	16.6848	2.5608	3.95705	3.82254	cytochrome P450 94A1-like	GSVIVT00023878001
XM_002276889.1	16.6388	2.12619	0.906306	2.44794	WRKY transcription factor 22	GSVIVT00026902001
XM_002282861.1	16.6275	3.51297	1.72412	1.24792	transcription factor bHLH60	GSVIVT00025528001
XM_002271518.2	16.6186	3.23011	1.98099	0.843786	uncharacterized protein LOC100259569	GSVIVT00003728001
XM_002281145.1	16.6127	2.21874	4.92383	4.2721	probable inactive receptor kinase At1g48480	GSVIVT00030574001
XM_002266292.1	16.6092	2.95105	1.66696	0.81146	60S acidic ribosomal protein P1-1 isoform 2	GSVIVT00011306001
XM_002266592.2	16.2848	2.44772	0.833978	0.033831	UDP-glycosyltransferase 75D1-like	GSVIVT00003466001
XM_002284969.2	16.1878	5.35615	2.0145	1.70094	uncharacterized protein LOC100241578	GSVIVT00024497001
XM_002277487.1	16.1554	3.70715	1.71017	0.130424	Werner Syndrome-like exonuclease-like
XM_002280354.1	16.1265	1.03579	1.71199	0.880438	uncharacterized WD repeat-containing protein alr3466-like	GSVIVT00016163001
XM_003633369.1	16.1236	4.37719	1.41336	0.667609	uncharacterized protein LOC100852459	GSVIVT00035306001
XM_002271869.2	16.0174	2.10292	0.0314889	0	protein TRANSPARENT TESTA 16-like	GSVIVT00031869001
XM_003634806.1	15.9711	5.27274	4.81617	4.09932	uncharacterized protein At4g22160-like
XM_002282471.1	15.8822	1.95193	1.95869	0.622405	bifunctional monodehydroascorbate reductase and carbonic anhydrase nectarin-3-like	GSVIVT00021604001
XM_002265324.2	15.8412	2.03183	1.7483	0.239314	lysosomal alpha-mannosidase	GSVIVT00036759001
XM_002282701.1	15.8236	3.72195	1.19988	0.457537	uncharacterized protein LOC100251046	GSVIVT00020012001
XM_002276818.2	15.729	2.61264	1.12015	0.742842	uncharacterized protein LOC100264897
XM_002276535.1	15.7123	3.78525	2.04048	3.24198	uncharacterized protein C12B10.15c	GSVIVT00030161001
XM_003635053.1	15.6142	0.806111	1.82808	4.11471	probable mannitol dehydrogenase-like
XM_002274401.2	15.6016	0.591133	0.329967	2.41637	mini-chromosome maintenance complex-binding protein	GSVIVT00029416001
XM_002284414.2	15.5666	3.11282	2.64853	2.5991	uncharacterized protein LOC100247142	GSVIVT00015366001
XM_002284823.2	15.5629	2.02305	0.828354	0.455578	dof zinc finger protein DOF2.1-like	GSVIVT00024470001
XM_002278317.2	15.5207	3.74605	4.80572	2.34562	E3 ubiquitin-protein ligase RHA1B	GSVIVT00026932001
XM_002267922.2	15.3449	3.51478	3.42244	0.822868	3-epi-6-deoxocathasterone 23-monooxygenase	GSVIVT00036865001
XM_002278984.1	15.3142	1.69677	1.77125	0.0844265	early nodulin-like protein 1	GSVIVT00027380001
XM_002263166.2	15.2356	2.11995	1.42265	1.2997	uncharacterized sodium-dependent transporter yocS-like	GSVIVT00035394001
XM_002285146.1	15.1516	0	0	1.66115	uncharacterized protein LOC100245332	GSVIVT00027740001
XM_003631594.1	15.0946	2.40975	0.63493	0.0403518	organ-specific protein S2-like	GSVIVT00036405001
XM_002282184.1	15.0336	0.915904	0.167319	3.70542	probable auxin efflux carrier component 1c isoform 1	GSVIVT00017824001
XM_002285072.1	14.9528	2.38506	1.84993	3.38783	DEAD-box ATP-dependent RNA helicase 37-like	GSVIVT00016872001
XM_002271487.1	14.9155	2.69661	0.499279	4.15673	homeobox-leucine zipper protein ATHB-12	GSVIVT00037197001
XM_002264221.2	14.9011	4.91535	0.261733	0.422247	myb family transcription factor APL-like	GSVIVT00038751001
XM_002276752.2	14.8942	4.46954	3.35674	4.75671	uncharacterized protein LOC100243665 isoform 1
XM_002279308.2	14.8679	4.9299	2.6461	3.7174	uncharacterized protein LOC100264194 isoform 1	GSVIVT00027150001
XM_002277942.2	14.8358	2.13626	1.46346	0.155013	uncharacterized protein LOC100245427
XM_002266832.2	14.8192	3.00495	1.67362	2.55274	methyltransferase-like protein 21B-like	GSVIVT00024930001
XM_002279211.2	14.7793	4.44658	3.85432	3.31874	probable 26S proteasome complex subunit sem1-2 isoform 1
XM_002267771.2	14.7693	2.46981	0.555035	0.324295	protein HOTHEAD-like
XM_002269998.1	14.74	4.61865	2.8175	2.14011	uncharacterized protein LOC100241082	GSVIVT00029714001
XM_002273205.1	14.7353	3.96219	2.64988	4.62959	protein kinase G11A	GSVIVT00019087001
XM_003635448.1	14.7034	4.58128	2.38289	2.10539	uncharacterized protein LOC100854907
XM_002284123.2	14.6389	2.54878	0.93123	0.363166	uncharacterized protein LOC100254978	GSVIVT00038263001
XM_002278214.2	14.6177	4.37967	2.1233	0.352024	Werner Syndrome-like exonuclease	GSVIVT00023312001
XM_003634078.1	14.4957	2.47593	1.72591	0.794284	tubulin beta-8 chain-like
XM_002283575.1	14.4187	3.51606	0.937901	0.162563	uncharacterized protein LOC100250342	GSVIVT00027904001
XM_002282770.2	14.4081	1.46144	0.750878	0.755577	uncharacterized protein LOC100257562	GSVIVT00014832001
XM_002275339.2	14.3195	1.10258	0.988101	2.55414	zinc finger protein CONSTANS-LIKE 14-like	GSVIVT00037924001
XM_002265141.1	14.3065	2.69983	1.15082	0.365693	PRA1 family protein G2	GSVIVT00003330001
XM_003631524.1	14.2265	3.04865	0.728545	0.12347	putative amidase C869.01-like isoform 2	GSVIVT00036077001
XM_002266133.1	14.1437	2.30466	1.14277	0.301017	embryogenesis-associated protein EMB8-like	GSVIVT00002309001
XM_003635248.1	14.0568	4.53467	1.16267	0.519547	secologanin synthase-like	GSVIVT00009516001
XM_003631477.1	13.9573	3.96688	3.80455	2.11567	50S ribosomal protein L30 isoform 3
XM_002274681.2	13.9538	3.67752	1.71605	1.91436	uncharacterized protein LOC100265664	GSVIVT00037334001
XM_002274470.2	13.9431	1.74364	1.75741	0.9162	probable receptor protein kinase TMK1-like	GSVIVT00017505001
XM_002273801.2	13.7529	2.66581	1.24607	2.68089	homeobox-leucine zipper protein HDG2	GSVIVT00026038001
XM_002281014.1	13.7404	1.74214	1.90954	3.666	UPF0496 protein At4g34320-like	GSVIVT00036431001
XM_002284426.1	13.6554	4.50387	2.65116	2.04802	uncharacterized protein LOC100255580
XM_002283807.1	13.6102	3.54863	2.46147	0.929313	uncharacterized protein LOC100245564	GSVIVT00021000001
XM_002279236.1	13.603	0.29069	1.06207	4.4838	2-methylbutanal oxime monooxygenase-like	GSVIVT00024118001
XM_002268147.1	13.5843	1.81739	1.34596	2.97252	uncharacterized protein LOC100266895	GSVIVT00038466001
XM_002284075.1	13.581	0.237103	0.519774	2.4362	zinc finger protein ZAT12-like	GSVIVT00018537001
XM_002279510.1	13.5427	3.6462	2.02724	0.400317	U-box domain-containing protein 15	GSVIVT00036257001
XM_003633909.1	13.5391	3.12984	1.61105	0.331253	probable serine/threonine-protein kinase At1g01540-like	GSVIVT00026917001
XM_002284643.1	13.4415	1.40981	1.11371	1.39348	uncharacterized protein LOC100250842	GSVIVT00030544001
XM_002274363.1	13.4055	2.09676	1.67223	0.258875	probable xyloglucan glycosyltransferase 5	GSVIVT00025276001
XM_002266756.1	13.3947	2.95331	2.42573	0.61798	transcription factor RF2b-like	GSVIVT00023938001
XM_003634995.1	13.391	4.03598	1.01198	1.53895	calcium-activated outward-rectifying potassium channel 1-like	GSVIVT00012883001
XM_003635094.1	13.3866	4.00122	1.83819	1.03079	uncharacterized protein LOC100244391	GSVIVT00003895001
XM_002281050.2	13.3358	3.4401	2.87365	1.86896	endothelin-converting enzyme 2	GSVIVT00036438001
XM_003633684.1	13.3192	2.93621	0.191569	0.243496	uncharacterized protein LOC100855078
XM_002264756.1	13.3177	3.96219	1.47445	2.72599	uncharacterized protein LOC100240969	GSVIVT00008851001
XM_003635192.1	13.2633	2.19936	0.502228	0.0598466	uncharacterized protein LOC100854001
XM_003633187.1	13.2219	3.38074	2.52654	1.65922	uncharacterized protein LOC100243665 isoform 3
XM_003631561.1	13.2153	4.07225	3.77177	1.11017	probable receptor-like serine/threonine-protein kinase At4g34500-like	GSVIVT00036391001
XM_002280022.2	13.1737	1.44834	0.35278	0.117707	serine carboxypeptidase-like 25	GSVIVT00038034001
XM_002265074.2	13.0444	1.6289	3.92252	0.515769	probable glutathione S-transferase	GSVIVT00012190001
XM_003635159.1	13.0417	2.24161	1.092	1.041	uncharacterized protein LOC100853563
XM_002282978.2	13.037	0.728339	0.291056	1.94224	uncharacterized protein LOC100265521	GSVIVT00024655001
XM_002282813.2	13.027	4.08274	2.72028	2.50801	uncharacterized protein LOC100257171	GSVIVT00027756001
XM_002273819.2	12.9443	3.63801	2.17369	0.738359	probable polygalacturonase-like	GSVIVT00028234001
XM_002267099.1	12.893	0.499492	0.177427	1.90887	uncharacterized protein LOC100243726	GSVIVT00014328001
XM_002278870.2	12.8725	3.13552	1.05968	0.846377	dehydration-responsive element-binding protein 3-like	GSVIVT00034342001
XM_003633173.1	12.7698	2.18042	2.22592	1.78692	uncharacterized protein LOC100854169
XM_002273776.1	12.7424	2.97843	2.67834	1.20626	anthranilate phosphoribosyltransferase, chloroplastic	GSVIVT00020704001
XM_002276050.2	12.6868	1.51616	0.142038	3.08046	uncharacterized protein LOC100246362	GSVIVT00034108001
XM_002282564.2	12.6327	0.339354	0	1.35082	uncharacterized protein LOC100244150	GSVIVT00020398001
XM_002263542.2	12.4827	3.61978	3.67371	1.35708	uncharacterized protein LOC100263718	GSVIVT00013382001
XM_002266646.2	12.4459	2.18788	2.25432	2.00964	probable LRR receptor-like serine/threonine-protein kinase At4g36180	GSVIVT00007255001
XM_002273639.1	12.442	0.665275	0.345903	1.55962	DNA replication licensing factor mcm2	GSVIVT00006227001
XM_002285447.2	12.4154	1.67681	0.875207	3.14613	auxin-responsive protein IAA13-like isoform 2	GSVIVT00020354001
XM_002278082.1	12.3958	3.22992	1.69798	2.02334	ATP synthase gamma chain, chloroplastic-like	GSVIVT00027316001
XM_003631243.1	12.3856	2.06749	1.06341	0.157305	uncharacterized WD repeat-containing protein alr3466-like	GSVIVT00028914001
XM_002284691.2	12.3379	2.7953	1.20699	0.265528	uncharacterized protein LOC100252353
XM_002272068.2	12.3142	2.81093	2.58948	2.90786	pentatricopeptide repeat-containing protein At1g61870, mitochondrial	GSVIVT00021247001
XM_002262753.2	12.2286	2.04881	0.758678	0.514308	uncharacterized protein LOC100241664	GSVIVT00004954001
XM_002262582.2	12.2166	1.74854	0.420297	0.761269	ras-related protein RABA3-like	GSVIVT00026127001
XM_002282116.2	12.216	3.66155	0.95557	0.683206	tubby-like F-box protein 5 isoform 1	GSVIVT00014597001
XM_002283426.1	12.1344	1.61793	1.77841	1.74311	epoxide hydrolase 2	GSVIVT00022685001
XM_002285085.2	12.0977	3.8385	2.29246	2.39965	zinc finger protein 4-like
XM_002273858.2	12.0761	1.6569	0.511582	0.609612	UPF0503 protein At3g09070, chloroplastic-like	GSVIVT00021467001
XM_003634422.1	12.028	0.790138	0.777236	3.59884	uncharacterized protein LOC100853984
XM_002281052.1	11.9983	1.19772	0.856973	2.46823	F-box only protein 13-like	GSVIVT00032404001
XM_002278835.2	11.9677	3.10517	1.49026	0.0458276	transcription factor bHLH61	GSVIVT00029398001
XM_002280034.1	11.9514	3.18341	3.84013	3.08831	probable LRR receptor-like serine/threonine-protein kinase At5g48740-like	GSVIVT00020114001
XM_002278240.1	11.9264	3.87575	3.78771	2.97361	pentatricopeptide repeat-containing protein At4g38150-like	GSVIVT00022480001
XM_002262847.2	11.9035	1.19534	0.222067	0.141131	UDP-glycosyltransferase 75D1-like	GSVIVT00033490001
XM_002270153.2	11.897	0.550836	0.431261	3.70008	probable calcium-binding protein CML31	GSVIVT00020539001
XM_002267190.2	11.876	2.40309	2.17238	1.22961	F-box protein At5g07610
XM_002274498.1	11.84	0.245336	0.743041	1.8889	DNA replication licensing factor MCM4	GSVIVT00035935001
XM_002283979.1	11.8114	1.25976	0.187319	1.81122	putative clathrin assembly protein At4g40080-like	GSVIVT00015163001
XM_002268682.2	11.7799	2.44831	1.4808	1.73814	HIPL1 protein-like	GSVIVT00028956001
XM_002272262.2	11.7681	0.439894	0.25999	1.39696	uncharacterized protein LOC100264587	GSVIVT00017607001
XM_002282065.1	11.7574	0.0693149	0.253251	1.68997	mitochondrial import receptor subunit TOM22 homolog 2	GSVIVT00020345001
XM_002269443.2	11.7497	1.53825	1.30469	1.05241	uncharacterized protein LOC100245167	GSVIVT00028065001
XM_002273489.1	11.7437	2.04526	0.266879	0.0254415	UPF0326 protein At4g17486	GSVIVT00033288001
XM_003632352.1	11.732	2.51479	3.83709	2.01557	uncharacterized protein LOC100854991	GSVIVT00028068001
XM_002278360.2	11.6958	0.107518	0.392832	1.49794	nudix hydrolase 1	GSVIVT00030263001
XM_002266612.1	11.6782	1.66101	0.930539	2.19842	phytoene dehydrogenase, chloroplastic/chromoplastic	GSVIVT00031522001
XM_002269914.2	11.6709	1.66437	0.996886	0.546439	probable phytol kinase 1, chloroplastic	GSVIVT00018069001
XM_002285700.2	11.6709	2.3192	0.199377	0.451406	blue copper protein-like
XM_002278816.2	11.5915	3.12308	2.88062	0.666525	cell division topological specificity factor homolog, chloroplastic-like	GSVIVT00021023001
XM_002263310.1	11.5112	3.80919	2.38364	0.934581	beta-amyrin 24-hydroxylase	GSVIVT00008849001
[truncated: 889 more rows]

## Sheet: Over-expressed early-veraison
50-fold or greater expression in pre-veraison berries relative to all other stages
Accession	Young berries	Pre-veraison	Post-veraison	Ripe berries	Annotation
XM_002284231.1	0	5.78224	0.077291	0.0491209	uncharacterized protein LOC100260859
10-fold or greater expression in pre-veraison berries relative to all other stages
XM_003634658.1	24.5359	15391.4	1381.93	36.0423	2S albumin-like
XM_002278165.1	8.03144	6867.67	597.119	14.2804	11S globulin subunit beta-like isoform 1
XM_002278310.2	5.62342	6597.74	513.722	11.9013	legumin A-like isoform 1
XM_002275355.2	0.279137	304.33	26.5324	0.755023	aspartic proteinase nepenthesin-1
XM_002267873.1	0.278854	160.394	9.9052	0.276561	uncharacterized protein LOC100244776
XM_002273071.2	0.0407359	89.1172	8.62742	0.303008	11S globulin subunit beta-like
XM_002279523.1	0.090596	58.5593	3.77012	0.128359	zinc finger CCCH domain-containing protein 54
XM_002276976.2	0.0755893	54.9168	3.63713	1.01742	uncharacterized protein LOC100256908
XM_002284200.2	4.23536	52.9393	4.14882	0.204572	germin-like protein 5
XM_002271835.1	0.0541859	47.9192	1.812	0.19193	14 kDa proline-rich protein DC2.15
XM_002268675.2	2.50449	46.4937	2.49561	0.0403231	alpha-galactosidase
XM_002272995.2	3.23506	33.6971	0.984329	0.108272	GDSL esterase/lipase At4g16230-like
XM_002274097.1	0	11.5623	0.730641	0.0211066	phosphoribulokinase, chloroplastic-like
XM_002276754.1	0	10.4827	0.630689	0.327946	uncharacterized protein LOC100249210
XM_002266946.1	0.102152	10.4715	0.303643	0	phospholipase A1-IIgamma
XM_002272683.1	0.410128	8.61467	0.609548	0.686731	G-box-binding factor 4
XM_002272803.2	0.569906	7.76015	0.713277	0.0637467	ethylene-responsive transcription factor WRI1-like
XM_002280093.1	0.717865	7.31864	0.183377	0.0794602	cytochrome P450 78A3
XM_002268997.2	0	6.00729	0.28139	0	two-component response regulator ARR22
XM_002271396.1	0	4.49696	0.243411	0.0580108	tropinone reductase 1-like
XM_002266153.2	0.0210866	4.01435	0.266387	0.0597521	uncharacterized protein LOC100242644
XM_003633184.1	0.029038	3.47278	0.0863148	0.0822837	LOW QUALITY PROTEIN: tyrosine aminotransferase-like
XM_002280776.1	0.299079	3.00096	0.222252	0.0470826	NAC domain-containing protein 100
XM_002268483.1	0	2.68186	0	0.0382824	vacuolar iron transporter homolog 4-like
XM_002278935.2	0	2.44814	0.16165	0.0128417	homeobox-leucine zipper protein HDG2-like
XM_002268446.1	0	2.39209	0.173409	0.0330621	nuclear transcription factor Y subunit B-6
XM_002284416.2	0.0697013	1.58779	0.0517964	0	auxin-induced protein 5NG4-like
XM_002277111.1	0	1.52991	0.0274006	0.0783627	auxin-induced protein 5NG4-like
XM_002280753.1	0.031705	1.36709	0.0706818	0.0449205	poly(rC)-binding protein 3-like
XM_002275453.1	0	1.32431	0.069122	0.131788	B3 domain-containing transcription factor FUS3
XM_002264255.1	0	1.28561	0	0.0476361	ZF-HD homeobox protein At4g24660-like
3-fold or greater expression in pre-veraison berries relative to all other stages
XM_003634628.1	123.99	15741.4	3531.59	464.728	metallothionein-like protein-like
XM_002270184.2	5.95424	6698.9	1341.84	30.3314	endochitinase-like
XM_002282756.1	7.40196	5564.13	856.236	20.158	non-specific lipid-transfer protein A-like
XM_002280930.2	4.93902	5008.93	1118.73	35.6856	basic 7S globulin-like
XM_002274118.1	1.32054	467.404	79.2559	2.25618	probable xyloglucan endotransglucosylase/hydrolase protein 25
XM_002266825.2	63.6984	293.894	92.4306	38.608	uncharacterized protein LOC100267415
XM_002284942.1	19.2702	289.184	95.4938	27.0364	metallothionein-like protein-like isoform 4
XM_002263344.2	1.765	211.174	40.0859	8.98688	defensin-like protein 6-like
XM_002285604.1	16.2008	173.968	21.2904	0.669319	omega-6 fatty acid desaturase, endoplasmic reticulum isozyme 2
XM_002273401.2	13.8113	112.624	22.049	8.41301	peptide-N4-(N-acetyl-beta-glucosaminyl)asparagine amidase A-like
XM_002279988.1	0.138799	101.253	32.5763	3.16285	isocitrate lyase-like
XM_002284344.2	27.1947	96.1759	22.0978	14.233	BURP domain-containing protein 3-like
XM_002267687.1	6.29075	94.7585	27.5206	10.5859	probable receptor-like protein kinase At1g67000-like
XM_003632916.1	0.332771	91.9133	28.0672	4.00757	uncharacterized protein LOC100252186
XM_003634150.1	0.199221	71.9228	18.0615	2.36394	protein MOTHER of FT and TF 1-like
XM_003632323.1	21.0138	66.8436	21.0444	19.7421	uncharacterized protein LOC100246955
XM_002264763.2	2.83458	65.3184	13.0539	8.82412	21 kDa protein-like
XM_002281189.2	0.10428	62.7296	17.3118	2.95493	probable flavin-containing monooxygenase 1 isoform 1
XM_002272326.1	0.834963	59.6367	14.1417	8.15775	uncharacterized protein LOC100256554 isoform 2
XM_003633880.1	17.8348	57.9011	11.9596	4.09115	protein NDR1-like isoform 2
XM_003635455.1	5.51496	55.8313	13.0076	0.441646	nuclear transcription factor Y subunit B-6-like
XM_002268247.1	0	51.3055	16.2149	1.10412	uncharacterized protein LOC100258487
XM_002283968.1	0	50.8793	11.0036	0.970834	GDSL esterase/lipase 6
XM_002277405.2	0.503191	47.7466	5.29408	0.112569	putative amidase C869.01-like
XM_002278309.2	5.96351	46.2312	14.218	0.649943	long chain acyl-CoA synthetase 1
XM_002265733.1	0.0272034	45.9567	6.63064	0.973199	uncharacterized protein LOC100265622
XM_003631603.1	5.34537	44.5945	14.3907	9.76579	uncharacterized protein At1g01500-like
XM_002284051.2	0.985917	43.9001	9.27089	3.92199	GDSL esterase/lipase At5g03820-like
XM_002271494.2	0.107478	39.7856	4.55255	0.29368	sucrose synthase 2
XM_002284766.1	0	39.2562	4.77386	0.101131	uncharacterized protein LOC100251591
XM_002264117.1	7.19547	35.886	5.52111	10.8885	BTB/POZ domain-containing protein NPY2
XM_003632731.1	0.193073	26.9546	8.72337	4.67773	uncharacterized protein LOC100256554
XM_002275166.1	1.14013	26.1076	6.17872	0.078798	aspartic proteinase nepenthesin-1-like
XM_002266193.1	5.35979	22.1992	7.27467	2.7928	protein NDR1-like isoform 1
XM_003632068.1	2.05831	21.1605	4.5887	0.729066	uncharacterized protein LOC100855357
XM_002267069.1	0.856544	21.045	4.39195	0.273054	gamma-interferon-inducible lysosomal thiol reductase
XM_002262625.2	5.86739	20.6442	4.76472	0.642763	uncharacterized protein LOC100253083
XM_002276855.2	0.0250428	19.1923	6.19706	0.620923	uncharacterized protein LOC100264389
XM_002278107.2	2.27321	18.238	5.22372	2.10587	probable protein phosphatase 2C 6
XM_002274392.1	0.0382459	17.7048	3.32528	0.0812816	protein ABSCISIC ACID-INSENSITIVE 5-like
XM_002275187.1	5.61523	17.3432	4.22943	0.39599	aspartic proteinase nepenthesin-2
XM_002283053.1	5.151	15.4873	4.99279	0.190385	uncharacterized protein LOC100259505
XM_002267515.1	3.56276	15.4317	1.56616	0.853152	glucan endo-1,3-beta-glucosidase-like protein 2
XM_002277235.1	1.90683	14.2091	2.29479	0.777022	ABC transporter G family member 2
XM_002279765.1	0.818498	12.9083	1.35685	0.579835	putative invertase inhibitor
XM_002265565.1	0.274646	11.8872	3.83698	0.116738	thaumatin-like protein 1-like
XM_002270999.2	0	11.2528	2.56361	0.15988	probable protein phosphatase 2C 75
XM_002262910.1	3.31633	11.0741	3.34721	1.64804	glycolipid transfer protein domain-containing protein 1-like
XM_002273054.2	1.33011	10.7359	1.22254	0.223169	adenosine 3'-phospho 5'-phosphosulfate transporter 2
XM_002272653.1	2.94315	9.83073	1.75585	0.0146829	laccase-14-like
XM_002276494.1	0.492626	9.79058	2.09188	2.79186	uncharacterized protein LOC100248652
XM_002269048.1	1.28562	7.69075	2.13554	0.830393	uncharacterized protein LOC100245102
XM_002278235.1	0.93041	7.45306	2.07422	0.735167	probable protein phosphatase 2C 6
XM_002274779.2	0.192516	6.99592	0.476876	2.00026	probable cysteine desulfurase-like
XM_002266080.2	1.52957	6.79639	1.3261	1.65314	transcription factor GAMYB-like
XM_002269938.1	1.83234	6.69013	1.99266	1.61466	heme-binding protein 2-like
XM_002280388.1	0	6.68267	0.720612	0.0202046	F-box/kelch-repeat protein At3g23880-like
XM_002278968.2	1.60453	5.67561	1.29604	1.72971	beta-carotene 3-hydroxylase 1, chloroplastic
XM_002279286.1	0.101762	5.52626	1.51243	0.432538	aluminum-activated malate transporter 2
XM_003631142.1	0.767794	5.23747	1.72632	0.181305	LOW QUALITY PROTEIN: ABC transporter G family member 21-like
XM_002281075.2	1.4711	5.14641	1.28998	0.291802	thermospermine synthase ACAULIS5
XM_002267133.2	0.450807	5.03899	1.32545	1.24966	transcription factor ICE1-like
XM_002273168.1	0	4.8867	0.637651	0.0675412	copper transporter 6
XM_002264701.1	0.120717	4.71413	1.35842	0.256552	potassium transporter 5
XM_002278069.1	0.994542	4.51408	0.894656	0.0370814	uncharacterized protein LOC100254310
XM_002263265.2	0.17223	4.43715	1.08789	0.264355	UDP-glycosyltransferase 75D1
XM_003633662.1	0.444104	4.27549	0.330023	0.10487	nuclear transcription factor Y subunit C-4-like
XM_002281338.2	1.0838	4.19987	0.974946	0.121228	uncharacterized protein LOC100261152
XM_002269584.2	0.283594	4.153	0.632232	0.0401803	non-specific lipid-transfer protein 8-like
XM_002281662.1	0	3.76974	0.510121	0.486296	ZF-HD homeobox protein At4g24660-like
XM_002279720.1	0.196935	3.57824	0.97564	0.604549	uncharacterized protein LOC100261956
XM_002276770.1	1.09334	3.53948	0.897112	0.467947	probable peptide/nitrate transporter At5g62680
XM_003634183.1	1.04552	3.43076	1.08772	0.197509	LOW QUALITY PROTEIN: trihelix transcription factor GT-1-like
XM_003635287.1	0.283996	3.41623	0.783873	0.531707	probable receptor-like protein kinase At5g39020-like
XM_002264103.2	0.400148	3.395	0.541616	0.0202479	probable LRR receptor-like serine/threonine-protein kinase At1g29720-like
XM_003631881.1	0.444927	3.30951	0.330634	0.0900549	uncharacterized protein LOC100852999
XM_002266274.2	0.134997	3.19877	0.626992	0.0119542	uncharacterized protein sll1770
XM_003632599.1	0	3.16169	0.415859	0.0660729	1-aminocyclopropane-1-carboxylate oxidase homolog 4-like isoform 2
XM_002275513.1	0.703692	3.05334	0.859094	0.795234	potassium channel KAT1
XM_002273498.2	0.959646	2.98099	0.680716	0.278111	squamosa promoter-binding-like protein 6-like
XM_002280332.1	0.12973	2.88488	0.32135	0.0919027	uncharacterized protein LOC100262636
XM_002268383.1	0	2.44335	0.371963	0.512187	uncharacterized protein LOC100242299
XM_002268689.1	0	2.35099	0.443117	0.032494	uncharacterized protein LOC100261160
XM_002274203.1	0.198516	2.21494	0.316116	0.120541	omega-hydroxypalmitate O-feruloyl transferase
XM_002272362.1	0.527581	2.18904	0.7057	0.224247	GEM-like protein 4-like
XM_003631528.1	0.600801	2.17513	0.312527	0.680985	triosephosphate isomerase, chloroplastic-like isoform 2
XM_002271011.1	0	2.13819	0.261431	0	laccase-17
XM_002273981.1	0	2.05669	0.413292	0.286538	transcription factor TT2
XM_002267057.2	0.606178	1.97267	0.47696	0.530466	uncharacterized protein LOC100260399 isoform 1
XM_003633453.1	0.079927	1.95078	0.564255	0.169864	uncharacterized protein At2g38710 isoform 2
XM_002277678.2	0.00982178	1.93374	0.394133	0.0556631	aldehyde oxidase 4-like
XM_002264672.1	0	1.89551	0.631063	0.0462762	ABC transporter B family member 15-like
XM_002279716.2	0.391759	1.88957	0.22874	0.099117	WD repeat-containing protein 18-like
XM_002266429.2	0.566652	1.88502	0.580169	0.115967	filament-like plant protein 4-like
XM_003634279.1	0	1.88228	0.490116	0.0296651	uncharacterized protein LOC100258195
XM_002276324.1	0.349216	1.8625	0.0576687	0.219901	uncharacterized protein LOC100253478
XM_002285144.1	0	1.84967	0.2725	0	metallothionein-like protein type 2
XM_002278356.1	0.311686	1.82843	0.292572	0.232424	probable LRR receptor-like serine/threonine-protein kinase At5g45840-like
XM_002277829.1	0	1.70031	0.372739	0	amino acid permease 1-like
XM_003634059.1	0.219316	1.69507	0.556841	0.194208	probable receptor-like protein kinase At1g67000-like
XM_003634314.1	0.417119	1.65906	0.275528	0.426823	cytochrome P450 82A3-like
XM_003634240.1	0.0391431	1.59228	0.203616	0.249566	carbonic anhydrase, chloroplastic-like isoform 2
XM_002272312.1	0	1.53955	0.276226	0.0957546	alcohol dehydrogenase-like 3
XM_002279900.2	0	1.51941	0.285733	0	probable caffeoyl-CoA O-methyltransferase At4g26220
XM_002276284.2	0	1.34792	0.277455	0.297559	probable (S)-N-methylcoclaurine 3'-hydroxylase isozyme 2-like
XM_002263757.1	0.44153	1.32633	0.277631	0.409028	nuclear transcription factor Y subunit A-10-like
XM_002268091.2	0.103116	1.31431	0.229883	0.219146	peroxidase 16
XM_002275619.1	0.148126	1.28545	0.110075	0	uncharacterized protein LOC100258949
XM_002273209.1	0.396168	1.26444	0.271754	0.194297	putative phosphoglycerate mutase DET1
XM_003634495.1	0.118122	1.2493	0.351115	0.0836793	uncharacterized protein LOC100854303
XM_003635409.1	0.314374	1.24685	0.292022	0.33406	uncharacterized protein LOC100854519
XM_002282645.2	0.0381003	1.23989	0.254818	0.0269908	carbonic anhydrase, chloroplastic-like isoform 1
XM_002281341.2	0.193313	1.19078	0.369398	0.313018	uncharacterized protein LOC100249082 isoform 1
XM_002282988.2	0	1.15571	0.318683	0.0949374	UDP-glycosyltransferase 92A1-like
XM_002263025.1	0	1.15085	0.242585	0.10278	probable receptor-like protein kinase At5g39020-like
XM_003633831.1	0.270825	1.13315	0.115003	0.191856	uridylate kinase isoform 3
XM_003633157.1	0.217966	1.11464	0.277671	0.0441171	LOW QUALITY PROTEIN: NADP-dependent alkenal double bond reductase P2-like
XM_002277210.2	0.332656	1.04872	0.309003	0.0589144	lipid phosphate phosphatase 2-like
XM_002285274.1	0.183685	0.996269	0.182	0.0433751	ripening-related protein grip22
XM_002277023.1	0	0.961504	0.0774923	0.0246244	auxin-induced protein 5NG4-like
XM_002269359.1	0.316132	0.957336	0.274078	0	beta-amyrin synthase
XM_002278217.1	0	0.947459	0	0	acyl-CoA-binding protein-like
XM_002267068.1	0	0.934136	0.106656	0	expansin-A25-like
XM_003633781.1	0	0.912814	0	0.027408	transcription factor MYB98-like
XM_003631574.1	0.133478	0.912184	0.138866	0.283673	allene oxide synthase, chloroplastic
XM_002281451.1	0.0220261	0.860145	0.278256	0.234054	cyclin-SDS-like
XM_002285856.1	0.280514	0.855814	0.208456	0.22356	peroxidase 64-like isoform 1
XM_002280563.1	0	0.802979	0	0	bidirectional sugar transporter SWEET14-like
XM_003631150.1	0.0643785	0.785643	0.239204	0.13682	uncharacterized protein LOC100854459
XM_002277029.2	0.164534	0.769691	0.168119	0.0145697	sulfate transporter 2.1-like
XM_003631670.1	0	0.7518	0	0	uncharacterized protein LOC100855288
XM_002268286.2	0	0.735727	0.134404	0.230628	bifunctional dihydroflavonol 4-reductase/flavanone 4-reductase
XM_003631292.1	0	0.678708	0	0.0844265	uncharacterized protein LOC100855122
XM_002269216.1	0	0.673024	0.0498443	0.0633552	uncharacterized aminotransferase y4uB-like
XM_002268528.2	0	0.668757	0	0	vacuolar iron transporter homolog 4-like
XM_003632541.1	0.177971	0.637081	0.105803	0.0252154	wound-induced protein 1-like
XM_002282774.1	0.141396	0.598184	0.0420297	0.0400668	uncharacterized protein LOC100252216
XM_003632558.1	0.0684503	0.584733	0.101733	0.0727366	uncharacterized protein LOC100261869 isoform 2
XM_002267817.1	0	0.581101	0.132696	0	transcription factor LAF1
XM_002280656.1	0	0.575329	0	0	sensor protein rcsC-like
XM_002267384.2	0.1346	0.56578	0.0500118	0.127136	protein BONZAI 3-like
XM_003635153.1	0	0.560204	0.0787223	0.0750457	probable receptor-like protein kinase At1g67000-like
XM_002264214.1	0	0.548343	0	0	ZF-HD homeobox protein At4g24660-like
XM_002282452.1	0	0.541034	0.123546	0	(-)-germacrene D synthase
XM_002264917.1	0.061135	0.480795	0.0302871	0.0288726	uncharacterized protein LOC100259218
XM_002281165.2	0	0.478768	0.0198778	0.0378989	allene oxide synthase, chloroplastic-like
XM_003634071.1	0.143525	0.467068	0.106656	0.101675	trafficking protein particle complex subunit 1-like
XM_003634244.1	0	0.460141	0.0560396	0.133556	LOW QUALITY PROTEIN: hydroxysteroid 11-beta-dehydrogenase 1-like protein-like
XM_003632285.1	0	0.452472	0	0	uncharacterized protein LOC100853533
XM_002274166.2	0	0.443842	0	0	strictosidine synthase 3-like
XM_002265545.1	0	0.431497	0	0	uncharacterized protein LOC100263463
XM_002284871.2	0	0.408246	0.0372895	0	polyneuridine-aldehyde esterase-like
XM_002272451.1	0	0.401614	0.0431574	0	benzyl alcohol O-benzoyltransferase
XM_002266514.1	0	0.390824	0.127494	0	secologanin synthase-like
XM_003631119.1	0	0.384092	0.0637879	0	LOW QUALITY PROTEIN: NAD(P)H-dependent 6'-deoxychalcone synthase-like
XM_002270487.1	0	0.368681	0.122457	0	cell differentiation protein RCD1 homolog
XM_002266454.2	0	0.361225	0	0	probable glycosyltransferase At5g20260
XM_002278997.1	0	0.35111	0	0.109189	transcription factor MYB98
XM_002276285.1	0	0.339354	0.103323	0	auxin-induced protein 10A5
XM_002277781.1	0	0.334638	0.0179801	0	amino acid permease 8
XM_002272342.1	0	0.311538	0	0	TGACG-sequence-specific DNA-binding protein TGA-2.1-like
XM_002280541.1	0	0.307159	0	0	uncharacterized protein LOC100244977

## Sheet: Over-expressed late-veraison
10-fold or greater expression in post-veraison berries relative to all other stages
Accession	Young berries	Pre-veraison	Post-veraison	Ripe berries	Annotation
XM_002283649.1	0.260445	3.17834	45.7242	3.73618	uncharacterized protein LOC100254632
3-fold or greater expression in post-veraison berries relative to all other stages
XM_003633247.1	1.13688	196.932	1075.67	167.206	uncharacterized protein LOC100853570
XM_002281184.2	102.311	76.6658	613.366	38.2161	18.2 kDa class I heat shock protein
XM_002277014.1	25.673	134.063	541.079	165.692	heat shock 70 kDa protein-like
XM_002268213.2	0.567992	87.5101	478.592	33.4975	uncharacterized protein LOC100263637
XM_002281470.1	8.98824	73.2129	467.433	19.6741	18.2 kDa class I heat shock protein
XM_002280785.2	8.58073	45.9783	416.928	124.439	18.2 kDa class I heat shock protein
XM_002263340.2	1.52546	79.0515	397.267	47.8384	22.0 kDa heat shock protein
XM_003632975.1	9.76112	93.5079	322.852	71.2518	dnaJ homolog subfamily B member 13 isoform 2
XM_002280644.1	48.4047	35.1187	272.754	55.5928	17.9 kDa class II heat shock protein
XM_002284143.1	14.9997	35.2802	229.457	30.3155	chaperone protein ClpB1
XM_002267296.1	26.3966	30.7276	215.869	11.0519	23.6 kDa heat shock protein, mitochondrial isoform 1
XM_002279416.1	0.439073	3.53643	184.236	29.9847	malate synthase, glyoxysomal-like
XM_002272029.1	8.33876	48.761	155.627	13.6298	25.3 kDa heat shock protein, chloroplastic
XM_002274257.2	17.4837	30.4149	114.508	10.1597	pistil-specific extensin-like protein-like
XM_002282659.1	3.37504	20.4506	110.145	19.3764	polygalacturonase inhibitor
XM_002279121.2	0.510107	8.24825	103.415	11.4282	glycogenin-1 isoform 1
XM_002282107.2	1.57342	22.5134	101.84	23.0867	heat shock cognate 70 kDa protein 4
XM_002264624.2	0.0311138	21.8705	101.456	14.7898	aldose reductase isoform 1
XM_002279078.2	0.316208	7.83462	93.7998	10.8337	glycogenin-1 isoform 1
XM_002263155.1	7.88511	23.3863	92.7475	6.5447	uncharacterized protein LOC100261530
XM_002267576.1	0.719343	23.9946	85.351	5.37903	gibberellin-regulated protein 14
XM_002284681.1	1.79466	23.1787	82.3528	3.73463	uncharacterized protein LOC100254405
XM_002278858.1	6.23562	6.841	78.6578	12.5048	heat shock protein 83-like isoform 1
XM_002265548.1	0	20.8882	76.178	10.546	uncharacterized protein LOC100267070
XM_002270571.1	0.943722	13.1276	49.2559	12.2304	uncharacterized protein LOC100260777
XM_002269516.2	0.189331	5.42967	43.3341	3.72195	uncharacterized protein LOC100262313
XM_002271854.1	6.29532	7.32169	42.5698	1.73177	uncharacterized protein LOC100241185
XM_002281318.1	12.1218	3.83519	38.5725	3.1927	18.2 kDa class I heat shock protein isoform 1
XM_002281225.2	1.37843	10.9061	36.8506	2.00182	glycogenin-2
XM_002267919.1	9.00418	3.5035	36.3235	8.83506	17.6 kDa class I heat shock protein 3
XM_002277554.2	4.43694	9.79145	33.6724	0.903667	chaperone protein dnaJ 11, chloroplastic
XM_002272382.1	1.7997	6.69862	30.3254	5.09974	small heat shock protein, chloroplastic
XM_002276946.1	1.91644	3.97993	29.9819	3.25116	uncharacterized protein OsI_027940-like isoform 1
XM_003634704.1	0.051272	0.500558	22.7464	4.54022	probable glutathione S-transferase parC-like
XM_002276968.1	0.937053	3.25272	17.7799	0.619566	uncharacterized protein OsI_027940-like isoform 2
XM_002285796.1	1.59377	3.52523	10.5852	0.176414	probable calcium-binding protein CML29-like
XM_002272027.2	0.984674	2.4478	10.1223	1.20135	putative caffeoyl-CoA O-methyltransferase At1g67980-like
XM_002262723.2	0.0925503	1.782	9.514	0.611929	salicylate O-methyltransferase
XM_003634699.1	1.64885	1.7886	9.51058	1.36274	probable glutathione S-transferase parC-like isoform 1
XM_002284102.1	0.234172	1.90515	7.74379	1.24418	uncharacterized protein LOC100250180
XM_003634728.1	1.38678	0.329071	5.49625	0.777747	probable glutathione S-transferase parC-like
XM_003634311.1	0.609798	1.37809	5.18608	0.239994	probable calcium-binding protein CML10-like
XM_002270560.2	0.211311	0.902557	4.86791	1.16014	23.6 kDa heat shock protein, mitochondrial
XM_003634702.1	0.195334	0.540318	3.91922	0.857938	probable glutathione S-transferase parC isoform 2
XM_003634700.1	0.0883961	0.503413	3.64573	1.03325	probable glutathione S-transferase parC-like isoform 2
XM_003634310.1	0.366698	0.298333	2.725	0	uncharacterized protein LOC100853609
XM_002273976.1	0.316549	0.457838	1.50288	0.485869	beta-galactosidase 6-like
XM_002280810.2	0	0.38265	1.36191	0.149362	ADP-ribosylation factor GTPase-activating protein AGD3-like
XM_003633758.1	0.0771549	0.219698	1.03204	0.0819864	uncharacterized protein LOC100250716 isoform 1
XM_002277322.2	0.0669063	0	1.01925	0.071096	patatin group A-3-like
XM_003631355.1	0.10112	0	0.9393	0.26863	cellulose synthase-like protein G3-like
XM_003632313.1	0.197745	0.0804395	0.661267	0	LOW QUALITY PROTEIN: histone H2AX-like
XM_002280580.2	0	0.174059	0.556454	0.227343	glycogenin-2
XM_002266884.1	0	0.0429789	0.549602	0	uncharacterized protein LOC100265033
XM_002269005.2	0	0.0950192	0.545546	0.165476	cellulose synthase-like protein G3-like
XM_002264204.2	0.0872406	0.141952	0.518641	0.0618024	DNA-directed RNA polymerase III subunit rpc8
XM_002278965.1	0	0.122015	0.473661	0.106245	hyoscyamine 6-dioxygenase
XM_003631924.1	0	0	0.402122	0	uncharacterized protein LOC100853716

## Sheet: Over-expressed at harvest
50-fold or greater expression in ripe berries relative to all other stages
Accession	Young berries	Pre-veraison	Post-veraison	Ripe berries	Annotation
XM_002274447.2	5.14138	1.32725	4.00434	1033.16	major allergen Pru av 1
XM_002274670.2	0.630154	0.27964	0.893988	453.755	major allergen Pru ar 1-like
XM_002274499.2	0.815461	0.349175	2.00932	367.893	major allergen Pru av 1
XM_003632117.1	1.6825	0.273765	0.666824	344.937	uncharacterized protein LOC100854491
XM_002274581.1	0.465621	0.168362	0.307566	344.036	major allergen Pru av 1
XM_003633533.1	0.345947	1.61835	5.33441	315.9	uncharacterized protein LOC100853007
XM_002274749.2	2.21677	0.230233	0.560792	296.203	major allergen Pru ar 1
XM_002262908.2	0.258012	0.0629729	0.536854	142.257	stilbene synthase 6
XM_002268220.2	0.22361	0.041982	1.0098	129.249	phenylalanine ammonia-lyase
XM_002274273.2	0.350818	0.163094	0.335186	116.38	major allergen Pru ar 1
XM_002285645.2	0.0476707	0.271483	0.956476	106.546	uncharacterized protein LOC100253541
XM_002285640.2	0.688031	0.0559759	0.562418	96.5073	disease resistance response protein 206
XM_002275344.2	0.205938	0.130312	0.221052	90.1594	valencene synthase
XM_002267917.2	0.525652	0.336013	1.07421	82.575	phenylalanine ammonia-lyase
XM_002278447.2	0.210478	0.0214047	0.488782	70.9182	stilbene synthase 2
XM_002285641.2	0.471654	0	0.245347	70.2667	uncharacterized protein LOC100263839
XM_002265499.2	0.388233	0.135366	0.329718	65.732	alpha-amylase/subtilisin inhibitor-like
XM_002264419.2	0.104212	0.127175	0.0774419	64.2647	stilbene synthase 1
XM_002283363.2	0.137606	0.167928	0.255645	56.3447	disease resistance response protein 206
XM_003634018.1	0.0773537	0.0839099	0.057483	54.9993	stilbene synthase 1-like
XM_003634025.1	0.0550425	0.111952	0.286322	49.7939	stilbene synthase 4-like
XM_002278349.1	0.205614	0.0627304	0.286493	48.5594	stilbene synthase 2
XM_002268720.2	0.163554	0.022177	0.222823	46.751	stilbene synthase 5
XM_002269350.2	0.129089	0.0840181	0.4029	46.2546	stilbene synthase 5-like
XM_002265193.2	0.0824504	0.0670789	0.306352	42.658	stilbene synthase 2
XM_003634026.1	0.0609953	0.0496238	0.158644	40.855	stilbene synthase 4-like
XM_002274271.2	0.22882	0.0620533	0	40.6868	basic form of pathogenesis-related protein 1
XM_003633939.1	0.0563199	0.04582	0.209262	37.5305	phenylalanine ammonia-lyase-like
XM_003634021.1	0.0283996	0.0924199	0.316564	36.5355	stilbene synthase 4-like
XM_003634015.1	0.0772542	0.0209505	0.172227	31.5598	stilbene synthase 1-like
XM_002278318.2	0.0505599	0.0205669	0.150288	29.9074	stilbene synthase 5
XM_002285639.2	0.094442	0	0.0350908	29.4043	disease resistance response protein 206-like
XM_002268145.2	0.187733	0.0610933	0.111606	28.9525	phenylalanine ammonia-lyase
XM_003634020.1	0	0.0219973	0.421943	28.329	stilbene synthase 2-like
XM_002263771.2	0.054854	0.0446274	0.305723	26.9295	stilbene synthase 6
XM_002277082.1	0.132741	0.143991	0.131523	26.8941	myb-related protein 305
XM_003634022.1	0.0269109	0.0218938	0.159984	26.8422	stilbene synthase 4-like
XM_002263926.1	0.0783118	0	0.174585	25.427	stilbene synthase 1
XM_003635637.1	0.12959	0.386578	0.353104	24.1137	phenylalanine ammonia-lyase-like
XM_003634017.1	0	0	0.155331	22.275	stilbene synthase 1-like
XM_002263167.2	0.252242	0.0513039	0.374892	20.5495	uncharacterized protein LOC100267991
XM_003633938.1	0.0359295	0.0876931	0.1068	18.9879	phenylalanine ammonia-lyase-like
XM_003634023.1	0.0269109	0.0218938	0.179982	16.5476	stilbene synthase 4-like
XM_002263845.2	0.0258012	0	0.11504	16.1759	stilbene synthase 1
XM_002268737.2	0.035265	0.0573809	0.0262061	16.0511	phenylalanine ammonia-lyase
XM_002272093.2	0.228674	0.0206713	0.245458	16.0196	stilbene synthase 2-like
XM_003634076.1	0	0.264862	0	15.798	uncharacterized protein LOC100853101
XM_002263999.2	0.0797678	0.0432643	0.0987949	15.3327	stilbene synthase 5
XM_003634032.1	0	0.0571544	0.261027	13.7357	stilbene synthase 2-like
XM_003634019.1	0.0286844	0	0.0852637	13.6147	stilbene synthase 4-like
XM_003631452.1	0.0329304	0	0.0734137	13.5071	bifunctional nitrilase/nitrile hydratase NIT4B-like
XM_002278208.2	0.0788644	0	0.0293028	13.2129	primary amine oxidase
XM_003634014.1	0.157239	0.063962	0.0973725	12.9584	stilbene synthase 1
XM_002268696.2	0.0895425	0.0291395	0.0133082	12.4075	phenylalanine ammonia-lyase
XM_002272796.2	0	0	0.0654288	12.2501	ent-copalyl diphosphate synthase, chloroplastic-like
XM_002263686.2	0	0	0.0202017	11.6512	stilbene synthase 1
XM_002269257.2	0	0.0608935	0.222483	11.453	stilbene synthase 4
XM_002268806.2	0.108962	0.0221619	0.0202429	11.1539	stilbene synthase 2
XM_002264953.2	0	0	0.068042	10.6594	stilbene synthase 4
XM_003634016.1	0.0542962	0	0.0201743	9.03907	stilbene synthase 6-like
XM_002283584.1	0.0405708	0.0330071	0.030149	8.30613	uncharacterized protein LOC100262361
XM_002282432.2	0.105516	0.0429223	0.0392056	7.40016	cytochrome P450 94A1
XM_002278263.2	0	0.0253131	0.115606	6.59038	stilbene synthase 4
XM_002262591.1	0	0	0.0734742	6.44393	uncharacterized protein LOC100248113
XM_002273348.1	0	0	0	5.22318	auxin-binding protein ABP19a-like
10-fold or greater expression in ripe berries relative to all other stages
XM_002274206.2	71.4782	82.1348	171.499	3029.33	major allergen Pru av 1
XM_002267045.1	12.0896	50.1132	63.4573	687.442	nuclear transport factor 2
XM_003633995.1	49.2505	13.2373	27.5126	516.443	uncharacterized protein LOC100853589
XM_002269756.1	0.935197	37.5235	33.5477	467.759	glycinin G1-like
XM_002280855.2	16.5087	5.35638	14.8968	289.868	uncharacterized protein LOC100256282
XM_003633994.1	19.0296	9.86879	13.1025	251.76	uncharacterized protein LOC100853363
XM_002274511.1	0.413957	0.291877	9.35162	202.52	tryptophan aminotransferase 1
XM_002262795.1	14.6707	4.0269	10.0737	200.466	blue copper protein
XM_002283788.1	17.6343	14.2584	16.8139	194.458	uncharacterized protein LOC100257464
XM_003633992.1	5.76292	4.25351	9.93373	181.736	uncharacterized protein LOC100251124
XM_002282793.1	3.81524	10.0676	14.1266	168.676	nuclease S1 isoform 1
XM_002283604.1	3.56757	9.35838	10.6293	163.59	uncharacterized protein LOC100264146
XM_002270119.2	0.655982	10.5809	11.9749	163.193	glutelin type-A 2
XM_002284639.1	0.221479	0.0720752	3.71963	133.458	germin-like protein 7
XM_002284431.2	0.729721	1.92945	5.35491	118.574	glu S.griseus protease inhibitor
XM_002284085.2	5.20863	7.47648	1.55318	118.428	auxin-induced protein 22D
XM_003631244.1	1.25136	5.12947	2.68243	114.969	uncharacterized protein LOC100854597
XM_002282177.1	9.34346	10.6783	9.25774	111.925	uncharacterized protein LOC100259078
XM_002282957.1	0.541859	2.07194	10.268	104.448	thaumatin-like protein
XM_002279485.1	0.352382	6.12466	4.45165	104.324	LOB domain-containing protein 18
XM_002274261.1	0.732821	6.72853	5.36794	89.3292	UPF0497 membrane protein 7
XM_002269428.2	0.293239	0.424124	4.09189	83.7862	11S globulin seed storage protein 2
XM_003631192.1	0.506879	3.2074	5.18969	77.0824	60S ribosomal protein L27-3 isoform 2
XM_002271202.2	0.140082	2.19792	3.19728	63.2558	uncharacterized protein LOC100247755
XM_002274239.1	2.22463	0.0861852	0.236167	58.7233	basic form of pathogenesis-related protein 1
XM_002266106.1	1.42573	0.939942	3.28807	55.8813	trans-cinnamate 4-monooxygenase
XM_002276310.2	2.72434	2.05225	1.57462	53.4363	cation/H(+) antiporter 18
XM_002285646.1	0.309216	1.34169	1.53189	51.4773	disease resistance response protein 206-like
XM_002275540.1	1.33835	2.26478	3.46105	43.2336	probable WRKY transcription factor 57
XM_002266708.1	0.688426	0.933467	3.09791	40.2615	glutathione transferase GST 23 isoform 1
XM_002269434.2	1.4987	0.419132	0.835285	39.3493	uncharacterized protein LOC100254416
XM_002262859.2	2.09351	1.03528	0.945636	39.2431	uncharacterized protein L728-like isoform 1
XM_002281734.2	1.62434	0.71821	3.17513	37.8481	basic endochitinase
XM_002281647.2	0.910559	0.172279	1.11727	36.3029	sugar transport protein 13
XM_002283028.2	1.94043	0.107637	0.196632	35.3654	thaumatin-like protein-like
XM_002277688.2	2.43938	0.244259	0.474105	32.435	glutathione transferase GST 23-like
XM_002266266.2	1.88343	0.333108	0.547675	31.8479	miraculin-like
XM_002273775.2	0.482757	1.03357	0.169932	31.0672	cytochrome P450 94A1
XM_002279919.2	1.17544	2.10386	0.582329	30.5601	auxin-induced protein 22D
XM_002279805.2	0.814442	2.04303	1.4122	29.1847	uncharacterized protein LOC100253569
XM_002282267.2	2.14401	0.590376	0.833393	27.199	uncharacterized protein LOC100243808
XM_002282180.2	2.20086	1.84028	1.1812	27.0969	MLO13 protein
XM_002279703.1	0.183866	1.03643	1.33707	25.5017	uncharacterized protein LOC100256318
XM_003633937.1	0.233587	0.0407225	0.508349	24.5495	phenylalanine ammonia-lyase-like
XM_002284411.2	2.07121	2.00603	2.27209	24.4546	inhibitor of trypsin and hageman factor
XM_002274248.2	0.224963	0.671082	1.28167	23.905	ethylene-responsive transcription factor ERF003
XM_002271083.2	1.33845	1.74525	2.03013	23.8992	probable potassium transporter 13-like
XM_002272608.2	0.907132	1.40574	1.30006	22.8591	cytochrome P450 84A1
XM_002268526.1	0.632264	1.88609	1.56616	22.7436	uncharacterized protein LOC100267772
XM_002271335.2	0.506078	0.205864	0.305562	22.2054	stilbene synthase 2
XM_002284418.2	0.751989	0.688268	1.6066	21.5751	inhibitor of trypsin and hageman factor
XM_002282226.2	0.754039	0	1.23865	21.17	uncharacterized protein LOC100268054
XM_002270075.1	1.46845	0.0918985	0.125911	20.4052	miraculin
XM_002280660.2	0.0338205	0.591577	1.36973	19.0713	cellulose synthase-like protein G2-like
XM_002272905.2	0.948741	0.079848	0.583471	17.4978	uncharacterized protein LOC100257315
XM_002270912.2	0.0463465	0.075412	0.68882	17.3356	ribonuclease 3-like protein 3-like
XM_002270621.1	0.531697	1.16253	1.13595	16.1493	putative quinone-oxidoreductase homolog, chloroplastic
XM_002272038.1	0.182534	0.371259	0.186511	14.4503	uncharacterized protein LOC100266758
XM_002265627.1	0.79321	0.623077	1.23988	12.556	lysine histidine transporter 1
XM_003633574.1	0.0503691	0.573701	0.561453	12.0249	uncharacterized protein LOC100855297
XM_003634416.1	1.11636	0.710793	1.15421	11.9315	uncharacterized protein LOC100853433
XM_002274589.1	1.08571	0.0519585	0	10.994	auxin-binding protein ABP19a-like
XM_002285727.2	0.526541	0.599727	0.136949	10.6494	pyruvate kinase, cytosolic isozyme-like
XM_002267778.1	0.761587	0.228274	0.357442	10.5632	ethylene-responsive transcription factor ERF113
XM_002283215.1	0.330391	0.134398	0.270072	10.3686	NAC domain-containing protein 42
XM_002274163.1	0.574099	0	0.106656	9.86246	uncharacterized protein LOC100243739
XM_002275919.2	0.961657	0.250359	0.028585	9.61926	B3 domain-containing protein At2g36080-like
XM_002271200.2	0.315302	0.769559	0.937229	9.60467	anthocyanidin 3-O-glucosyltransferase 2
XM_003633154.1	0	0.648964	0.948431	9.49344	uncharacterized protein LOC100855397
XM_002275717.2	0	0.26924	0.491852	9.37762	uncharacterized protein LOC100263061
XM_002282902.2	0.591192	0.641299	0.263596	9.24171	zinc finger protein 3-like
XM_002280359.1	0.607639	0.435033	0.632168	9.0827	receptor-like protein kinase HSL1-like
XM_003634028.1	0	0	0.230854	8.47278	stilbene synthase 4-like
XM_002273072.1	0.390108	0.261371	0.272844	8.0794	nodulation-signaling pathway 1 protein
XM_003632512.1	0.111542	0.0907465	0.207222	7.86224	uncharacterized protein LOC100854533
XM_002264143.2	0.425994	0.402474	0.132753	7.80733	uncharacterized protein LOC100250303
XM_002280060.2	0.102086	0.332217	0.227587	7.68394	uncharacterized protein LOC100249716
XM_002269426.1	0	0	0.223737	7.55395	reticuline oxidase-like protein-like
XM_002262639.2	0.461153	0.500238	0.342691	7.13266	uncharacterized protein LOC100248732
XM_002273779.2	0.114902	0.186961	0	7.08165	pathogenesis-related protein STH-2
XM_002272986.1	0	0.11081	0.303643	7.04358	uncharacterized protein LOC100252258
XM_003634111.1	0.298386	0.315584	0.443473	6.61622	flavanone 3-dioxygenase-like
XM_002271547.1	0.273801	0.139222	0.178034	6.5463	protein kinase 2B, chloroplastic-like
XM_002275302.2	0.164957	0	0.153229	6.07662	glutathione S-transferase U10-like
XM_002267990.2	0.131032	0.31981	0.447913	5.95936	cytokinin hydroxylase-like
XM_003632846.1	0.0579081	0.212004	0.107581	5.88678	LOW QUALITY PROTEIN: hydroxycinnamoyl-Coenzyme A shikimate/quinate hydroxycinnamoyltransferase-like
XM_003632834.1	0	0.304657	0.0556553	5.69468	hydroxycinnamoyl-Coenzyme A shikimate/quinate hydroxycinnamoyltransferase-like
XM_002280162.2	0.160817	0.0436118	0.0796708	5.35447	glutathione S-transferase U7
XM_002264406.1	0	0	0.160849	5.31567	uncharacterized protein LOC100260368
XM_002278336.1	0.0715061	0.213308	0.106275	5.2851	cytochrome P450 83B1-like
XM_002274113.1	0.112521	0.46916	0.470343	5.09157	protein argonaute 2-like
XM_003634024.1	0.057741	0.0234881	0.171634	5.01081	stilbene synthase 4-like
XM_003633537.1	0	0.30518	0.48782	4.98255	uncharacterized protein LOC100853504
XM_002263351.1	0.407221	0.165651	0.151307	4.8561	uncharacterized protein LOC100264106
XM_002274546.1	0.314066	0	0	4.74642	bidirectional sugar transporter SWEET6b
XM_002283041.1	0.136481	0	0.121706	4.67954	flotillin-like protein 1
XM_002271677.1	0.0234172	0.0190515	0.104411	4.67812	putative laccase-9
XM_002274657.1	0	0	0.0598131	4.6471	lignin-forming anionic peroxidase-like
XM_002269646.2	0	0.188858	0	4.58399	hydroxycinnamoyl-Coenzyme A shikimate/quinate hydroxycinnamoyltransferase-like
XM_002268120.2	0.216173	0.318243	0.267737	4.3973	protein PRD1-like
XM_003634027.1	0	0	0.179982	4.36567	stilbene synthase 4-like
XM_002280111.1	0	0.0537591	0.073656	4.18956	myristoyl-acyl carrier protein thioesterase, chloroplastic
XM_002280888.1	0.380159	0.13746	0.156946	4.12942	ethylene-responsive transcription factor ERF114-like
XM_002262735.2	0.219617	0.31764	0.199468	4.11421	probable NADH dehydrogenase-like
XM_002273338.1	0.0926931	0.150824	0.068882	4.10406	uncharacterized protein LOC100250378
XM_002274180.2	0	0.0531452	0.194173	3.97975	ethylene-responsive transcription factor ERF003 isoform 1
XM_002264442.1	0	0.0189297	0.0518716	3.93944	cytochrome P450 71D10-like
XM_002264667.2	0	0	0.033548	3.93368	probable glutathione S-transferase parA
XM_002266001.1	0.0748475	0.0202978	0	3.71161	trans-cinnamate 4-monooxygenase
XM_002274745.2	0	0	0.0175973	3.53962	valencene synthase
XM_002273320.1	0	0	0.0720073	3.53519	anthocyanidin 3-O-glucosyltransferase 5-like
XM_002266017.1	0.0290802	0	0.02161	3.44033	tryptophan aminotransferase-related protein 4
XM_002272316.2	0.0322411	0.0262303	0.0479179	3.426	3-hydroxybenzoate 6-hydroxylase 1-like
XM_002267348.2	0.0337066	0.137113	0.25048	3.41458	probable pectate lyase 4-like
XM_002284289.1	0	0	0	2.74693	uncharacterized protein LOC100242276
XM_002279848.2	0	0	0	2.73526	peroxidase
XM_002265021.1	0.221584	0	0.14114	2.71339	E3 ubiquitin-protein ligase PUB23-like
XM_002277524.1	0	0	0	2.67582	probable flavin-containing monooxygenase 1
XM_003631184.1	0.0576994	0.140827	0.257265	2.616	RING-H2 finger protein ATL47-like
XM_002279536.2	0.212432	0.0288046	0.0789311	2.60849	uncharacterized protein LOC100245576
XM_002268811.2	0	0.0328573	0.0150061	2.60355	putative laccase-9-like
XM_002265292.1	0.151012	0.0409529	0	2.5675	putative UDP-glucose flavonoid 3-O-glucosyltransferase 3-like isoform 1
XM_003631617.1	0.0384294	0	0.0285576	2.47737	putative aminoacrylate hydrolase RutD-like isoform 2
XM_002274409.2	0.043127	0	0.0160243	2.45942	valencene synthase-like
XM_002273323.1	0.132484	0.0538925	0	2.39327	peroxidase 40-like
XM_002282459.2	0	0	0.0360691	2.37254	bifunctional monodehydroascorbate reductase and carbonic anhydrase nectarin-3-like
XM_002275451.2	0.0224207	0.0182408	0.199935	2.33482	MLO-like protein 9
XM_002279450.1	0.0259685	0.0422542	0.0192977	2.31795	putative transcription factor bHLH041
XM_002278229.1	0.0728592	0.106697	0.162429	2.18845	G-type lectin S-receptor-like serine/threonine-protein kinase RLK1-like
XM_002264865.2	0.0579081	0.141336	0.129098	2.11268	serine carboxypeptidase-like 51-like
XM_002271287.1	0	0	0	2.04341	cytochrome P450 76C1-like
XM_002272285.1	0.0283996	0.0462099	0.0211043	2.03198	zinc finger CCCH domain-containing protein 48
XM_002284180.2	0.0652173	0.079588	0.0242321	1.98663	heat stress transcription factor B-3-like
XM_002271685.1	0	0	0.11145	1.96552	uncharacterized N-acetyltransferase p20-like
XM_002277274.1	0	0	0	1.95091	reticuline oxidase-like protein-like
XM_003633536.1	0	0	0.116466	1.94297	uncharacterized protein LOC100853286
XM_002281688.1	0	0	0	1.87093	CASP-like protein RCOM_1206790-like
XM_002279815.1	0	0	0	1.81842	uncharacterized protein LOC100250598
XM_002278580.2	0	0.0685853	0.0208821	1.81153	cytochrome P450 716B1-like
XM_002270090.2	0	0.0987212	0	1.80519	bifunctional nitrilase/nitrile hydratase NIT4B
XM_002278351.2	0	0.0438761	0	1.79564	cytochrome P450 71A1
XM_002269280.2	0.0397651	0	0	1.77472	bifunctional nitrilase/nitrile hydratase NIT4B
XM_002273617.1	0.0284601	0	0	1.75405	hydroquinone glucosyltransferase
XM_002264879.2	0.037884	0.0924636	0.112609	1.74444	uncharacterized protein LOC100262202
XM_003632744.1	0.0577827	0.0470101	0	1.71923	coatomer subunit beta'-2-like
XM_002264996.1	0.0468344	0.0762059	0.139214	1.59255	uncharacterized protein LOC100252194
XM_002279467.1	0.0971254	0.0903063	0.0515541	1.59234	probable ATP-dependent RNA helicase DDX11-like
XM_002282635.2	0	0	0.136188	1.55793	uncharacterized protein LOC100254827
XM_002268983.2	0	0	0	1.54521	LOW QUALITY PROTEIN: G-type lectin S-receptor-like serine/threonine-protein kinase RLK1
XM_002282464.2	0.0494974	0.0604042	0.073565	1.54284	pectate lyase-like
XM_003632087.1	0.106146	0.0431783	0	1.5415	LOW QUALITY PROTEIN: UDP-glycosyltransferase 71C4-like
XM_002265847.1	0	0	0	1.53614	NAC domain-containing protein 42
XM_003631749.1	0.0276925	0.0225297	0	1.53019	uncharacterized protein LOC100852414
XM_002277351.1	0.035785	0	0.0265925	1.47033	putative RING-H2 finger protein ATL21A
XM_002264842.2	0.0116983	0.0571043	0.00869326	1.46685	probable LRR receptor-like serine/threonine-protein kinase RFK1-like
XM_002272126.2	0.0853804	0.0694627	0.126896	1.45163	zinc finger CCCH domain-containing protein 48-like
XM_002277141.2	0	0	0	1.43691	LOW QUALITY PROTEIN: endoglucanase 5-like
XM_002278230.2	0.0883961	0	0	1.37766	lichenase-like
XM_002266207.1	0	0	0.053328	1.37261	expansin-A9
XM_002270623.2	0.0230798	0.0375539	0.017151	1.3407	probable WRKY transcription factor 72
XM_002285025.1	0.0262236	0	0	1.33755	isoflavone 2'-hydroxylase-like
XM_002284788.1	0.0517357	0.0841809	0	1.31941	lysine histidine transporter-like 8
XM_003632070.1	0.0780573	0.0423366	0.0966765	1.2534	beta-glucosidase 12-like
XM_002285041.1	0	0	0.0318939	1.21618	probable carboxylesterase 17
XM_002276336.2	0.102675	0	0.0763001	1.16379	non-specific lipid-transfer protein
XM_002274799.1	0	0.0730039	0	1.14423	nodulation receptor kinase-like
XM_002281495.1	0	0.0233534	0	1.13876	omega-hydroxypalmitate O-feruloyl transferase
XM_002278684.2	0	0	0	1.12824	uncharacterized protein LOC100255793
XM_002277644.1	0.0794512	0.0646389	0	1.12569	probable carboxylesterase 6
XM_003634356.1	0	0	0	1.08641	uncharacterized protein LOC100854126
XM_003635170.1	0	0.0305467	0.0139508	1.06394	TPR repeat-containing thioredoxin TTL1-like
XM_002264120.1	0	0.0211271	0	1.0486	pectinesterase 2
XM_002274606.2	0.0229344	0.0186586	0.017043	1.02356	MLO7 protein
XM_002273651.2	0	0	0.101733	1.01831	LOB domain-containing protein 31-like
XM_002271668.2	0	0	0	1.00514	GDSL esterase/lipase 1
3-fold or greater expression in ripe berries relative to all other stages
XM_002276814.2	15.2396	1014.96	1496.83	9781.17	uncharacterized protein LOC100257132
XM_002265274.1	552.815	553.602	543.97	2000.9	cytochrome P450 78A4 isoform 1
XM_002282952.2	6.18853	116.096	632.675	1916.38	thaumatin-like protein
XM_002278523.2	35.3285	326.753	568.69	1876.1	putative expansin-B2
XM_002283812.2	56.7105	120.315	160.803	1445.48	metallothionein-like protein type 2-like isoform 1
XM_002279902.1	246.162	271.814	362.195	1358.76	eukaryotic translation initiation factor 1A-like
XM_002263385.1	65.901	231.796	375.899	1139.36	acyl-CoA-binding protein
XM_002264839.1	2.06891	161.614	73.6983	918.084	bidirectional sugar transporter SWEET15
XM_002284845.2	94.9298	116.209	188.139	675.228	uncharacterized protein LOC100264047 isoform 1
XM_002282881.1	4.65879	13.8073	177.635	556.79	osmotin-like protein OSM34
XM_003634673.1	0.44212	118.827	53.1309	485.018	uncharacterized protein LOC100253748 isoform 3
XM_002282583.1	37.4781	126.513	138.944	465.793	plasma membrane ATPase 4 isoform 1
XM_002285263.1	109.362	91.5802	117.23	408.23	cysteine proteinase RD21a-like
XM_002275935.2	2.80003	21.3104	73.9675	382.404	probable xyloglucan endotransglucosylase/hydrolase protein 30-like
XM_002285228.2	14.7687	48.4817	54.6026	349.497	CBL-interacting serine/threonine-protein kinase 25-like isoform 1
XM_002280911.2	31.7381	45.1266	43.2028	347.342	thioredoxin H-type-like
XM_002283710.2	32.3052	75.8891	101.513	320.773	uncharacterized protein LOC100260322
XM_002265072.2	14.5743	74.5926	96.5448	295.097	uncharacterized protein LOC100252003
XM_002280273.2	2.56576	57.5557	65.1037	266.724	organic cation transporter protein-like
XM_002285262.1	8.45755	20.6423	33.2682	217.416	homogentisate 1,2-dioxygenase
XM_002264398.2	28.0236	68.4706	64.1139	213.959	putative E3 ubiquitin-protein ligase XBAT31
XM_002273565.1	0.329946	13.2264	52.9163	179.128	chitinase 5-like
XM_002269268.2	0.859437	4.22116	35.7179	172.887	11S globulin seed storage protein 2-like
XM_002278886.2	0.866473	28.4995	36.5639	170.73	uncharacterized protein LOC100267335
XM_002271421.2	0.428425	21.0525	25.0452	157.72	eukaryotic peptide chain release factor subunit 1-3
XM_002272753.2	30.5655	50.2915	34.792	155.926	trihelix transcription factor GTL2-like
XM_002266326.2	4.2635	31.0364	42.6373	142.725	uncharacterized protein LOC100259905
XM_002278264.2	7.85899	27.0439	18.7147	141.571	cytochrome P450 83B1
XM_002276202.2	4.765	29.8154	37.4625	139.964	uncharacterized protein LOC100251960
XM_002279942.1	14.5655	30.8743	23.567	136.611	uncharacterized amino-acid permease C15C4.04c-like
XM_002263239.2	1.15032	22.4353	44.7049	135.846	uncharacterized protein LOC100257434
XM_003635377.1	2.36397	19.0918	26.6935	131.952	uncharacterized protein LOC100854704
XM_002278380.2	5.25057	34.2053	40.8644	128.94	transcription elongation factor SPT6-like
XM_002272359.2	22.3817	29.2113	29.4797	123.244	uncharacterized protein LOC100247519
XM_002284852.2	5.31166	11.1298	25.1654	118.491	uncharacterized protein LOC100258876 isoform 1
XM_002276879.2	19.539	37.5775	35.0183	115.304	uncharacterized protein LOC100245287
XM_002264268.2	17.437	13.9273	16.3413	115.244	uncharacterized protein LOC100259904
XM_002280164.2	13.1274	33.0083	34.5996	111.342	uncharacterized protein LOC100263731
XM_002268570.2	14.4572	2.58932	14.0824	105.261	reticuline oxidase-like protein-like
XM_002264085.2	0.263196	13.0006	8.1308	103.268	ferritin-3, chloroplastic-like isoform 1
XM_002268775.2	26.4584	24.0631	19.2729	102.407	nucleobase-ascorbate transporter 6
XM_003632193.1	0.0466706	1.21503	14.1675	99.4012	LOW QUALITY PROTEIN: phenylalanine N-monooxygenase-like
XM_002275284.2	21.1612	18.8533	6.51004	99.275	1-aminocyclopropane-1-carboxylate oxidase 3 isoform 1
XM_002283022.2	3.13002	14.1924	18.5148	96.0556	phosphatidylserine synthase 2
XM_002283257.2	26.7217	17.163	25.1701	93.5429	chorismate mutase, chloroplastic-like
XM_003634107.1	7.5311	11.7311	6.31313	93.007	protein NDR1
XM_002272071.2	2.83234	25.1089	19.1848	91.3519	E3 ubiquitin-protein ligase RMA1H1-like isoform 1
XM_002269832.2	0.169078	0.183409	14.4492	91.0109	11S globulin seed storage protein 2
XM_002266394.2	10.3579	0.825309	1.74575	90.0945	miraculin
XM_003635240.1	11.099	12.9503	2.58757	89.771	NAC domain-containing protein 18-like
XM_002271567.2	0.176662	22.0381	24.4839	85.9988	benzyl alcohol O-benzoyltransferase
XM_003634707.1	11.657	16.3408	17.142	85.8843	ABC transporter C family member 3-like
XM_003633381.1	5.62976	18.9073	22.8567	85.722	uncharacterized protein LOC100852618
XM_002264976.1	3.96025	10.396	15.9375	84.8342	ABC transporter C family member 4-like
XM_002265664.2	23.1228	19.0189	3.94712	81.2264	benzoate carboxyl methyltransferase-like
XM_002265647.2	3.14762	13.7282	15.0192	79.1166	uncharacterized protein LOC100262339
XM_002269169.1	5.82775	18.616	9.32564	74.2362	nuclease S1
XM_002278911.2	10.1491	1.61434	4.9313	73.8103	uncharacterized protein LOC100243642
XM_002265185.2	3.71942	23.4938	23.6168	73.4549	uncharacterized protein LOC100263414
XM_003633396.1	1.69348	15.8713	19.838	71.9621	uncharacterized protein LOC100854874
XM_002265982.1	2.93422	3.1595	12.2491	71.5907	putative invertase inhibitor-like
XM_002277133.2	1.77834	0.523842	10.595	69.6367	glucan endo-1,3-beta-glucosidase, basic vacuolar isoform
XM_002276158.2	8.91305	19.8151	17.8809	67.7323	probable WRKY transcription factor 32
XM_002273277.2	21.2147	17.0482	19.3289	67.3284	mitogen-activated protein kinase kinase 5
XM_002285607.2	3.46572	15.8221	11.1384	66.9931	uncharacterized protein LOC100248543
XM_002275149.2	0.877321	1.86087	8.033	66.1682	uncharacterized protein LOC100257711
XM_002285239.1	4.5784	9.19748	11.4893	64.8181	uncharacterized protein LOC100257716
XM_002278262.2	15.8992	13.3065	12.7331	64.5732	DUF246 domain-containing protein At1g04910
XM_002281158.1	5.78295	13.7264	18.947	61.7745	probable WRKY transcription factor 47-like
XM_002265200.2	5.83912	19.8044	18.9573	60.485	uncharacterized protein LOC100267656
XM_002268142.1	6.0976	8.37893	10.9137	59.7636	homeobox-leucine zipper protein HAT14-like
XM_002277532.1	12.4561	18.4654	18.9787	59.5772	uncharacterized protein LOC100257277
XM_003635597.1	7.36431	16.9339	13.9474	59.5604	GATA transcription factor 26-like
XM_002275806.2	15.024	1.16887	1.81501	59.5262	LOW QUALITY PROTEIN: polyphenol oxidase, chloroplastic-like isoform 1
XM_002265894.2	16.628	16.9413	17.3841	59.1776	uncharacterized protein LOC100257264
XM_002263270.2	4.79027	18.2159	18.4333	58.7953	AMP deaminase
XM_002262775.1	1.56865	0.974556	6.5067	58.351	alternative oxidase 1a, mitochondrial
XM_002269660.2	1.13509	9.69644	11.6997	57.628	WRKY transcription factor 6-like
XM_002276843.2	5.36846	16.8737	13.3561	55.5223	uncharacterized protein LOC100243584
XM_003634126.1	11.7453	12.0984	5.62436	55.3247	two-component response regulator-like APRR5-like
XM_002282124.2	10.2432	13.9296	17.1165	53.969	protein CYPRO4-like
XM_002270820.2	2.9357	16.8886	15.0976	52.6274	uncharacterized protein LOC100245938
XM_002273681.1	3.36375	7.34464	9.15318	52.5294	F-box/kelch-repeat protein At3g27150-like
XM_002275762.2	6.27048	15.3974	11.713	49.0251	U4/U6 small nuclear ribonucleoprotein Prp3-like
XM_003635540.1	4.54076	3.34968	4.77301	47.501	receptor-like protein kinase THESEUS 1-like
XM_002277733.2	11.1092	5.25946	2.51862	46.6415	protein TIFY 5A
XM_002285157.2	0.330391	2.60732	15.0749	46.2256	myb-related protein Myb4
XM_002283097.1	9.98024	11.3077	14.378	45.8908	uncharacterized protein LOC100258992
XM_002273307.2	9.61508	13.6752	10.7783	44.9259	LOW QUALITY PROTEIN: GATA transcription factor 26
XM_002281882.1	1.58516	11.3136	9.8387	44.3566	probable phosphatidylinositol 4-kinase type 2-beta At1g26270
XM_002283775.1	1.25136	8.06619	5.18602	44.2728	NAC domain-containing protein 100-like
XM_002266727.1	3.18471	12.8946	9.72332	43.9501	F-box protein SKIP14
XM_002285142.2	9.8238	11.7092	14.4043	43.4832	pleiotropic drug resistance protein 1 isoform 1
XM_002268856.1	8.78358	12.7339	11.1241	43.2293	uncharacterized protein LOC100252386
XM_002282090.2	6.75685	2.00887	2.26165	42.1035	lysine histidine transporter-like 8-like
XM_002278541.1	4.37897	6.74588	7.22582	41.1886	protein EARLY FLOWERING 3-like
XM_002270446.1	1.50209	5.24586	12.1152	41.0067	F-box protein PP2-B1
XM_002270608.1	6.9802	9.94486	12.5543	40.6697	DEAD-box ATP-dependent RNA helicase 21-like
XM_002268368.2	1.24296	6.64132	4.79308	40.5638	probable carotenoid cleavage dioxygenase 4, chloroplastic-like
XM_002280754.1	12.9729	3.10864	2.50742	39.6203	scarecrow-like protein 14-like
XM_003632578.1	5.28045	7.19255	9.33437	38.541	protein PLANT CADMIUM RESISTANCE 10-like isoform 2
XM_002265932.1	1.98277	9.99433	5.06094	37.6195	regulator of ribonuclease-like protein 3
XM_002278696.2	9.71189	11.616	11.2969	37.3267	probable inositol transporter 2 isoform 1
XM_003633394.1	2.35845	9.4713	8.98677	37.1832	uncharacterized protein LOC100854784
XM_002265489.2	9.75454	4.01962	2.66297	36.6264	receptor-like protein kinase BRI1-like 3-like
XM_002274338.2	4.11433	1.9222	3.69314	35.524	zinc finger protein ZAT5
XM_002275959.1	3.15041	7.14962	5.4955	35.3328	aluminum-activated malate transporter 9-like
XM_002276419.1	0.104894	2.79484	3.56617	34.9993	vacuolar amino acid transporter 1
XM_002285283.2	5.76222	4.96879	9.78746	34.876	F-box/kelch-repeat protein At5g43190-like
XM_002279437.2	4.48174	11.2953	8.25378	34.372	E3 ubiquitin-protein ligase RHA1B-like
XM_003632572.1	7.54369	9.1154	4.66849	33.9917	protein ZINC INDUCED FACILITATOR-LIKE 1-like
XM_003632431.1	2.63475	6.01866	8.22567	33.821	putative uncharacterized protein At4g01020, chloroplastic-like
XM_002279625.2	4.73779	0.778314	10.5622	33.7245	acidic endochitinase
XM_003635201.1	4.08509	7.28464	10.925	33.5495	uncharacterized protein LOC100251036
XM_002268715.1	5.38429	9.18644	8.23198	33.1583	pumilio homolog 5
XM_003631185.1	1.43399	0.176097	5.91119	33.0057	uncharacterized protein LOC100266416
XM_003632239.1	4.48006	9.13086	7.48216	32.0318	uncharacterized protein LOC100854423
XM_002272286.2	9.72821	8.38515	6.44768	31.1798	uncharacterized protein LOC100264629
XM_003634305.1	5.02787	5.11314	2.93567	31.0387	uncharacterized protein LOC100853158
XM_002266640.1	6.55405	6.88668	7.20642	30.2012	probable peptide/nitrate transporter At3g54450
XM_003632550.1	0.364694	9.25714	3.90256	29.7624	ferritin-4, chloroplastic-like
XM_002269402.2	1.60046	2.81249	8.77725	29.7505	bifunctional nitrilase/nitrile hydratase NIT4B
XM_002274041.1	7.8565	9.54899	7.13886	29.7284	ATPase family AAA domain-containing protein 3-B
XM_002281568.2	5.12574	4.95321	5.04999	29.3778	probable LRR receptor-like serine/threonine-protein kinase At1g74360-like
XM_002277475.1	3.92145	1.08939	4.50146	29.3385	glucan endo-1,3-beta-glucosidase, basic isoform
XM_002277032.1	0.925095	3.79002	3.92832	29.3269	NAC domain-containing protein 100-like
XM_002263125.2	1.1526	2.05692	7.01791	29.2365	uncharacterized protein LOC100244374
XM_002282758.2	5.40779	5.34237	3.58807	28.4585	uncharacterized protein LOC100267847
XM_002271802.2	4.00046	8.70011	8.45665	28.1564	CCAAT/enhancer-binding protein zeta-like
XM_002271223.2	0.0599901	6.5034	8.9494	28.1336	stachyose synthase
XM_002278099.1	0.102047	5.29683	5.56617	27.8034	putative disease resistance protein At1g58400-like
XM_002263925.2	6.77063	1.94104	1.10211	27.5679	gibberellin 2-beta-dioxygenase 1
XM_002276540.2	1.5699	8.16699	8.97147	27.3021	cytochrome P450 76C4
XM_002271007.1	3.81782	6.06985	6.10734	26.8808	lysine histidine transporter 1
XM_002267609.2	1.58483	2.95122	7.43272	26.7456	zinc finger protein ZAT5
XM_002275702.1	2.28609	5.45967	6.17427	26.713	uncharacterized protein LOC100264257
XM_002264761.2	0.286024	6.10838	6.32337	26.5099	uncharacterized protein LOC100262406
XM_002281660.2	5.6844	3.59694	0.719676	26.4284	auxin-induced protein 22D
XM_002273704.2	2.88748	7.78622	7.75977	26.2832	uncharacterized protein LOC100243637
XM_002278625.2	1.01827	3.89362	1.8539	26.1672	NAC domain-containing protein 8
XM_002284714.2	3.13885	3.13575	3.3273	26.1437	calcium-dependent protein kinase 29-like isoform 1
XM_002285366.2	8.21885	1.43502	1.79881	26.1208	peptide transporter PTR3-A
XM_003634041.1	7.30545	0.111093	0.228315	26.0457	acidic endochitinase
XM_002278334.2	1.00203	7.83943	6.48154	25.9922	protein KIAA0664 homolog
XM_003632249.1	3.43465	8.28892	6.24591	25.8172	uncharacterized protein LOC100261309
XM_002285764.2	1.45612	6.37531	6.32159	25.0012	purine efflux pump PbuE
XM_003634346.1	1.16186	5.45851	5.32635	24.762	UDP-sugar pyrophospharylase isoform 2
XM_002280790.2	3.87397	7.4096	6.4635	24.5146	uncharacterized protein LOC100265529
XM_002283037.1	1.12023	5.62276	6.6456	24.2514	serine/threonine-protein kinase HT1-like
XM_003631572.1	0.148172	0.78356	5.06503	23.67	LOW QUALITY PROTEIN: protein SRG1-like
XM_002270838.1	1.48792	2.97322	2.89035	23.3559	F-box protein SKIP14
XM_002265209.2	2.60835	6.17946	2.09338	23.297	solute carrier family 22 member 3-like
XM_002281327.2	1.75349	0.726261	5.94667	23.1952	alcohol dehydrogenase 1
XM_002272166.2	7.25196	4.49896	4.74022	23.0925	F-box/LRR-repeat protein 14
XM_003634706.1	2.51022	3.88899	4.19126	22.9966	ABC transporter C family member 3-like
XM_002272669.1	1.69368	5.41326	6.96728	22.6681	uncharacterized protein LOC100261012
XM_002270537.1	2.73487	3.48694	6.27901	21.8755	ABC transporter G family member 11
XM_002284802.2	4.85498	6.85416	6.53351	21.6765	DUF246 domain-containing protein At1g04910-like
XM_003632861.1	1.68649	5.06613	4.75598	21.3521	uncharacterized protein LOC100853391
XM_002275352.2	1.34938	3.59285	4.24542	21.3158	TSL-kinase interacting protein 1-like
XM_002271036.2	0.673434	1.55936	3.00265	21.2296	uncharacterized protein LOC100252842
XM_002274756.2	3.52943	2.5125	2.10208	21.2157	uncharacterized protein LOC100241733
XM_002277774.2	2.12521	2.66933	3.02003	21.0245	uncharacterized protein LOC100254241
XM_002279025.1	4.53729	3.33983	4.12103	21.0034	uncharacterized protein LOC100261010
XM_002282317.1	4.80521	2.75103	2.54588	20.9288	sufE-like protein, chloroplastic
XM_002277009.1	5.71694	6.37	3.06621	20.5139	protein TRANSPARENT TESTA 1
XM_002263973.1	4.12417	3.28727	2.55741	20.2638	replication protein A 70 kDa DNA-binding subunit-like
XM_002274813.2	0.778382	4.20418	3.2135	20.1573	type I inositol-1,4,5-trisphosphate 5-phosphatase CVP2-like
XM_002277251.2	2.65258	6.01084	4.29873	19.8847	probable serine/threonine-protein kinase WNK2
XM_002274194.2	3.52447	2.31597	5.07703	19.8206	dihydroflavonol-4-reductase
XM_002283006.2	2.15129	0.0795556	0	19.6735	thaumatin-like protein
XM_002263943.1	0.853963	5.76949	6.2218	19.4639	protein FAR1-RELATED SEQUENCE 6-like
XM_003631122.1	6.35579	6.37152	4.35754	19.418	LOW QUALITY PROTEIN: heat stress transcription factor A-8-like
XM_002279828.1	0.211541	2.60179	5.74242	19.1202	putative calcium-transporting ATPase 13, plasma membrane-type-like
XM_002270797.2	3.01722	4.56092	3.75077	18.8016	two-component response regulator ARR12-like
XM_002284159.1	4.55974	5.16004	5.60492	18.7496	F-box protein At1g78100-like
XM_002277113.2	0.75435	2.25029	2.21893	18.3586	DUF246 domain-containing protein At1g04910
XM_002280947.2	0.865991	1.91635	4.65919	18.3062	transmembrane protein 189
XM_002278026.2	1.02196	4.91763	5.36238	18.1876	uncharacterized protein LOC100268025
XM_002273951.1	1.07073	2.81498	1.14195	18.1132	ABC transporter B family member 11
XM_003634384.1	2.76242	2.58735	3.00158	18.0564	putative pumilio homolog 7, chloroplastic-like
XM_002271950.2	0.450939	1.30239	5.84753	18.0171	phosphoinositide phospholipase C 6
XM_002265312.1	0.98732	2.22439	1.29808	17.8758	cytochrome P450 78A4 isoform 2
XM_002271525.1	1.04689	3.00465	4.36523	17.7991	uncharacterized protein LOC100244332
XM_002279484.2	3.92744	4.17839	2.81651	17.5496	light-inducible protein CPRF2-like
XM_002276581.2	0.304127	2.16499	2.05286	17.1461	UDP-glycosyltransferase 85A1-like
XM_002283588.1	0.145992	2.00219	3.0532	16.917	beta-1,3-galactosyltransferase 15-like
XM_002273150.1	1.35975	3.84374	3.15125	16.8408	phytosulfokine receptor 1
XM_002278404.2	2.22078	3.25592	1.87378	16.7647	uncharacterized protein LOC100267904
XM_002273633.2	3.6895	2.68148	2.85141	16.7625	probable polygalacturonase-like
XM_002278719.1	0.874583	2.38871	1.34626	16.6398	uncharacterized protein LOC100245483
XM_002271528.2	3.48423	5.19687	4.44667	16.33	ribosome biogenesis GTPase A-like
XM_003633923.1	0.851988	4.21666	3.3503	16.1955	dof zinc finger protein DOF2.5 isoform 2
XM_002279752.2	3.60826	1.58588	0.631817	15.9832	beta-fructofuranosidase, insoluble isoenzyme CWINV1
XM_002279024.2	5.18462	1.41897	3.37341	15.9101	uncharacterized protein LOC100252495
XM_002271479.2	1.32405	4.94929	4.16616	15.8779	probable lysine-specific demethylase JMJ14-like
XM_003634408.1	0.621516	3.03387	4.09077	15.7247	uncharacterized protein LOC100853665
XM_002283165.2	4.21874	4.82012	4.91668	15.6616	anaphase-promoting complex subunit 6
XM_003631875.1	2.99257	3.24621	1.76495	15.3446	high mobility group B2 protein-like isoform 2
XM_003631336.1	3.03514	3.56906	4.64361	15.322	F-box/kelch-repeat protein At3g61590-like
XM_003633071.1	3.53566	0.668953	0.244411	15.3195	E3 ubiquitin-protein ligase RNF115-like
XM_002276633.1	1.10792	4.63561	1.88187	15.1367	uncharacterized protein LOC100266297
XM_002279863.1	3.76911	2.88157	1.95665	15.0453	glutamate receptor 3.2
XM_002274383.1	0.296618	3.0567	4.70235	14.9891	endochitinase PR4
XM_002265569.2	1.07137	2.95568	2.4603	14.9797	ABC transporter C family member 3-like
XM_002272657.1	2.06284	0.691049	0.811555	14.7854	uncharacterized protein LOC100241706
XM_002273125.1	1.67546	3.7258	1.9921	14.7178	lysine histidine transporter 1
XM_003633281.1	1.32469	3.72584	3.9376	14.6395	uncharacterized protein LOC100854334
XM_002267377.2	2.01657	3.54165	2.35487	14.0589	glucan endo-1,3-beta-glucosidase-like protein 3-like isoform 1
XM_002273752.2	2.88548	0.0958177	0.437603	14.0168	basic form of pathogenesis-related protein 1
XM_002283046.2	3.49894	0.0351435	0.160502	13.8929	thaumatin-like protein
XM_002266492.2	3.79002	4.11125	3.88937	13.7921	cytochrome P450 89A2-like
XM_002274844.1	2.14325	0.198646	0.241927	13.5686	anthocyanidin 5,3-O-glucosyltransferase
XM_002263306.1	2.3006	1.95998	2.51604	13.5456	dynamin-related protein 5A isoform 1
XM_002278614.1	1.44963	2.20491	1.79541	13.5288	leucine-rich repeat protein soc-2
XM_003632585.1	0.602157	1.77587	3.24419	13.3838	uncharacterized protein LOC100855169
XM_002271637.2	0.0665173	3.1658	1.75478	13.3826	uncharacterized protein LOC100247339
XM_002269941.2	0.534751	3.46339	3.79463	13.1846	histidine kinase 2-like
XM_002274003.1	2.27862	2.94429	3.16246	12.8899	probable calcium-activated outward-rectifying potassium channel 5, chloroplastic
XM_002269383.1	0.0517691	1.91635	2.68333	12.7075	probable leucine-rich repeat receptor-like protein kinase At5g49770-like
XM_002278281.2	1.17932	3.60524	3.18683	12.4811	scarecrow-like protein 14-like
XM_002281298.2	0.898506	0.877194	2.93787	12.4545	alcohol dehydrogenase 1
XM_002276101.1	2.35176	2.89582	2.62145	12.2925	F-box/LRR-repeat protein At1g67190
XM_003632420.1	1.64828	1.49875	1.58512	12.0887	uncharacterized protein LOC100853568
XM_003631731.1	0.782804	3.07001	2.61027	11.5602	uncharacterized protein LOC100854295
XM_002267932.2	2.89841	2.93768	2.15387	11.402	uncharacterized protein LOC100263793
XM_002280410.2	1.99656	0.018251	0.183377	11.2516	pectinesterase 2
XM_003635164.1	3.17731	2.47091	1.52778	11.188	uncharacterized protein LOC100854193
XM_002273904.1	0.645862	1.63474	2.69306	11.0317	uncharacterized protein LOC100255664
XM_002266281.2	2.15406	2.92079	2.1343	10.9035	cytochrome P450 89A2-like isoform 1
XM_002263510.1	2.95918	2.37335	1.48161	10.3627	probable phosphatidylinositol 4-kinase type 2-beta At1g26270-like
XM_002274120.2	0	0.948874	2.28371	10.3476	L-type lectin-domain containing receptor kinase VII.1-like
XM_003634009.1	0.381366	0	2.93706	10.2417	stilbene synthase 2-like
XM_002285394.1	1.98491	0.56169	0.320658	10.2098	phytosulfokines 3
XM_002269727.2	1.09667	0.072342	0.0660778	10.1627	flavin-containing monooxygenase YUCCA10
XM_002271653.2	0.766381	2.44205	2.27805	10.0892	uncharacterized protein At1g66480
XM_003633350.1	2.94172	1.80718	0.847652	9.99447	uncharacterized protein LOC100855331
XM_003631454.1	0	2.66592	2.59145	9.8604	LOW QUALITY PROTEIN: benzyl alcohol O-benzoyltransferase-like
XM_002269423.2	0.456952	3.01322	2.53784	9.62614	probable glycosyltransferase At5g03795-like
XM_002283591.1	0.0985078	0.88157	1.20785	9.52555	ethylene-responsive transcription factor RAP2-11
XM_003634932.1	1.82016	2.28854	0.737778	9.49484	uncharacterized protein LOC100855068
XM_002275104.2	1.58445	0.644529	0.454919	9.46427	epoxide hydrolase 2
XM_002276680.2	2.53573	1.20341	1.02069	9.35597	uncharacterized protein LOC100244000
XM_003634484.1	0.642683	2.59341	2.59172	9.30603	uncharacterized protein LOC100252053
XM_003631628.1	0.0386893	0.34624	2.81757	9.20909	LOW QUALITY PROTEIN: gibberellin 20 oxidase 2-like
XM_002265669.1	0.424703	2.83824	2.43467	9.09043	uncharacterized protein LOC100255300
XM_002281096.2	1.44954	2.84294	2.38518	8.94844	pentatricopeptide repeat-containing protein At2g15980-like
XM_002275409.2	1.66848	2.12577	2.47975	8.94283	uncharacterized protein LOC100249659
XM_002281933.1	1.10152	2.91252	2.90107	8.79019	pentatricopeptide repeat-containing protein At2g15820-like
XM_003633397.1	1.44301	0.968535	1.23317	8.68908	LOW QUALITY PROTEIN: 60S ribosomal protein L4-1-like
XM_002283988.1	1.59523	2.41024	1.6451	8.53325	RING-H2 finger protein ATL11
XM_003632595.1	0.19298	2.59054	1.68504	8.51019	protein YIPF5 homolog isoform 2
XM_003632767.1	0.630605	1.59832	0.468615	8.50503	solute carrier family 25 member 44-like
XM_002265303.1	1.45299	0.981748	0.73203	8.47879	probable esterase At1g33990
XM_002271549.1	2.35763	1.44594	1.72505	8.44081	probable 1-deoxy-D-xylulose-5-phosphate synthase, chloroplastic
XM_002274384.2	0.0493146	2.50754	1.72239	8.38442	UDP-glycosyltransferase 87A2-like
XM_003635635.1	0.471654	1.15117	0.560792	8.30303	G-type lectin S-receptor-like serine/threonine-protein kinase At1g11330-like
XM_002274751.1	1.11026	2.57934	2.04431	8.22354	calcium-transporting ATPase 12, plasma membrane-type-like
XM_003632534.1	0.460858	1.08316	1.94068	8.05312	acyl-coenzyme A oxidase 4, peroxisomal-like isoform 2
XM_003635554.1	0.368046	1.4173	2.02392	7.99568	putative ribonuclease H protein At1g65750-like
XM_003635028.1	0.129311	1.02866	1.43073	7.97989	uncharacterized protein LOC100855311
XM_002275019.1	1.74318	1.47898	1.90608	7.97389	uncharacterized protein LOC100260157
XM_003633307.1	2.21274	2.55514	2.33389	7.9388	uncharacterized protein LOC100854651
XM_003631169.1	0.545737	0.443993	0.912481	7.92544	uncharacterized protein LOC100852785
XM_002276184.2	0.485503	1.28801	1.44315	7.82082	pentatricopeptide repeat-containing protein At2g22070-like
XM_003632754.1	0.640622	1.20387	0.918593	7.72143	pleiotropic drug resistance protein 1-like
XM_003634461.1	1.03739	1.71611	1.90157	7.69199	protein SENSITIVE TO PROTON RHIZOTOXICITY 1 isoform 2
XM_002270846.2	1.22707	1.5141	0.927058	7.67858	U-box domain-containing protein 9
XM_002281190.1	0.0273521	0.200275	2.39845	7.67312	allene oxide synthase, chloroplastic
XM_002285410.2	0.306064	0.0415006	1.95221	7.60677	epidermis-specific secreted glycoprotein EP1-like
XM_003633003.1	0.600256	1.88914	2.14814	7.55902	uncharacterized protein LOC100854333
XM_002279260.1	1.05165	0.197442	0.300576	7.53596	E3 ubiquitin-protein ligase ATL41-like
XM_002267471.1	1.93626	0.301648	0.551056	7.52959	germin-like protein subfamily T member 2-like
XM_002276216.1	0.39663	2.11392	2.40005	7.37423	uncharacterized protein LOC100244340
XM_002274501.1	0.746924	0.405115	0.370036	7.31964	endochitinase PR4
XM_002273406.1	0.397782	2.37323	1.80644	7.13879	putative DNA-binding protein ESCAROLA
XM_003632044.1	1.27628	0.259586	0	7.06357	uncharacterized protein LOC100855082
XM_002279852.1	1.568	0.932638	2.31085	7.01015	putative calcium-transporting ATPase 13, plasma membrane-type-like
XM_003632080.1	0.561834	2.28545	1.74595	6.98328	uncharacterized protein LOC100251809 isoform 2
XM_002282348.2	0.253707	0.894433	1.09978	6.86966	uncharacterized protein LOC100245140
XM_002273784.2	1.12798	0.513907	0.720875	6.76021	probable anion transporter 3, chloroplastic-like
XM_002266995.2	0.87595	2.03613	1.76682	6.73723	uncharacterized protein LOC100241052
XM_002276965.2	0.862179	1.48082	2.06448	6.58284	auxin-induced protein 10A5-like
XM_002263037.2	0.214902	0.951892	2.09382	6.44481	LOW QUALITY PROTEIN: 7-ethoxycoumarin O-deethylase-like
XM_002272003.1	0.19742	0.803073	0.757985	6.43334	probable peroxidase 61
XM_002276938.2	0.999797	1.54295	1.34041	6.41094	uncharacterized protein LOC100266667
XM_002282777.1	1.82016	1.43146	1.30751	6.40413	glutathione transferase GST 23
XM_002266208.1	0.849238	1.12649	1.15242	6.36924	pentatricopeptide repeat-containing protein At2g29760, chloroplastic-like
XM_003634997.1	0.855629	1.67067	0.508667	6.30384	uncharacterized protein LOC100852850
XM_003634554.1	0	1.89163	1.53585	6.28351	LOW QUALITY PROTEIN: hemoglobin-2-like
XM_002278091.1	0.17186	0.027964	1.27713	6.1361	isoflavone-7-O-methyltransferase 9
XM_003631285.1	0.125136	0.916256	0.278972	6.1167	uncharacterized protein LOC100853551
XM_003633606.1	0.398002	0.737547	0.969445	6.0306	26S proteasome non-ATPase regulatory subunit 11
XM_002279193.1	0.361729	0.294291	0.779543	5.86821	UPF0496 protein At1g20180
XM_002281045.2	0.578244	0.764466	0.107426	5.58129	protein PLANT CADMIUM RESISTANCE 2-like
XM_002263840.2	0.437211	1.23449	1.44294	5.43843	uncharacterized protein LOC100261268
XM_002274667.1	0.126161	1.04693	0.76877	5.36244	adenine/guanine permease AZG2-like
XM_002278087.2	0.999524	0.0762356	0.32496	5.35482	glucan endo-1,3-beta-glucosidase-like
XM_002279547.2	0.648476	1.39222	0.615755	5.3085	uncharacterized protein LOC100265150
XM_002278373.2	0.229713	1.37183	1.18403	5.30783	serine/threonine-protein kinase ATR-like
XM_002281391.2	0.343131	1.3958	1.12194	5.22619	uncharacterized protein LOC100265278 isoform 1
XM_002279086.1	1.49377	1.57773	0.993199	5.21676	F-box protein At3g07870
XM_002268316.1	0.404108	0.687426	0.3003	5.17898	two-component response regulator ARR9
XM_002277967.1	0.325998	1.54712	1.02959	5.17693	uncharacterized protein LOC100262343
XM_002285692.2	1.26403	0.291048	0.478523	5.11929	protein TRANSPARENT TESTA 12-like
XM_002263034.1	0.442371	0.892548	1.13085	4.92636	uncharacterized protein LOC100264694
XM_002273027.1	0	1.29664	0.803673	4.91942	zinc finger CCCH domain-containing protein 48-like
XM_003635598.1	0.889854	1.17978	1.31029	4.90299	pentatricopeptide repeat-containing protein At3g49170, chloroplastic-like
XM_002267773.2	1.01781	1.56147	1.10211	4.86179	pentatricopeptide repeat-containing protein At2g17670-like
XM_003632141.1	0.4231	1.40147	1.14537	4.8385	uncharacterized protein LOC100853532
XM_002281802.2	0.925191	1.36428	0.880894	4.8337	probable 1-acyl-sn-glycerol-3-phosphate acyltransferase 4-like
XM_002276864.1	0.574393	0.333791	0.48782	4.80539	uncharacterized protein LOC100259493
XM_003634651.1	0.302214	0.573701	0.411733	4.78141	histone H2A.6 isoform 2
XM_003634206.1	0.583383	1.46183	0.93641	4.77748	pentatricopeptide repeat-containing protein At1g74900, mitochondrial-like
XM_003634359.1	0.94167	0.985001	0.666451	4.73318	thylakoidal processing peptidase 1, chloroplastic-like
XM_002274572.2	0.813064	0.330741	0.318885	4.70388	MLO6 protein
XM_002272184.2	0	0.642564	0.23477	4.588	uncharacterized protein LOC100246181
XM_002274926.2	1.1767	0.797769	0.569703	4.57211	wall-associated receptor kinase-like 2
XM_002267965.1	0.574463	1.26463	1.18024	4.54834	flavin-containing monooxygenase YUCCA6-like
XM_002266838.2	0.768928	0.0481211	0	4.52536	cucumber peeling cupredoxin-like
XM_003632573.1	0.558374	0.194689	0.237108	4.52068	probable peptide/nitrate transporter At3g43790-like
XM_002272138.1	0.189679	0.720145	0.908373	4.41933	protein TRANSPARENT TESTA 12-like
XM_002275357.2	0.58505	0.458349	0.0966137	4.35948	transcription factor bHLH144 isoform 2
XM_002279967.2	0.529675	0.763355	1.16959	4.35265	pentatricopeptide repeat-containing protein At3g23020
XM_002276866.1	0.109708	0.892548	0.679384	4.30043	long-chain-alcohol O-fatty-acyltransferase-like
XM_002279340.1	0.889854	0.891022	0.847779	4.26722	pentatricopeptide repeat-containing protein At5g66520
XM_002277083.1	0.859943	0.0912549	0.0277843	4.23788	probable carboxylesterase 8-like
XM_003632808.1	0.143754	0.883647	0.451044	4.19795	transcription factor bHLH87-like
XM_002265169.2	0.657718	1.1961	1.03503	4.13861	uncharacterized protein LOC100264743
XM_002282264.2	0.400034	1.04145	0.891819	4.13749	uncharacterized protein LOC100256114
XM_002265937.2	0.180987	0.662603	0.369861	4.13489	myb-related protein 308-like
XM_002278133.1	0.563736	1.03563	0.716223	4.08376	pentatricopeptide repeat-containing protein At5g66520-like
XM_002271404.2	0.204095	0.63097	1.30433	4.07726	probable receptor-like protein kinase At1g67000-like
XM_003635444.1	0.308674	0.114149	0.542174	4.05531	uncharacterized protein LOC100854363 isoform 2
XM_002272350.1	1.2271	1.28356	0.986318	3.8852	uncharacterized protein LOC100250178
XM_002272839.1	0.755027	0.855584	0.88169	3.83961	uncharacterized membrane protein yjcL
XM_002263696.1	0.640695	1.0425	0.753845	3.82013	uncharacterized protein LOC100249528
XM_002278116.1	0.247182	1.00549	1.04088	3.81344	pentatricopeptide repeat-containing protein At1g09190
XM_003634271.1	1.03287	0.840306	1.12179	3.77105	uncharacterized protein LOC100260307 isoform 2
XM_002265190.2	0.0432902	0.63395	0.225188	3.73119	uncharacterized protein LOC100264974
XM_002267586.2	0.812919	0.980375	1.00919	3.63145	putative disease resistance RPP13-like protein 1-like
XM_003635592.1	0.547469	0.381773	0.232477	3.60132	rab GDP-dissociation inhibitor-like
XM_002267419.2	0.793653	0.264146	0.29489	3.57786	probable carboxylesterase 120
XM_002278738.2	0.417453	0.966629	0.811339	3.54876	uncharacterized protein LOC100256060
XM_002284333.1	1.16691	0.599595	0.410757	3.52416	acyl-coenzyme A thioesterase 13
XM_003634321.1	1.1106	0.853353	0.871161	3.49674	uncharacterized protein LOC100854643
XM_002268073.1	0.206409	1.13818	1.14188	3.44437	pentatricopeptide repeat-containing protein At4g14190, chloroplastic-like
XM_002279088.2	1.08879	0.177161	0.323641	3.42807	tryptophan synthase beta chain 2
XM_002278828.2	0.509296	0.31076	0.236542	3.42753	uncharacterized N-acetyltransferase p20
XM_002274588.1	0.552051	0.240606	0.747222	3.42195	uncharacterized protein LOC100245305
XM_003632188.1	0	0.998559	0.570058	3.3693	uncharacterized protein LOC100854251
XM_003631993.1	0.114573	0.419459	0.723705	3.36836	LOW QUALITY PROTEIN: calcium uniporter protein, mitochondrial-like
XM_002284904.2	0.219617	0.23823	0.734406	3.34496	naringenin,2-oxoglutarate 3-dioxygenase
XM_003632466.1	0.523443	0.993665	0.972452	3.33733	uncharacterized protein LOC100854511
XM_003632137.1	0.357531	0.145438	0.132844	3.29263	uncharacterized protein LOC100854870
XM_002278522.1	0.513377	1.05695	0.996573	3.24346	pentatricopeptide repeat-containing protein At5g15280-like
XM_003631983.1	0.374238	0.659679	1.01971	3.22556	uncharacterized protein LOC100853598
XM_002272053.1	1.02473	0.19239	0.234307	3.18294	probable WRKY transcription factor 28
XM_003633180.1	0.158149	0.180131	0.4936	3.1818	uncharacterized protein LOC100855381
XM_002273101.2	0.431645	0.729358	0.641528	3.17544	magnesium transporter MRS2-F-like
XM_003635209.1	0.224693	0.561465	0.906427	3.16076	G-type lectin S-receptor-like serine/threonine-protein kinase At1g11330-like
XM_003634401.1	0.650834	0.571299	0.356372	3.11822	wall-associated receptor kinase-like 14-like
XM_002284552.1	0.500815	0.0885753	0.161811	3.11593	probable receptor-like protein kinase At1g11050
XM_002280079.2	0.40819	0.697388	0.970668	3.09409	uncharacterized protein LOC100254191
XM_003632073.1	0.930914	0.940964	0.765151	3.01758	uncharacterized protein LOC100853672
XM_003634097.1	0	0.485659	0.585559	3.01096	probable receptor-like protein kinase At5g39020-like
XM_002279738.2	0.554714	0.550018	0.695619	3.00865	probable serine/threonine-protein kinase At1g18390-like
XM_002282953.1	0.128344	0.391563	0.238438	3.00039	phosphate carrier protein, mitochondrial
XM_003634283.1	0	0.539594	0.739305	2.9953	hemoglobin-2-like
XM_002281331.1	0.0496201	0.403693	0.0737473	2.98788	sigma factor sigB regulation protein rsbQ
XM_003631318.1	0.44153	0.690797	0.605741	2.95944	E3 ubiquitin-protein ligase At3g02290 isoform 2
XM_002284406.1	0.479562	0.32513	0.564255	2.916	E3 ubiquitin-protein ligase RING1-like
XM_002267979.1	0.209026	0.485876	0.887607	2.89808	probable 2-oxoglutarate/Fe(II)-dependent dioxygenase
XM_002280160.1	0.121069	0.787979	0.494826	2.89462	serine/threonine-protein kinase At5g01020
XM_002263668.2	0.182847	0.684287	0.285341	2.88854	pentatricopeptide repeat-containing protein At3g49740-like
XM_002279376.2	0.380641	0.092903	0.0565723	2.88527	transcription factor bHLH75
XM_002281959.2	0.64132	0.305419	0.104615	2.85889	cytochrome P450 82A3
XM_002273658.1	0.360211	0.830324	0.743554	2.83531	pentatricopeptide repeat-containing protein At3g48810-like
XM_002263451.2	0.588874	0.833968	0.502434	2.81201	uncharacterized protein LOC100250179
XM_002284285.1	0.742603	0.836525	0.820689	2.8057	pentatricopeptide repeat-containing protein At1g20230-like
XM_002275834.2	0.592609	0.344376	0.188734	2.79875	ethylene-responsive transcription factor ERF113-like
XM_002280690.1	0.0488931	0.656333	0.690334	2.77092	probable receptor-like protein kinase At1g67000-like
XM_002262934.2	0.236943	0.629713	0.528231	2.76399	G-type lectin S-receptor-like serine/threonine-protein kinase At1g11330-like
XM_003634178.1	0.324676	0	0	2.76006	uncharacterized protein LOC100854833
XM_003631879.1	0.761925	0.275501	0.125823	2.75876	uncharacterized protein LOC100854263
XM_002276619.1	0.0962004	0.0391327	0.303826	2.70895	phenylalanine N-monooxygenase-like
XM_002274400.1	0.178367	0.580454	0.463918	2.70089	uncharacterized protein LOC100241450
XM_002277625.2	0.153227	0.0207768	0.531376	2.67753	cytochrome P450 76A2-like
XM_003632910.1	0.698838	0.11371	0.311592	2.67336	uncharacterized protein LOC100854465
XM_002263151.1	0.173599	0.188312	0.387013	2.66456	chaperone protein dnaJ 8, chloroplastic isoform 2
XM_003632394.1	0.0453236	0.792787	0.572575	2.6489	uncharacterized protein LOC100260404
XM_003634004.1	0.509458	0.455926	0.530024	2.63462	probable carboxylesterase 120-like
XM_002278105.1	0.293358	0.119333	0.218	2.63237	uncharacterized protein LOC100246769
XM_002278148.2	0.230542	0.79353	0.751174	2.62567	pentatricopeptide repeat-containing protein At3g09060
XM_002282419.2	0.29911	0.456275	0.291736	2.62219	putative cyclic nucleotide-gated ion channel 15-like
XM_002284337.2	0	0.680948	0.229152	2.6214	uncharacterized protein LOC100257732
XM_003633833.1	0.293358	0.477333	0.327	2.59774	uncharacterized protein LOC100854412
XM_002283769.2	0.0563199	0.355105	0.565007	2.58338	uncharacterized protein LOC100267818
XM_002272436.1	0.664227	0.025733	0.0470095	2.53199	UPF0496 protein At3g49070-like
XM_002266836.2	0.393635	0.524043	0.691406	2.50971	uncharacterized protein LOC100241389
XM_003633727.1	0.0330664	0.313854	0.614307	2.47521	uncharacterized protein LOC100854020
XM_002284322.1	0.393064	0.319784	0.474652	2.47126	uncharacterized protein LOC100262974 isoform 3
XM_002279591.1	0.107788	0.190002	0.253649	2.46893	pentatricopeptide repeat-containing protein At2g17210-like
XM_003634180.1	0.648148	0.77449	0.752581	2.46797	serine palmitoyltransferase 2 isoform 2
XM_002271281.2	0.619867	0.605164	0.696071	2.44933	probable LRR receptor-like serine/threonine-protein kinase At3g47570-like
XM_002265568.1	0.250271	0	0	2.42304	uncharacterized protein LOC100250809
XM_003632579.1	0.264488	0.387321	0.235855	2.39829	ubiquitin-conjugating enzyme E2-17 kDa
XM_002265592.2	0.0903915	0.794227	0.772474	2.39489	pleiotropic drug resistance protein 2-like
XM_002276451.2	0.354367	0.0823717	0.0564293	2.38486	cytochrome P450 71A1
XM_002269503.2	0.0958741	0.156	0.277067	2.38469	ABC transporter B family member 19-like
XM_002277955.2	0.385603	0.410242	0.176338	2.37445	serine/threonine-protein kinase At5g01020
XM_002285559.1	0.153276	0.529977	0.0569513	2.36168	transcription factor bHLH93
XM_002284402.1	0	0.21369	0.283907	2.33434	uncharacterized protein LOC100267674
XM_002265314.2	0.247598	0.512751	0.234176	2.32806	probable peptide/nitrate transporter At1g59740-like
XM_002264177.2	0.591245	0.306102	0.17974	2.32269	UDP-glucose flavonoid 3-O-glucosyltransferase 6-like
XM_002280554.1	0.165697	0.299568	0.369398	2.30851	protein EIN4-like
XM_002275965.1	0.403989	0.512729	0.456323	2.27808	pentatricopeptide repeat-containing protein At4g39530-like
XM_003635208.1	0.322559	0.637314	0.616371	2.21977	G-type lectin S-receptor-like serine/threonine-protein kinase At1g11330-like
XM_002265182.2	0.0446415	0.290551	0.298566	2.21372	uncharacterized protein LOC100247324
XM_002281588.2	0.318096	0.477771	0.531863	2.19277	LOW QUALITY PROTEIN: DNA polymerase theta-like
XM_002265955.1	0.103471	0	0.461349	2.12571	stilbene synthase 2
XM_002277131.1	0.688031	0	0.0255645	2.12024	indole-3-acetate O-methyltransferase 1
XM_002277817.2	0.431362	0.648911	0.471758	2.11025	probable disease resistance protein At5g63020-like
XM_002271352.1	0.256988	0.237588	0.164931	2.11017	leucine-rich repeat receptor-like protein kinase PEPR1
XM_002265990.1	0.486055	0.547529	0.652932	2.1057	putative pentatricopeptide repeat-containing protein At3g47840
XM_002275048.1	0.471892	0.438761	0.601152	2.10128	RING-H2 finger protein ATL72
XM_002279337.2	0.553184	0.0435535	0	2.09847	uncharacterized protein LOC100256072
XM_002281534.2	0.184108	0.337014	0.239424	2.08679	putative protein phosphatase 2C-like protein 44-like
XM_002279553.1	0.106297	0.333563	0.631928	2.07618	pentatricopeptide repeat-containing protein At2g17140
XM_002273235.2	0.460269	0.149784	0.342035	2.05418	thaumatin-like protein-like
XM_003635312.1	0.585741	0.101084	0.316564	2.04959	cellulose synthase-like protein E6-like
XM_002281460.2	0.112693	0.550098	0.669952	2.04904	uncharacterized protein LOC100263778
XM_002268375.2	0.0378482	0.0923762	0.675018	2.03773	uncharacterized protein LOC100240854
XM_002265856.1	0.530647	0.0664179	0.242667	2.02417	sex determination protein tasselseed-2-like
XM_003634086.1	0.0241371	0.41238	0.322861	2.01769	probable receptor-like protein kinase At5g39020-like
XM_002272180.1	0.593436	0.373072	0.280632	2.016	glutamate receptor 2.7-like
XM_003632753.1	0.109884	0.365041	0.272189	2.00446	pleiotropic drug resistance protein 1-like
XM_002269678.1	0.23555	0	0.350083	2.0024	RING-H2 finger protein ATL70-like
XM_002279581.1	0.630154	0.326246	0.283806	1.98855	uncharacterized protein LOC100266211
XM_002263794.1	0.412165	0.128971	0.329848	1.9765	acidic mammalian chitinase-like
XM_002271461.1	0.474589	0.0482637	0.0661267	1.93318	probable protein phosphatase 2C 2-like
XM_002279531.1	0	0.344741	0.432973	1.93243	putative calcium-transporting ATPase 13, plasma membrane-type-like
XM_003634368.1	0	0.0998713	0.328404	1.93058	LOW QUALITY PROTEIN: UDP-glycosyltransferase 85A3-like
XM_002269166.2	0.594888	0.574728	0.303925	1.92276	rab GDP dissociation inhibitor alpha
XM_002278182.1	0.547146	0.486548	0.605164	1.92	pentatricopeptide repeat-containing protein At3g09040, mitochondrial
XM_002276909.1	0.0574099	0.0233534	0.277306	1.89115	polygalacturonase At1g48100
XM_002264588.2	0.256689	0.358	0.218	1.84439	mitogen-activated protein kinase kinase kinase A-like
XM_003632843.1	0.266956	0	0.595141	1.84387	LOW QUALITY PROTEIN: hemoglobin-2-like
XM_002268441.1	0.387595	0.571544	0.306031	1.83624	cytochrome P450 89A2-like
XM_002262710.2	0.199593	0.334914	0.296643	1.82929	uncharacterized protein LOC100249503
XM_003635268.1	0.0318563	0.207338	0.473461	1.82796	putative ribonuclease H protein At1g65750-like
XM_002266405.2	0.369838	0.328242	0.124925	1.81017	uncharacterized protein LOC100267033
XM_002279014.1	0.0936469	0.213326	0.1531	1.7912	COBRA-like protein 10
XM_002281522.1	0.498376	0.493606	0.450864	1.78063	pentatricopeptide repeat-containing protein At2g02980
XM_002276376.1	0	0.107518	0.294624	1.77881	auxin-induced protein X10A
XM_002281186.2	0.414074	0.0792652	0.0905019	1.77727	uncharacterized protein LOC100257701
XM_002278366.1	0.27093	0.0881678	0.067111	1.75296	scarecrow-like protein 14-like
XM_002273810.1	0.250899	0.122474	0.223737	1.74185	uncharacterized protein LOC100258099
XM_002272237.1	0.0205985	0.234615	0.198993	1.73648	uncharacterized protein LOC100254306
XM_002266154.1	0.452468	0.55217	0.364257	1.73623	pentatricopeptide repeat-containing protein At4g33990
XM_002267627.1	0.383357	0.538714	0.310778	1.72821	E3 ubiquitin-protein ligase COP1-like
XM_002275501.1	0.230466	0.515623	0.413887	1.72789	pentatricopeptide repeat-containing protein At5g27110-like
XM_002283771.1	0.35833	0.0364407	0.0332853	1.71346	NAC domain-containing protein 68
XM_003633968.1	0.14798	0.264862	0.219934	1.69826	LOW QUALITY PROTEIN: ankyrin repeat-containing protein At2g01680-like
XM_002282931.2	0.0473606	0.038531	0.175973	1.69432	zinc finger CCCH domain-containing protein 15
XM_002268861.1	0.163777	0.233176	0.0608528	1.68231	transcription repressor MYB4
XM_002272534.1	0.194574	0.284939	0.231347	1.68164	uncharacterized protein LOC100253094
XM_002272447.2	0	0.493606	0.270518	1.67625	uncharacterized protein LOC100258564 isoform 1
XM_002285358.2	0.091913	0.398813	0.523651	1.67122	probable cinnamyl alcohol dehydrogenase 1
XM_003635327.1	0.117948	0.479794	0.0438248	1.67112	eukaryotic translation initiation factor 5A-2-like
XM_003632826.1	0.193446	0.0224831	0.0479179	1.67058	pleiotropic drug resistance protein 1-like isoform 4
XM_002284399.1	0.351993	0.402282	0.429727	1.66832	ABC transporter B family member 20-like isoform 1
XM_002274463.1	0.43337	0	0	1.65783	calmodulin-like protein 11
XM_002276133.1	0.177262	0.331693	0.19759	1.64503	phospholipase D epsilon-like
XM_002279603.1	0.528626	0.537591	0.343728	1.61497	pentatricopeptide repeat-containing protein At4g21300
XM_003633734.1	0.36188	0.44162	0.393037	1.58746	LRR receptor-like serine/threonine-protein kinase FLS2-like
XM_002270932.1	0.251639	0.169121	0.292692	1.58113	probable LRR receptor-like serine/threonine-protein kinase At4g08850-like
XM_002281953.1	0.468344	0.404844	0.348035	1.55522	uncharacterized protein LOC100250909
XM_002278505.2	0.108445	0.308796	0.181322	1.51728	LOW QUALITY PROTEIN: cytochrome P450 716B2-like
XM_002279513.2	0	0.108866	0.273456	1.51671	GDP-mannose transporter GONST2-like
XM_003634228.1	0.188795	0.0921584	0.0140297	1.51132	wall-associated receptor kinase-like 8-like
XM_002281525.1	0.425517	0.236865	0.24964	1.50721	ankyrin repeat-containing protein At3g12360
XM_002282810.1	0.294437	0.179658	0.136751	1.48615	fasciclin-like arabinogalactan protein 14
XM_002277763.2	0	0.164397	0.0250269	1.4792	protein FANTASTIC FOUR 3-like
XM_002278188.2	0.310414	0.14431	0.0988606	1.47648	ferritin-3, chloroplastic
XM_002268892.2	0.302595	0.0273535	0.0499698	1.46481	G-type lectin S-receptor-like serine/threonine-protein kinase RLK1
XM_003632191.1	0.0458687	0.298538	0.272688	1.46223	LOW QUALITY PROTEIN: F-box protein At4g18380-like
XM_002275304.1	0.236943	0.0642564	0.176077	1.45473	homeobox-leucine zipper protein HAT5
XM_002275427.1	0.227519	0.148082	0.202889	1.4506	probable tyrosine-protein phosphatase At1g05000 isoform 2
XM_002263758.2	0.0600801	0.342155	0.379497	1.44709	fructose-bisphosphate aldolase, cytoplasmic isozyme 1
XM_002280689.1	0.365693	0.231401	0.332143	1.42484	pentatricopeptide repeat-containing protein At3g05340
XM_002265839.2	0.106103	0.379818	0.236542	1.39807	DUF246 domain-containing protein At1g04910-like
XM_002272708.1	0.149975	0.400906	0.398034	1.39636	pentatricopeptide repeat-containing protein At5g66520-like
XM_003633009.1	0.221888	0.288833	0.274816	1.39374	regulatory protein NPR3 isoform 2
XM_002264094.2	0.177971	0.428078	0.304758	1.39233	pentatricopeptide repeat-containing protein At4g13650-like
XM_002279367.1	0	0.227024	0.138244	1.38377	uncharacterized protein LOC100252373
XM_002272266.1	0.01654	0.094195	0.233533	1.38263	potassium transporter 3-like
XM_002275233.2	0.44387	0.322427	0.41231	1.38131	disease resistance protein RPM1
XM_002267747.1	0.0209542	0.375048	0.389286	1.38051	pentatricopeptide repeat-containing protein At3g29230-like
XM_002271816.2	0.0790981	0.418285	0.301244	1.36583	putative disease resistance RPP13-like protein 1-like
XM_002264354.2	0.174481	0	0	1.35965	ethylene-responsive transcription factor ERF098-like
XM_002275006.1	0	0.145438	0.287828	1.35082	disease resistance protein RPM1
XM_002278936.1	0	0.126271	0.20184	1.3469	probable purine permease 9-like
XM_002279434.2	0.328469	0.31582	0.355043	1.33269	zinc finger protein GIS2-like isoform 2
XM_002284795.1	0.234172	0.142886	0	1.32712	uncharacterized protein LOC100255869
XM_003632655.1	0.0411969	0.134066	0.153071	1.3133	LOW QUALITY PROTEIN: pentatricopeptide repeat-containing protein At2g36240-like
XM_003634531.1	0.244465	0.318222	0.399667	1.28155	LOW QUALITY PROTEIN: putative 12-oxophytodienoate reductase 11-like
XM_002281461.2	0.115799	0.188421	0.154895	1.26332	L-ascorbate oxidase
XM_003631851.1	0.147083	0.0897466	0	1.25035	probable pectinesterase 53-like
XM_002270508.2	0.224753	0	0.083509	1.24721	serine acetyltransferase 3, mitochondrial-like
XM_003633754.1	0.0240068	0.0390624	0.196239	1.24149	polygalacturonase At1g48100
XM_002283034.1	0	0.321245	0.138084	1.23408	(-)-germacrene D synthase
XM_003631440.1	0.153325	0.2079	0.170908	1.231	26S proteasome non-ATPase regulatory subunit 13-like isoform 2
XM_002263675.1	0.0381911	0.0932132	0.141903	1.21748	L-type lectin-domain containing receptor kinase S.6-like
XM_002281874.2	0.0276352	0.179865	0.287508	1.21378	sex determination protein tasselseed-2-like
XM_003633565.1	0.381036	0.225453	0.231672	1.20242	ABC transporter I family member 20 isoform 2
XM_003635016.1	0.307553	0.383663	0.365678	1.162	putative pentatricopeptide repeat-containing protein At5g59200, chloroplastic-like
XM_002275780.2	0.272404	0.354591	0.202429	1.15785	fasciclin-like arabinogalactan protein 11-like
XM_003631629.1	0.0389149	0	0.17351	1.15785	LOW QUALITY PROTEIN: naringenin,2-oxoglutarate 3-dioxygenase-like
XM_003634705.1	0.251	0.299015	0.273123	1.15578	ABC transporter C family member 3-like
XM_003632711.1	0.00865055	0.112605	0.147853	1.1521	ABC transporter B family member 19-like
XM_002284133.1	0.228168	0.232037	0.275528	1.15166	uncharacterized protein LOC100257940
XM_002277626.2	0.0463465	0.18853	0.206646	1.14914	dehydration-responsive element-binding protein 2F-like
XM_002272379.1	0	0.113413	0.155389	1.13568	gibberellin 20 oxidase 2-like
XM_002282225.2	0.125725	0.255714	0.1635	1.13558	uncharacterized protein LOC100259442
XM_003633170.1	0.108962	0.184683	0.0877191	1.13212	probable LRR receptor-like serine/threonine-protein kinase At3g47570-like
XM_003631957.1	0.167897	0.273191	0.249535	1.12993	LOW QUALITY PROTEIN: uncharacterized protein At4g28440-like
XM_002271167.1	0.0452468	0.165651	0.235366	1.12988	putative disease resistance protein RGA4-like
XM_002272628.2	0	0.184057	0.201743	1.10584	probable LRR receptor-like serine/threonine-protein kinase At1g56140
XM_003633655.1	0.0830776	0.090119	0.0617366	1.07898	LOW QUALITY PROTEIN: GDP-L-galactose phosphorylase 1-like
XM_002269043.1	0.114902	0	0	1.05818	phylloplanin
XM_002272727.1	0.223706	0.121333	0	1.05651	uncharacterized protein LOC100244371
XM_003632047.1	0.205879	0.195412	0.101995	1.04524	LOW QUALITY PROTEIN: acyl-[acyl-carrier-protein] desaturase, chloroplastic-like
XM_002271180.2	0.0640695	0.0173749	0.111093	1.04392	peptide transporter PTR3-A-like
XM_002267757.2	0	0.119006	0	1.03625	probable WRKY transcription factor 53-like
XM_002282375.1	0.0374938	0.0305037	0	1.03588	gibberellin 3-beta-dioxygenase 1
XM_002280607.1	0.111464	0.0906834	0.082831	1.02651	E3 ubiquitin-protein ligase ATL42
XM_003634844.1	0	0.134066	0.204095	1.01173	80 kDa MCM3-associated protein-like
XM_002271597.2	0.0258178	0	0	1.00593	bifunctional nitrilase/nitrile hydratase NIT4B-like
XM_002277757.2	0	0	0.0351738	1.00593	probable glutathione S-transferase
XM_002264710.2	0.173348	0.0940202	0.0429394	1.00288	putative disease resistance RPP13-like protein 1-like
XM_002269663.2	0.155811	0.185919	0.200696	1.00077	putative disease resistance protein At3g14460
XM_002264083.1	0	0.127258	0.193731	0.997288	uncharacterized protein LOC100243697
XM_003633650.1	0.0213224	0.0867359	0.253521	0.996934	uncharacterized protein LOC100854585
XM_002271341.2	0	0.0952573	0.261027	0.995344	uncharacterized protein LOC100243822
XM_002280934.1	0.0264313	0.225788	0.186595	0.992387	uncharacterized protein LOC100266929
XM_002277951.2	0.0821403	0.211618	0.325547	0.989218	putative disease resistance protein RGA3-like
XM_003634978.1	0	0	0.0797776	0.988672	acyl-CoA--sterol O-acyltransferase 1-like
XM_002267950.1	0	0.0731268	0.0667947	0.986965	transcription repressor MYB6
XM_002281279.2	0.19864	0.209138	0.147613	0.985033	RNA-dependent RNA polymerase 1-like
XM_002272921.1	0.128592	0.209236	0.229341	0.983837	uncharacterized protein LOC100246486
XM_002281025.2	0.0599452	0.243847	0.0445465	0.976718	protein PLANT CADMIUM RESISTANCE 2
XM_002270145.2	0.0482742	0	0.0538102	0.974645	reticuline oxidase-like protein
XM_002283409.1	0	0.0210861	0.0385204	0.973118	uncharacterized protein LOC100265810
XM_003634560.1	0.297499	0.290443	0.221078	0.969462	uncharacterized protein LOC100854818 isoform 2
XM_003635299.1	0	0	0	0.968965	laccase-14-like
XM_002278533.2	0.0853804	0.0694627	0.253791	0.967754	casparian strip membrane protein VIT_14s0108g01050
XM_002266877.2	0.298037	0.138556	0.110739	0.965182	probable serine/threonine-protein kinase WNK5-like
XM_002279303.1	0	0	0	0.964327	heat stress transcription factor A-6b
XM_002282298.1	0.311017	0.0632583	0.0577806	0.963937	uncharacterized protein LOC100247798
XM_003633801.1	0	0.188624	0.172291	0.962001	AP2-like ethylene-responsive transcription factor AIL5-like
XM_002284567.2	0.127608	0.0830542	0.0568968	0.958232	uncharacterized amino-acid permease C15C4.04c
XM_002271915.1	0.224963	0.24403	0.167174	0.956201	uncharacterized protein LOC100263291
XM_003635265.1	0.0382459	0.0311156	0.170527	0.948286	syntaxin-124-like
XM_002267286.1	0	0.180989	0.0826584	0.945576	non-specific lipid-transfer protein 1-like
XM_002277723.2	0.240501	0.146748	0.134041	0.937058	probable glutathione S-transferase-like
XM_002278516.1	0	0.0336202	0.030709	0.936794	clavaminate synthase-like protein At3g21360
XM_002278051.2	0.263097	0.0642142	0.0391025	0.931908	UDP-glycosyltransferase 87A1-like
XM_002271496.2	0.0292075	0.0712867	0.195342	0.931093	anaphase-promoting complex subunit cdc20
XM_002279129.1	0	0	0	0.925739	uncharacterized protein LOC100251476
XM_002264764.1	0.113598	0	0.0211043	0.925458	zinc finger CCCH domain-containing protein 48
XM_002265232.1	0.0593236	0	0	0.924564	uncharacterized protein LOC100255445
XM_002274938.1	0.151536	0.0924636	0.112609	0.912477	protein ELC-like
XM_002281375.1	0	0	0.0425404	0.912458	putative DNA-binding protein ESCAROLA
XM_002279305.2	0.225325	0.0785643	0	0.912132	GDSL esterase/lipase LIP-4
XM_002266233.1	0.0467251	0.019007	0.0520835	0.910269	cytochrome P450 89A2-like
XM_003635322.1	0.0398839	0.140609	0.059277	0.904137	uncharacterized protein LOC100853146
XM_002272492.1	0.298427	0.0662155	0.0403212	0.903295	G-type lectin S-receptor-like serine/threonine-protein kinase At1g34300-like
XM_002271901.2	0.19023	0.0773824	0.0942424	0.89841	E3 ubiquitin-protein ligase RGLG2-like
XM_002277258.1	0.0248562	0	0	0.898033	reticuline oxidase-like protein-like
XM_002267635.1	0	0	0	0.89076	uncharacterized protein LOC100248325
XM_003633349.1	0.113841	0.0231542	0.0211493	0.887108	LOW QUALITY PROTEIN: UDP-glucose flavonoid 3-O-glucosyltransferase 6-like
XM_002285850.2	0.104009	0	0.077291	0.884175	probable calcium-binding protein CML44-like
XM_002282048.1	0.248717	0.151761	0.200228	0.880972	pentatricopeptide repeat-containing protein At1g74630-like
XM_002270054.2	0	0	0.0382973	0.87621	glutathione S-transferase U10
XM_002282410.1	0.016832	0.123246	0.0125082	0.870455	G-type lectin S-receptor-like serine/threonine-protein kinase At2g19130-like
XM_002268854.2	0.117676	0.164121	0.112432	0.869359	G-type lectin S-receptor-like serine/threonine-protein kinase RLK1-like
XM_002273788.2	0	0	0.0300273	0.868289	LRR receptor-like serine/threonine-protein kinase FLS2-like
XM_002282326.1	0	0.127657	0.139923	0.867025	GDSL esterase/lipase At5g14450
XM_003631540.1	0	0.179493	0	0.859615	uncharacterized protein LOC100853712
XM_003632925.1	0.0455557	0.14825	0	0.855214	LOW QUALITY PROTEIN: ketol-acid reductoisomerase, chloroplastic-like
XM_002265241.2	0	0.129483	0.102502	0.849365	putative disease resistance RPP13-like protein 1-like
XM_003634040.1	0.169765	0.0517933	0.0157695	0.841849	probable receptor-like protein kinase At5g39020-like
XM_002273383.1	0	0.0568552	0	0.841613	endochitinase PR4-like
XM_002283320.1	0.125038	0.203454	0.116148	0.841497	probable cinnamyl alcohol dehydrogenase 7/8
XM_003631966.1	0	0.18321	0.258625	0.841157	LOW QUALITY PROTEIN: uncharacterized protein L728-like
XM_002264300.1	0	0.120436	0.0366692	0.838959	reticuline oxidase-like
XM_002285234.2	0	0.136978	0.0625586	0.834917	G-type lectin S-receptor-like serine/threonine-protein kinase At2g19130-like
XM_002266804.1	0.0780573	0.190515	0	0.829453	uncharacterized protein LOC100253008
XM_002280147.2	0.0315178	0	0	0.826123	probable receptor-like protein kinase At4g39110-like
XM_002272734.1	0.0283996	0.0924199	0	0.824865	zinc finger CCCH domain-containing protein 48-like
XM_002278910.1	0	0	0.107815	0.82224	60S ribosomal protein L19-2
XM_002268618.2	0	0.0943378	0.086169	0.821447	probable carboxylesterase 18-like
XM_002278134.1	0	0	0	0.814372	germin-like protein 9-3
XM_003634985.1	0.164028	0.16681	0.0609463	0.813399	putative pentatricopeptide repeat-containing protein At5g59200, chloroplastic-like
XM_002271570.1	0.0763216	0.124186	0.0378107	0.811009	putative DNA-binding protein ESCAROLA
XM_003633181.1	0.162778	0	0.120964	0.807199	uncharacterized protein LOC100852672
XM_002264813.2	0.158149	0.102932	0.0235048	0.806653	uncharacterized protein LOC100243160
XM_002265025.1	0.0711883	0.217187	0.238056	0.794284	uncharacterized protein LOC100242833
XM_002264033.2	0.148639	0.181392	0.154639	0.789735	probable disease resistance RPP8-like protein 4-like
XM_002267206.1	0.0914233	0.148758	0	0.777186	two-component response regulator ARR22
XM_002280662.1	0.095569	0.0311007	0	0.771807	galactose oxidase-like
XM_002273284.2	0.111464	0.158696	0.248493	0.769885	serine carboxypeptidase-like 34
XM_002272258.1	0.047221	0.0384175	0.0701817	0.769396	GTP-binding protein YPTM2-like
XM_002272052.1	0	0.0366045	0	0.764961	laccase-14
XM_002279351.2	0	0	0.0211043	0.764509	UDP-glycosyltransferase 71C4
XM_003633013.1	0	0.0202222	0	0.757165	3-ketoacyl-CoA synthase 6-like
XM_002268659.1	0	0	0.0330634	0.756461	syntaxin-112
XM_002271716.1	0.066407	0.0810398	0.123371	0.752698	triacylglycerol lipase 2
XM_002273705.2	0.0883961	0.0719161	0	0.751451	uncharacterized protein LOC100266966
XM_003633775.1	0	0.0591789	0.0540546	0.747186	LOW QUALITY PROTEIN: GDSL esterase/lipase At5g14450-like
XM_002275372.2	0	0	0	0.743654	LOW QUALITY PROTEIN: valencene synthase
XM_002268365.1	0.026121	0.0212511	0	0.740177	cytochrome P450 734A1-like
XM_002274362.2	0	0	0.0768916	0.733005	uncharacterized protein LOC100260034
XM_003633751.1	0.0542594	0	0	0.730323	uncharacterized protein LOC100853354
XM_002270180.2	0.225279	0.080185	0.125557	0.728134	L-type lectin-domain containing receptor kinase VII.1
XM_002264774.1	0	0	0	0.725374	protein pelota homolog
XM_002265763.2	0	0	0	0.724712	NAC domain-containing protein 42-like
XM_002281399.2	0.176112	0.0537295	0.179949	0.71737	L-ascorbate oxidase
XM_002279124.2	0.202239	0.0411338	0.112716	0.716346	protein PLANT CADMIUM RESISTANCE 8
XM_002271566.1	0	0.0170476	0	0.712522	wall-associated receptor kinase-like 20
XM_002279882.1	0	0.0478385	0	0.708141	transcription factor WER
XM_003631746.1	0	0.0580713	0	0.707918	putative clathrin assembly protein At1g25240-like
XM_002276106.2	0.0579081	0.11778	0.17213	0.707644	pentatricopeptide repeat-containing protein At3g58590-like
XM_002280152.1	0	0	0.122457	0.700427	probable glutathione S-transferase-like
XM_002272154.1	0.103471	0	0.0384458	0.696355	probable flavin-containing monooxygenase 1
XM_003631935.1	0.136295	0.088708	0.101283	0.695182	serine incorporator 3 isoform 2
XM_002274812.1	0.177971	0	0.0661267	0.693423	calmodulin-like protein 8
XM_002263824.2	0	0.0180188	0.181044	0.690354	cytochrome P450 93A1-like
XM_002273602.2	0	0	0	0.686305	casparian strip membrane protein VIT_06s0080g00840
XM_002268730.1	0	0	0.157445	0.686133	LL-diaminopimelate aminotransferase, chloroplastic
XM_003633750.1	0	0.223904	0	0.682375	RPM1-interacting protein 4-like
XM_002277185.2	0.0480137	0.0195312	0.0178399	0.680271	probable WRKY transcription factor 72
XM_003632927.1	0	0.0363188	0.016587	0.67993	probable peptide/nitrate transporter At1g27040-like
XM_002274697.1	0.126519	0	0	0.672211	transmembrane emp24 domain-containing protein 2
XM_002264444.1	0.138751	0.0677297	0.0412433	0.668391	uncharacterized protein LOC100253373
XM_002282593.2	0	0.0656153	0.0299668	0.657047	probable L-type lectin-domain containing receptor kinase S.7-like
XM_002266565.2	0.159837	0.0410647	0.0625148	0.649587	ABC transporter C family member 3-like
XM_002282030.1	0.130861	0	0	0.648925	protein RKD2-like
XM_002266942.1	0.0520382	0.190515	0.116012	0.64513	IAA-amino acid hydrolase ILR1-like 1-like
XM_003632879.1	0.0621792	0.126467	0.0231033	0.638705	leucine-rich repeat receptor-like protein CLAVATA2-like
XM_002267655.2	0	0	0.0787223	0.637889	glutathione transferase GST 23
XM_002279641.2	0.0992402	0.161477	0.110621	0.632728	putative DNA-binding protein ESCAROLA-like
XM_002264445.2	0.0623082	0.0168973	0.0617366	0.632673	wall-associated receptor kinase-like 20-like
XM_002265222.1	0.1896	0.138827	0.197253	0.63128	pentatricopeptide repeat-containing protein At5g39680-like
XM_002264431.1	0.140503	0	0	0.630384	xyloglucan endotransglucosylase/hydrolase protein 9
XM_002275113.2	0.12664	0.0412119	0.00941083	0.627992	LRR receptor-like serine/threonine-protein kinase FLS2-like
XM_003631721.1	0.0400434	0.0434373	0.00991901	0.62408	receptor-like protein kinase HSL1-like
XM_002274351.1	0	0	0	0.62005	probable WRKY transcription factor 45
XM_003634499.1	0	0	0	0.613795	putative laccase-9-like
XM_003633222.1	0	0.192201	0.117038	0.613648	chavicol O-methyltransferase-like
XM_002276257.2	0.148309	0.120659	0.146948	0.612874	uncharacterized protein LOC100266459
XM_002268693.1	0	0	0.0426319	0.609612	early nodulin-like protein 2
XM_002269775.1	0.0161988	0.0395364	0.0601882	0.608198	uncharacterized protein LOC100266589
XM_002284417.2	0	0.119552	0.1456	0.607251	putative transporter arsB isoform 1
XM_003633847.1	0	0.112067	0.0818907	0.605013	ATPase 7, plasma membrane-type isoform 2
XM_002273717.2	0	0.0277732	0	0.604589	uncharacterized protein LOC100242601
XM_002263811.1	0.0366698	0	0	0.59748	probable mannitol dehydrogenase
XM_002285642.2	0	0	0	0.595118	disease resistance response protein 206-like
XM_002274421.1	0.1738	0	0.0516615	0.590985	auxin-binding protein ABP19a-like
XM_002276261.2	0	0	0.0258308	0.590985	G-type lectin S-receptor-like serine/threonine-protein kinase RLK1-like
XM_002283465.1	0.0953415	0.0258556	0	0.585357	phytoene synthase 2, chloroplastic-like
XM_002277573.2	0	0.13958	0.0254987	0.583389	putative glucan endo-1,3-beta-glucosidase GVI-like
XM_002280652.1	0	0.185948	0.169846	0.58289	probable xyloglucan endotransglucosylase/hydrolase protein 26
XM_002263073.2	0.182223	0.0741251	0.10156	0.5809	LOB domain-containing protein 36-like
XM_003632393.1	0.0177497	0.144406	0.0527607	0.578411	G-type lectin S-receptor-like serine/threonine-protein kinase CES101-like
XM_002271548.1	0	0.0936149	0.171017	0.570606	non-specific lipid-transfer protein C, cotyledon-specific isoform-like
XM_002278539.1	0.100612	0	0.0747664	0.570197	uncharacterized protein LOC100250549
XM_002281153.1	0	0	0	0.569624	defensin-like protein 19
XM_003632552.1	0.14784	0.171825	0.156946	0.568543	uncharacterized protein LOC100257547
XM_003632336.1	0.149416	0	0	0.564523	LOW QUALITY PROTEIN: chitinase 10-like
XM_003632123.1	0	0	0	0.562843	aldehyde dehydrogenase family 3 member F1-like
XM_002267841.2	0.123362	0.100364	0.0916729	0.559306	anaphase-promoting complex subunit cdc20
XM_002278732.1	0.157033	0.0425856	0.0777962	0.556221	allene oxide cyclase 4, chloroplastic
XM_003632170.1	0	0	0	0.556221	uncharacterized protein LOC100853478
XM_002272535.2	0	0.0265509	0.0242519	0.554861	3-hydroxybenzoate 6-hydroxylase-like
XM_003632325.1	0.0260191	0.0423366	0.135347	0.552969	LOW QUALITY PROTEIN: beta-glucosidase 11-like
XM_003631627.1	0.0389149	0.0633197	0.0289184	0.551357	LOW QUALITY PROTEIN: naringenin,2-oxoglutarate 3-dioxygenase-like
XM_002275384.1	0	0.121741	0.0889597	0.551233	scarecrow-like protein 32-like
XM_002280549.1	0.0516689	0.0840723	0	0.549044	21 kDa protein
XM_002278621.1	0.0333695	0.108593	0.123988	0.543706	probable S-acyltransferase At5g05070
XM_003633221.1	0	0.024793	0.0226461	0.539713	uncharacterized protein LOC100854802
XM_002271748.2	0	0.0615841	0.0187505	0.536244	galactose oxidase
XM_002274047.1	0.0688031	0.027988	0.0511289	0.536152	acyl-[acyl-carrier-protein] desaturase, chloroplastic-like
XM_002278996.1	0.0197161	0.0802019	0.131863	0.530752	pentatricopeptide repeat-containing protein At5g39350
XM_003631451.1	0.0338777	0	0	0.527987	bifunctional nitrilase/nitrile hydratase NIT4B-like isoform 2
XM_003634907.1	0	0.0403693	0	0.527273	annexin D4-like
XM_002267577.1	0.0538218	0.160555	0.146652	0.521084	putative pentatricopeptide repeat-containing protein At1g68930
XM_002277938.1	0.0183601	0.134435	0	0.520262	uncharacterized protein LOC100249402
XM_002267362.1	0	0	0.0226461	0.518124	probable mitochondrial chaperone bcs1-like
XM_002267394.1	0.0347599	0.169677	0.154985	0.517112	uncharacterized membrane protein At1g06890
XM_002271918.1	0.0483324	0.0196608	0.0718335	0.51359	cytochrome P450 87A3
XM_003632752.1	0.128199	0.0429465	0.0280198	0.512855	pleiotropic drug resistance protein 1-like
XM_002269467.1	0	0.0534943	0.0488621	0.512381	protein LURP-one-related 4
XM_002268144.1	0.0400835	0.0163053	0	0.511122	probably inactive receptor-like protein kinase At2g46850-like
XM_002266246.2	0	0.0417667	0	0.509157	SPX domain-containing protein 1
XM_002282167.2	0.0467797	0.0126861	0	0.508137	G-type lectin S-receptor-like serine/threonine-protein kinase SD2-5-like
XM_003631329.1	0	0.0263576	0	0.504919	uncharacterized protein LOC100253033
XM_002269606.2	0.0486082	0.10282	0.137262	0.502746	putative receptor-like protein kinase At3g47110-like
XM_003633277.1	0	0.0360177	0	0.501798	LOW QUALITY PROTEIN: isoprene synthase, chloroplastic-like
XM_002276753.2	0	0.071443	0	0.497672	peroxidase 5-like
XM_002283947.1	0.100109	0.081445	0	0.496428	uncharacterized protein LOC100259331
XM_002274650.1	0.144301	0.0195664	0	0.494085	uncharacterized protein LOC100263563
XM_002270730.1	0	0	0	0.492218	uncharacterized protein LOC100256441
XM_002281674.1	0.0691596	0.140665	0.102788	0.489936	putative clathrin assembly protein At1g25240
XM_002276469.1	0	0.112241	0.153783	0.48867	uncharacterized protein LOC100259079
XM_002265952.1	0.0325028	0.0264432	0	0.483533	glyceraldehyde-3-phosphate dehydrogenase, cytosolic 3
XM_002277689.1	0.131118	0.0640039	0.077949	0.483006	cytochrome P450 76A2
XM_002274722.2	0.145612	0.118465	0	0.481384	endochitinase PR4
XM_002284526.1	0.140012	0.151879	0.0346819	0.479401	probable ADP-ribosylation factor GTPase-activating protein AGD5-like isoform 1
XM_002276366.2	0.0675838	0.0962219	0.150669	0.478773	ankyrin repeat-containing protein At3g12360-like
XM_003633991.1	0.0383925	0.0676756	0.147406	0.475961	uncharacterized protein LOC100249206
XM_002274603.2	0.0273521	0.0556318	0.0406517	0.474726	putative leucine-rich repeat receptor-like serine/threonine-protein kinase At2g24130-like
XM_002263848.1	0	0	0.0616088	0.469852	uncharacterized protein LOC100264003
XM_002282427.1	0.0552704	0	0	0.469852	UDP-glucose flavonoid 3-O-glucosyltransferase 7
XM_002284086.1	0.110009	0	0.0817501	0.467593	early nodulin-like
XM_002273762.1	0.0789811	0.0214188	0.0782565	0.466261	3-ketoacyl-CoA synthase 10-like
XM_002270173.2	0.0198628	0.0807986	0.147604	0.464346	ABC transporter G family member 11-like
XM_002265739.1	0	0	0.0486226	0.463518	auxin-induced protein PCNT115
XM_002270549.1	0.0501797	0	0	0.462124	reticuline oxidase-like protein-like
XM_002264838.2	0.0281006	0	0.0208821	0.457858	uncharacterized protein LOC100267371
XM_002264352.1	0.0201628	0.0164038	0.0299668	0.457076	calcium-dependent protein kinase 24
XM_002265628.2	0	0.0532756	0.040552	0.456165	uncharacterized protein LOC100252544
XM_002271995.1	0	0.0455318	0.0207946	0.455938	cytochrome P450 87A3
XM_002267913.2	0.0193167	0.0314308	0.114837	0.451578	probable inactive purple acid phosphatase 27-like
XM_002264233.1	0.0906472	0.0737476	0.0336809	0.44951	pentatricopeptide repeat-containing protein At2g36240-like
XM_002272704.1	0.0882662	0	0	0.448124	cation/H(+) antiporter 15-like
XM_002279784.1	0.0382641	0	0.0568696	0.447263	probable L-type lectin-domain containing receptor kinase S.5
XM_003633669.1	0	0	0	0.446409	sugar carrier protein C-like
XM_002283434.2	0	0	0	0.446339	aspartic proteinase nepenthesin-2-like
XM_002272635.1	0	0	0	0.44629	U-box domain-containing protein 3
XM_002276254.1	0	0	0	0.442375	uncharacterized protein LOC100250229
XM_002269743.2	0.0611163	0.0497222	0.0726668	0.441615	putative disease resistance protein RGA3-like
XM_002281343.1	0.036653	0.0149098	0.0136188	0.441413	isoprene synthase, chloroplastic-like isoform 1
XM_002278085.2	0	0	0	0.440486	LOB domain-containing protein 12-like
XM_002277720.1	0	0	0	0.439803	uncharacterized protein LOC100252954
XM_002265228.2	0	0	0	0.436115	putative UDP-glucose flavonoid 3-O-glucosyltransferase 3-like
XM_002284808.2	0.139914	0	0.0207946	0.436115	cytochrome P450 87A3-like
XM_002263205.1	0.0130011	0.0317318	0.0966137	0.432878	ATPase 8, plasma membrane-type
XM_002269325.2	0	0	0	0.429807	bifunctional nitrilase/nitrile hydratase NIT4B
XM_002270631.1	0.0711883	0	0	0.428661	probable 2-oxoglutarate/Fe(II)-dependent dioxygenase
XM_003631497.1	0	0	0	0.425602	LOW QUALITY PROTEIN: putative amidase C869.01-like
XM_003635227.1	0	0	0.029757	0.425509	probable mannitol dehydrogenase-like
XM_002272348.2	0	0.0645109	0	0.421296	coatomer subunit beta'-2-like
XM_003634386.1	0	0	0	0.420256	LOW QUALITY PROTEIN: probable NAD(P)H-dependent oxidoreductase 1-like
XM_002278162.1	0.118572	0.0689044	0.113288	0.41999	G-type lectin S-receptor-like serine/threonine-protein kinase RLK1
XM_002279259.1	0.132887	0	0.0438894	0.418397	disease resistance protein RPS2
XM_002280973.2	0.0134216	0.0818954	0.124673	0.418355	uncharacterized protein LOC100265866
XM_002281584.1	0	0	0	0.417725	transmembrane ascorbate ferrireductase 1-like
XM_002277370.1	0.110836	0.0128818	0.0117663	0.415022	G-type lectin S-receptor-like serine/threonine-protein kinase SD2-5
XM_002265857.2	0	0	0	0.40934	myb-related protein 305
XM_002278153.2	0.0524472	0.128008	0.0194873	0.408697	uncharacterized protein LOC100261173
XM_002267845.1	0	0.111722	0.122457	0.408582	protein TRANSPARENT TESTA 12
XM_002281065.1	0	0.0670329	0	0.408582	lachrymatory-factor synthase
XM_002269659.1	0	0	0	0.406076	SKP1-like
XM_003634391.1	0.0859301	0.0466066	0.0851417	0.405827	LOW QUALITY PROTEIN: uncharacterized acetyltransferase At3g50280-like
XM_002269602.1	0.0380279	0	0	0.404092	mitogen-activated protein kinase kinase kinase ANP1-like
XM_002277571.2	0	0	0	0.4036	auxin-induced protein 5NG4
XM_003631180.1	0.125528	0.102125	0.0466411	0.400166	uncharacterized protein LOC100852498
XM_002265783.1	0	0	0	0.39399	cysteine-rich receptor-like protein kinase 2-like
XM_002280504.1	0.0789811	0	0	0.391659	uncharacterized protein LOC100261037
XM_002272602.2	0.0306846	0.024964	0.0912093	0.391273	probable pectate lyase P59-like
XM_002275719.1	0	0	0.0201606	0.384381	mitochondrial chaperone BCS1-like
XM_002266008.2	0	0.0208967	0.0572618	0.382112	putative UDP-glucose flavonoid 3-O-glucosyltransferase 3
XM_003633233.1	0.0168533	0.0137113	0.012524	0.382051	G-type lectin S-receptor-like serine/threonine-protein kinase SD2-5-like
XM_002282916.2	0	0.0436995	0	0.380514	UDP-glucose flavonoid 3-O-glucosyltransferase 7-like
XM_002263618.2	0	0	0	0.380131	BRASSINOSTEROID INSENSITIVE 1-associated receptor kinase 1-like
XM_002277298.1	0	0	0	0.377727	probable galacturonosyltransferase-like 4
XM_002281742.2	0.0394905	0.0481923	0.0146731	0.377671	boron transporter 4-like
XM_003633704.1	0	0	0	0.363683	sugar carrier protein C-like
XM_003635627.1	0.102588	0	0.0254116	0.363373	cysteine-rich receptor-like protein kinase 10-like
XM_002280274.1	0	0	0	0.363018	uncharacterized protein LOC100245481
XM_002270115.1	0	0.0118293	0	0.360514	probable LRR receptor-like serine/threonine-protein kinase At4g36180
XM_002281435.1	0	0	0	0.35943	uncharacterized protein LOC100242442
XM_002273916.2	0	0	0	0.358432	major allergen Pru ar 1
XM_002275577.1	0	0	0	0.356821	expansin-A7
XM_002281663.2	0	0.0212373	0	0.351355	uncharacterized protein LOC100262914
XM_002266609.2	0.0379199	0	0.028179	0.349219	leucine-rich repeat-containing protein 40-like
XM_002265710.1	0	0	0	0.345943	uncharacterized protein LOC100247535
XM_002280418.1	0	0	0	0.345101	uncharacterized protein LOC100259133
XM_002267413.1	0	0	0	0.344741	mitogen-activated protein kinase kinase kinase ANP1-like
XM_002267736.1	0	0	0	0.3426	uncharacterized protein LOC100265308
XM_002267825.1	0	0	0	0.3426	uncharacterized protein LOC100255009
XM_002282900.1	0	0	0	0.335311	glutamate receptor 2.7-like
XM_002285378.2	0	0	0	0.333733	uncharacterized protein LOC100262174
XM_002267144.2	0	0	0	0.328118	probable leucine-rich repeat receptor-like protein kinase At1g68400-like
XM_002278146.1	0	0	0	0.325573	primary amine oxidase
XM_002282256.2	0	0	0	0.322608	subtilisin-like protease-like
XM_002276182.1	0	0	0	0.319286	glucan endo-1,3-beta-glucosidase 13
XM_002276227.1	0	0	0	0.319182	uncharacterized protein LOC100255403
XM_003635295.1	0	0	0	0.317714	uncharacterized protein LOC100853670
XM_002274425.1	0.0139914	0	0.0103973	0.317174	serine/threonine-protein kinase BRI1-like 1-like
XM_002271509.1	0	0	0.0157946	0.316196	lysosomal beta glucosidase
XM_002271251.2	0	0	0	0.313451	auxin-induced protein 5NG4-like
XM_003635418.1	0	0	0	0.307732	cysteine-rich receptor-like protein kinase 25-like
XM_003632345.1	0	0	0	0.305025	LOW QUALITY PROTEIN: basic 7S globulin-like
XM_003635417.1	0	0	0	0.300713	laccase-14-like

## Sheet: Over-expressed near veraison
50-fold or greater expression in pre- and post-veraison berries relative to young or ripe berries
Accession	Young berries	Pre-veraison	Post-veraison	Ripe berries	Annotation
XM_002285737.2	0.0478416	26.0585	11.8921	0.0508374	uncharacterized protein LOC100267326
XM_002283154.1	0.0903915	16.4729	12.3596	0.0640345	uncharacterized protein LOC100266476
XM_002269154.2	0	5.97817	9.62484	0	putative expansin-B2
10-fold or greater expression in pre- and post-veraison berries relative to young or ripe berries
XM_003634658.1	24.5359	15391.4	1381.93	36.0423	2S albumin-like
XM_002278165.1	8.03144	6867.67	597.119	14.2804	11S globulin subunit beta-like isoform 1
XM_002270184.2	5.95424	6698.9	1341.84	30.3314	endochitinase-like
XM_002278310.2	5.62342	6597.74	513.722	11.9013	legumin A-like isoform 1
XM_002282756.1	7.40196	5564.13	856.236	20.158	non-specific lipid-transfer protein A-like
XM_002280930.2	4.93902	5008.93	1118.73	35.6856	basic 7S globulin-like
XM_003631156.1	2.53178	746.015	576.595	16.8008	MLP-like protein 28-like
XM_002262990.2	17.5838	710.813	317.941	14.0885	polyneuridine-aldehyde esterase-like
XM_002281345.1	0.312432	569.374	506.953	39.1019	oleosin 18.2 kDa isoform 1
XM_002279177.2	12.9259	547.566	559.866	7.4116	sulfate transporter 3.1
XM_002274191.2	29.4726	477.832	679.418	42.189	nitrate transporter 1.3-like
XM_002274118.1	1.32054	467.404	79.2559	2.25618	probable xyloglucan endotransglucosylase/hydrolase protein 25
XM_002265561.1	0.674132	385.269	437.772	30.2139	1-Cys peroxiredoxin
XM_002275355.2	0.279137	304.33	26.5324	0.755023	aspartic proteinase nepenthesin-1
XM_002268354.2	6.80476	273.826	125.446	5.0678	polyneuridine-aldehyde esterase-like
XM_002274484.1	15.4307	196.065	177.381	1.87459	probable xyloglucan endotransglucosylase/hydrolase protein B
XM_002264011.1	0.197258	186.401	86.0279	7.00449	vicilin-like antimicrobial peptides 2-2
XM_002267873.1	0.278854	160.394	9.9052	0.276561	uncharacterized protein LOC100244776
XM_002265700.1	1.7997	155.669	73.4047	6.78033	cysteine proteinase inhibitor 2-like
XM_002263178.1	0.650632	130.697	46.0201	3.01691	late embryogenesis abundant protein B19.3-like
XM_002265008.2	0.313451	125.913	69.8213	2.33156	uncharacterized protein LOC100258068
XM_002268158.1	0.179836	124.704	71.2298	5.92401	GDSL esterase/lipase 1
XM_002270359.1	0.408606	112.102	135.155	4.18112	metallothiol transferase fosB
XM_002279988.1	0.138799	101.253	32.5763	3.16285	isocitrate lyase-like
XM_002273071.2	0.0407359	89.1172	8.62742	0.303008	11S globulin subunit beta-like
XM_002276236.1	5.87939	82.5223	64.5129	6.26632	phytosulfokines 3
XM_002267009.2	0.467797	79.7704	75.0183	6.36276	uncharacterized protein LOC100256467
XM_003632918.1	1.43508	76.3794	57.6908	3.41063	uncharacterized protein LOC100257624
XM_002274628.1	6.08291	73.8575	116.543	1.73594	uncharacterized protein LOC100258410
XM_002280857.2	0.560832	68.8518	43.9271	3.73463	dehydration-responsive element-binding protein 2D-like
XM_002279523.1	0.090596	58.5593	3.77012	0.128359	zinc finger CCCH domain-containing protein 54
XM_002266893.2	4.17286	57.3216	72.0967	2.79978	uncharacterized protein LOC100241586
XM_002268247.1	0	51.3055	16.2149	1.10412	uncharacterized protein LOC100258487
XM_002283968.1	0	50.8793	11.0036	0.970834	GDSL esterase/lipase 6
XM_002285612.2	2.02405	50.8252	32.6433	0.465038	uncharacterized protein LOC100257913
XM_002277405.2	0.503191	47.7466	5.29408	0.112569	putative amidase C869.01-like
XM_003633423.1	1.77707	42.8912	34.5551	1.13301	uncharacterized protein LOC100854960
XM_002266437.1	1.79718	41.8077	43.1957	2.82479	uncharacterized protein LOC100242179
XM_002271494.2	0.107478	39.7856	4.55255	0.29368	sucrose synthase 2
XM_002284766.1	0	39.2562	4.77386	0.101131	uncharacterized protein LOC100251591
XM_002266568.2	0.241549	36.0498	19.2264	1.08374	DUF246 domain-containing protein At1g04910-like
XM_002268290.1	0.029596	35.973	23.203	1.97082	nudix hydrolase 2-like
XM_002266158.1	0.0618909	23.9929	15.4534	0.482288	GDSL esterase/lipase At1g71250
XM_002282461.1	0.0736769	21.1292	18.2594	1.74849	bifunctional dihydroflavonol 4-reductase/flavanone 4-reductase isoform 1
XM_002274392.1	0.0382459	17.7048	3.32528	0.0812816	protein ABSCISIC ACID-INSENSITIVE 5-like
XM_003633385.1	0.837913	17.473	13.1088	0.874762	BTB/POZ domain-containing protein At3g56230-like
XM_002285775.1	0.593236	16.7889	17.3504	0.600366	uncharacterized protein LOC100259038 isoform 1
XM_002265565.1	0.274646	11.8872	3.83698	0.116738	thaumatin-like protein 1-like
XM_002270999.2	0	11.2528	2.56361	0.15988	probable protein phosphatase 2C 75
XM_002279299.1	0.373888	9.21675	9.11327	0.0264867	GDSL esterase/lipase EXL3
XM_003635184.1	0.0872406	8.5881	14.3923	0.741629	cyclin-D4-1-like
XM_002284055.1	0.0292288	7.84726	3.6056	0.227767	auxin-induced protein 5NG4
XM_003631313.1	0.209514	6.47725	7.57063	0.426715	hydroxysteroid 11-beta-dehydrogenase 1-like protein-like
XM_002267926.1	0.266512	5.20381	3.46588	0.0944003	glutaredoxin-C11
XM_002276604.1	0	3.87833	2.79464	0.187614	expansin-A23
XM_002272899.1	0.158902	3.37559	1.78437	0.150091	endoglucanase-like
XM_002278042.2	0.0625678	3.07964	4.83552	0.0886478	uncharacterized protein LOC100267770
XM_002268284.2	0.0128057	2.18784	2.11259	0.117932	probable leucine-rich repeat receptor-like protein kinase At1g35710-like
XM_002273281.2	0.0759837	1.82363	2.31506	0.0269139	GEM-like protein 4-like
XM_002284493.1	0.0163978	1.58754	1.12107	0	beta-galactosidase 16-like
3-fold or greater expression in pre- and post-veraison berries relative to young or ripe berries
XM_003634628.1	123.99	15741.4	3531.59	464.728	metallothionein-like protein-like
XM_002277913.2	611.46	5029.92	5774.59	211.753	LOW QUALITY PROTEIN: uncharacterized protein LOC100233109
XM_003632270.1	8.39432	3906.02	4875.19	513.881	vicilin-like antimicrobial peptides 2-1-like
XM_002279548.1	36.7065	2298.99	1296.06	425.869	uncharacterized protein LOC100256846
XM_003633501.1	324.82	1512.83	2220.27	54.2989	DNA-damage-repair/toleration protein DRT100-like
XM_003633255.1	1.54013	1072.4	723.859	111.578	uncharacterized protein LOC100855138
XM_002273122.2	1.09541	905.302	477.876	99.6304	oleosin-like
XM_002281196.2	173.164	818.44	992.167	148.071	probable aquaporin PIP2-5
XM_002281710.2	0.704417	774.466	295.96	31.0543	oleosin 18.5 kDa
XM_002285603.2	128.618	755.448	1023.87	29.1661	probable pectate lyase 15
XM_002271137.1	4.8133	602.66	735.239	188.886	momilactone A synthase
XM_002284175.2	168.037	579.151	816.932	8.83109	aquaporin TIP1-3
XM_003632632.1	104.991	566.58	524.909	130.54	uncharacterized protein LOC100253787
XM_002270580.1	54.2056	518.21	407.698	128.328	pectinesterase/pectinesterase inhibitor PPE8B
XM_002274379.1	72.8696	479.718	665.244	93.6232	monosaccharide-sensing protein 2
XM_002285324.1	0.645862	475.84	445.116	47.5457	late embryogenesis abundant protein Dc3 isoform 1
XM_002274627.1	18.7969	474.679	632.365	72.3879	thioredoxin H2
XM_003634701.1	23.0156	427.746	184.382	34.4119	probable glutathione S-transferase-like
XM_002279184.1	1.12997	356.864	839.022	108.616	18 kDa seed maturation protein-like
XM_002282719.2	17.6035	326.59	361.709	57.969	tropinone reductase homolog At1g07440
XM_003633850.1	70.3308	307.22	311.782	7.90846	uncharacterized protein LOC100264994 isoform 2
XM_002284942.1	19.2702	289.184	95.4938	27.0364	metallothionein-like protein-like isoform 4
XM_002268977.2	46.048	279.887	163.79	29.5616	probable mitochondrial chaperone BCS1-B-like
XM_002262942.1	0.30988	270.932	245.886	31.1479	probable aquaporin TIP3-2-like
XM_003631322.1	0.760825	267.726	248.233	78.2937	oleosin 16 kDa-like
XM_002283569.1	0.535101	262.003	219.036	52.9754	late embryogenesis abundant protein-like
XM_002280679.1	77.1556	260.665	372.603	2.17456	beta-galactosidase 3
XM_002284922.1	21.9232	252.48	137.522	29.6747	metallothionein-like protein-like isoform 2
XM_002281815.2	43.9411	244.202	204.763	25.3445	expansin-like A2
XM_002268661.1	1.82513	240.192	374.581	50.7094	late embryogenesis abundant protein D-29-like
XM_003635577.1	40.2678	220.5	315.525	15.5261	tonoplast dicarboxylate transporter-like
XM_003633053.1	7.92648	219.018	215.935	37.726	uncharacterized protein LOC100854924
XM_002263377.1	0.739933	213.351	215.092	31.2657	uncharacterized protein LOC100246418
XM_002263344.2	1.765	211.174	40.0859	8.98688	defensin-like protein 6-like
XM_002284686.1	45.8545	206.471	223.492	37.7607	uncharacterized protein LOC100248690
XM_002265321.2	0.314418	198.867	116.792	18.1532	vacuolar-processing enzyme
XM_002278315.2	53.6885	198.153	186.164	28.6832	low temperature-induced protein lt101.2
XM_002284822.1	19.0018	190.557	338.769	24.6259	expansin-A1 isoform 1
XM_002264191.1	1.06238	187.257	275.04	22.9254	uncharacterized protein LOC100249843
XM_002262914.2	13.6915	182.698	123.626	3.59157	LOW QUALITY PROTEIN: homeobox-leucine zipper protein ATHB-7-like
XM_002283966.1	0.610418	170.662	332.317	45.7942	embryonic protein DC-8-like
XM_002273434.2	3.86712	168.878	363.434	32.7859	uncharacterized protein LOC100246645
XM_002275745.2	19.6982	167.318	136.717	2.90785	probable pectate lyase 5-like
XM_003631573.1	35.7479	161.182	162.546	28.2997	uncharacterized protein LOC100854929
XM_002277476.2	19.8074	160.333	113.898	36.5975	carboxyl-terminal-processing protease-like
XM_002279636.1	20.6479	151.792	139.554	20.2384	actin
XM_002285521.2	11.3299	150.253	104.569	25.1935	amino acid permease 6
XM_002263028.2	11.0119	149.044	123.492	20.389	salt stress root protein RS1 isoform 2
XM_002268431.2	2.97465	145.368	217.12	22.6938	adipocyte plasma membrane-associated protein
XM_002269808.2	42.1287	143.953	144.806	41.443	flavin-containing monooxygenase YUCCA10-like
XM_002262640.2	44.4322	136.788	284.233	26.8021	salicylate O-methyltransferase
XM_002273582.1	1.025	135.482	158.383	17.1366	EMB-1 protein-like
XM_002285361.2	0.356373	135.425	49.571	4.98034	vignain-like
XM_002265617.2	32.5677	134.859	197.153	42.8851	beta-glucosidase 42-like
XM_002270773.2	13.1117	133.137	165.166	28.6243	uncharacterized protein LOC100266857
XM_002285403.2	0.130861	126.879	107.699	23.6162	uncharacterized protein LOC100264814
XM_002282949.2	39.428	124.09	130.624	20.8629	probable protein phosphatase 2C 5
XM_002280098.2	0.372304	121.831	171.349	17.29	desiccation-related protein PCC3-06-like
XM_002264941.1	0.177183	121.711	125.655	29.2459	17.6 kDa class I heat shock protein 3
XM_002265419.2	18.382	120.781	123.197	26.3192	secologanin synthase isoform 1
XM_002276193.2	19.9135	120.521	208.042	28.4286	UPF0497 membrane protein 15
XM_003634629.1	24.8773	118.559	119.875	36.5208	metallothionein-like protein-like
XM_002272280.2	6.82517	117.937	70.5752	10.6474	uncharacterized protein LOC100256554 isoform 1
XM_002279160.1	1.45728	115.209	83.621	19.5698	18 kDa seed maturation protein
XM_002284427.2	13.2996	113.905	139.036	24.8854	dynein light chain LC6, flagellar outer arm
XM_002282778.2	7.04605	109.219	108.427	25.397	hydroxymethylglutaryl-CoA lyase, mitochondrial
XM_002281371.1	11.0566	105.412	66.8088	10.0365	beta-glucosidase 44
XM_002284048.1	0.0976669	100.674	154.301	13.8377	uncharacterized protein LOC100244040
XM_002285042.2	2.1134	99.1819	71.7751	15.3919	proline-rich 33 kDa extensin-related protein-like isoform 2
XM_002279280.1	6.21792	97.8605	49.3717	14.0075	hydroxysteroid 11-beta-dehydrogenase 1-like protein
XM_002281386.1	17.0194	97.5355	87.6675	19.2084	cytosolic purine 5'-nucleotidase
XM_002283432.2	13.4081	97.5134	98.7199	6.04059	vacuolar amino acid transporter 1
XM_003632916.1	0.332771	91.9133	28.0672	4.00757	uncharacterized protein LOC100252186
XM_002267559.2	0.324238	91.1016	85.6741	24.725	beta-glucosidase 11-like
XM_003634060.1	3.22476	90.6784	140.549	9.22658	LOW QUALITY PROTEIN: probable protein phosphatase 2C 8-like
XM_002283952.2	8.75533	88.9839	154.35	20.1814	uncharacterized protein LOC100240792 isoform 1
XM_002282042.1	0.151775	85.0156	89.5155	25.0342	glyoxylate reductase-like
XM_002275661.2	21.3727	84.3718	65.3572	14.8396	endo-1,3;1,4-beta-D-glucanase-like
XM_002280542.2	23.0767	83.2321	165.334	2.75445	chaperone protein DnaJ
XM_002266710.2	0.104144	78.2042	40.2049	7.48838	universal stress protein A-like protein
XM_003633616.1	0.0838606	78.119	66.1821	10.634	late embryogenesis abundant protein D-34-like
XM_002285350.2	12.4556	76.1982	76.3503	18.2446	probable receptor-like protein kinase At1g80640-like
XM_002279802.2	14.5974	75.0449	82.6866	13.399	uncharacterized protein LOC100257469
XM_002265092.1	4.99511	74.0226	25.3242	2.50042	nucleobase-ascorbate transporter 4
XM_002281470.1	8.98824	73.2129	467.433	19.6741	18.2 kDa class I heat shock protein
XM_003634150.1	0.199221	71.9228	18.0615	2.36394	protein MOTHER of FT and TF 1-like
XM_002284780.1	0.046508	71.7776	39.2268	6.25991	uncharacterized GPI-anchored protein At3g06035
XM_002263054.2	7.54664	70.168	34.9931	10.3104	salt stress root protein RS1 isoform 3
XM_002277749.1	7.75928	69.3128	105.527	5.25138	tonoplast dicarboxylate transporter-like
XM_003635566.1	6.12007	67.5094	58.7146	14.1413	primary amine oxidase-like
XM_002282359.2	13.6318	66.0109	74.0971	15.1896	inositol oxygenase 1
XM_002285680.2	0.639514	65.6763	49.8266	7.49259	cytokinin riboside 5'-monophosphate phosphoribohydrolase LOG8-like
XM_002281189.2	0.10428	62.7296	17.3118	2.95493	probable flavin-containing monooxygenase 1 isoform 1
XM_002282980.2	0.16825	61.9393	35.2583	6.79385	uncharacterized protein LOC100264228
XM_002262939.2	9.09739	59.7567	35.6863	3.01105	uncharacterized protein LOC100255789
XM_002273623.2	3.44856	59.7354	37.6939	4.38792	desiccation-related protein PCC13-62-like
XM_002282554.2	0.0720205	59.2674	69.6293	14.5918	late embryogenesis abundant protein D-34
XM_002282497.2	4.89276	59.028	46.1186	4.24141	uncharacterized protein LOC100254636
XM_002274920.2	16.5118	58.5758	57.5068	10.2918	potassium transporter 8-like
XM_002274985.2	0.415881	57.809	36.4237	9.13309	oleosin 5-like
XM_002283982.2	0.112041	56.9523	27.0927	3.19073	probable glycosyltransferase At5g03795
XM_002276976.2	0.0755893	54.9168	3.63713	1.01742	uncharacterized protein LOC100256908
XM_002285754.1	1.65127	54.7685	57.279	15.3743	probable protein phosphatase 2C 10
XM_002273322.1	14.1541	51.9845	61.7031	17.0848	aldehyde dehydrogenase family 3 member F1
XM_002285893.1	0.105377	50.4102	66.2486	10.6751	uncharacterized protein LOC100267694
XM_003632349.1	0.100792	50.3606	25.691	7.32388	B3 domain-containing transcription factor ABI3-like
XM_002284767.2	0.195143	50.2959	113.286	15.5937	glucose and ribitol dehydrogenase-like
XM_002272029.1	8.33876	48.761	155.627	13.6298	25.3 kDa heat shock protein, chloroplastic
XM_002271835.1	0.0541859	47.9192	1.812	0.19193	14 kDa proline-rich protein DC2.15
XM_002265666.1	5.84746	46.888	30.4871	2.41917	uncharacterized protein LOC100244402
XM_002268131.1	0.148781	46.4634	59.0086	12.7532	low-temperature-induced 65 kDa protein-like
XM_002265733.1	0.0272034	45.9567	6.63064	0.973199	uncharacterized protein LOC100265622
XM_002270761.1	0.0889854	45.5368	22.5823	5.51586	reticulon-like protein B13
XM_002283556.2	7.68361	45.149	39.263	10.1985	protochlorophyllide-dependent translocon component 52, chloroplastic-like
XM_002279586.1	8.84107	44.6395	43.0251	6.24569	dof zinc finger protein DOF5.6
XM_002273558.2	1.08438	42.9089	52.0631	7.12522	chloride channel protein CLC-b
XM_002272549.1	0.0829056	41.0766	47.1923	8.3986	uncharacterized protein LOC100261510
XM_002268371.2	0.237839	40.8105	90.0905	10.1093	vicilin-like antimicrobial peptides 2-2-like
XM_002268199.2	10.4381	38.0408	59.0605	7.13507	uncharacterized protein LOC100261053
XM_002276898.1	1.80679	37.7057	25.3231	7.14391	uncharacterized protein LOC100263757
XM_002281201.1	0.204303	37.0658	35.8299	6.94709	uncharacterized protein LOC100265951
XM_002277135.1	0.12664	36.8228	44.7579	6.4414	mannan synthase 1-like
XM_002274290.1	0.0770066	36.5876	47.3824	7.80101	EMB-1 protein
XM_002264716.2	0.175629	34.3998	36.7069	5.5366	succinate dehydrogenase [ubiquinone] iron-sulfur subunit 3, mitochondrial-like
XM_002263335.1	1.64227	32.8339	31.2371	8.39137	monoglyceride lipase-like
XM_002279682.1	0.678127	32.4677	37.7695	10.3285	probable cinnamyl alcohol dehydrogenase 9
XM_002281864.1	6.46218	32.3084	21.5072	0.508655	uncharacterized protein LOC100259374
XM_003632421.1	9.92226	32.2256	31.4834	3.45875	serine/threonine-protein kinase SAPK2-like
XM_003632640.1	9.1368	32.0091	29.2721	7.62846	uncharacterized protein LOC100855149
XM_002272112.1	1.55284	31.8523	11.8586	2.83205	uncharacterized protein LOC100263320
XM_002279634.2	6.63944	30.6155	28.579	7.37257	cytochrome P450 86B1
XM_002280231.2	0.577549	30.4479	19.8857	3.69593	uncharacterized protein LOC100247479
XM_002275111.1	0.144997	30.0024	15.8213	4.91335	transcription factor HBP-1b(c1)-like
XM_002281187.2	7.92696	29.9684	33.173	5.60109	glucose-1-phosphate adenylyltransferase large subunit 2, chloroplastic/amyloplastic
XM_002277192.1	0.364252	29.0021	25.3178	5.83172	uncharacterized protein LOC100259606
XM_002279983.1	1.88985	28.7777	43.3327	6.90448	uncharacterized protein LOC100262676
XM_002269657.2	4.06778	28.6614	37.8965	9.38526	nitrate transporter 1.2-like
XM_002270914.2	3.86764	27.8581	26.0653	3.66106	peroxidase 43-like
XM_002274561.1	0.0161011	26.5916	38.4197	6.66124	poly [ADP-ribose] polymerase 3
XM_002265980.2	0	26.3096	16.0075	1.80659	uncharacterized protein LOC100256671
XM_002284385.1	1.36273	26.1818	17.0337	2.77237	uncharacterized protein LOC100244942
XM_002275166.1	1.14013	26.1076	6.17872	0.078798	aspartic proteinase nepenthesin-1-like
XM_002267751.2	2.52548	26.0585	14.7432	4.12865	alanine--glyoxylate aminotransferase 2 homolog 2, mitochondrial
XM_002283870.1	3.80718	25.3507	18.7602	5.0891	probable S-acyltransferase At5g05070-like isoform 1
XM_002283067.2	7.68275	25.3384	32.2368	6.8536	UDP-glucose 4-epimerase
XM_002280325.1	4.86403	25.2157	20.0482	4.44741	abscisic acid receptor PYR1-like
XM_002271671.2	0.115565	25.0094	8.37319	1.08475	3-hydroxyisobutyryl-CoA hydrolase 1-like
XM_002273452.2	6.16915	24.6692	20.0881	6.1979	filament-like plant protein 3-like isoform 1
XM_002267576.1	0.719343	23.9946	85.351	5.37903	gibberellin-regulated protein 14
XM_002279511.1	0	23.6554	30.3888	4.09549	17.9 kDa class II heat shock protein-like
XM_002284681.1	1.79466	23.1787	82.3528	3.73463	uncharacterized protein LOC100254405
XM_002271864.2	6.05756	23.1645	29.5716	6.04312	probable E3 ubiquitin-protein ligase HERC3-like isoform 1
XM_002265629.1	2.20359	22.2322	14.6013	4.23599	uncharacterized protein LOC100253543
XM_002266593.1	0	22.1473	29.3655	5.59881	uncharacterized protein LOC100243056
XM_002273610.1	0.287565	22.0501	13.5696	2.39365	uncharacterized protein LOC100248923
XM_002281940.1	6.07774	21.9161	22.4648	4.82132	uncharacterized protein LOC100260760
XM_002273733.1	0.0321892	21.7885	14.8785	3.01003	uncharacterized protein LOC100248988
XM_002279199.2	5.79576	21.4581	17.7345	5.57685	dehydrodolichyl diphosphate synthase 2-like
XM_002264393.2	5.50949	21.4008	19.6348	1.06294	hydroxycinnamoyl-Coenzyme A shikimate/quinate hydroxycinnamoyltransferase
XM_002267069.1	0.856544	21.045	4.39195	0.273054	gamma-interferon-inducible lysosomal thiol reductase
XM_002280908.2	5.72832	20.7375	21.2841	6.50448	uncharacterized protein LOC100253189
XM_002278525.2	1.07184	20.6932	12.8067	3.63443	probable LRR receptor-like serine/threonine-protein kinase At4g08850-like
XM_002280735.1	3.09321	20.0638	13.2132	2.07202	cryptochrome DASH, chloroplastic/mitochondrial-like
XM_002267933.1	6.03829	19.8226	23.6167	3.07688	uncharacterized protein LOC100249959
XM_002276855.2	0.0250428	19.1923	6.19706	0.620923	uncharacterized protein LOC100264389
XM_002276747.2	0.965303	18.7127	12.9368	3.39559	protein ABSCISIC ACID-INSENSITIVE 5-like
XM_003633446.1	3.18251	18.3527	12.6805	1.81689	pleiotropic drug resistance protein 2-like
XM_002285498.1	1.20561	18.0755	17.8542	2.25718	uncharacterized protein LOC100254214
XM_002284094.2	1.32774	17.7252	14.957	3.9975	UPF0301 protein Cpha266_0885-like isoform 1
XM_002278512.1	1.32523	17.5129	13.388	2.41046	uncharacterized protein LOC100243451
XM_002283072.1	1.1441	17.2198	10.4504	1.55345	uncharacterized protein LOC100245234
XM_002269039.1	0	16.9642	19.6581	4.99735	uncharacterized protein LOC100265574
XM_002283160.2	0.637811	16.5372	20.8959	3.87005	G-type lectin S-receptor-like serine/threonine-protein kinase RLK1
XM_002272815.2	0.0785165	16.4487	9.97736	3.0036	uncharacterized protein LOC100245132
XM_002263779.1	2.22959	16.2044	12.4595	2.2955	metal tolerance protein 10
XM_002284520.1	0.124037	15.6919	19.9404	3.51479	metal transporter Nramp5
XM_002282434.1	4.89218	15.4782	14.8112	3.36942	X-linked retinitis pigmentosa GTPase regulator
XM_002284319.2	3.94259	14.9944	13.6254	2.99489	UDP-glycosyltransferase 83A1-like
XM_002274775.2	0	13.7793	11.3077	2.12229	uncharacterized protein LOC100256187
XM_002265356.1	0	13.0224	5.90705	1.23002	cyanidin-3-O-glucoside 2-O-glucuronosyltransferase-like
XM_002270259.2	4.08547	12.9063	14.351	3.43815	receptor-like serine/threonine-protein kinase SD1-8-like
XM_002275690.1	0.357808	12.8717	20.6704	1.77433	G-type lectin S-receptor-like serine/threonine-protein kinase At5g24080
XM_002276777.1	0.127798	12.6153	4.79595	1.05623	sodium/hydrogen exchanger 4-like
XM_002278995.1	0.133924	12.2758	4.8434	1.32823	bidirectional sugar transporter SWEET16
XM_002274097.1	0	11.5623	0.730641	0.0211066	phosphoribulokinase, chloroplastic-like
XM_002273020.1	0	11.3205	7.66904	2.54648	vacuolar iron transporter 1
XM_002263056.2	1.49079	11.1696	13.2425	2.60341	pathogen-related protein
XM_002272587.1	0	11.0617	18.7907	2.46672	uncharacterized protein LOC100256423
XM_002269789.2	0.0306142	11.0337	19.6333	2.86275	LOW QUALITY PROTEIN: cellulose synthase-like protein E6
XM_002262725.1	0.0733396	10.9787	17.7943	2.38992	brassinosteroid-regulated protein BRU1
XM_002265735.2	2.38702	10.9386	7.47546	0.189805	aspartic proteinase nepenthesin-2-like
XM_002281225.2	1.37843	10.9061	36.8506	2.00182	glycogenin-2
XM_002271181.1	0.0670744	10.7502	18.9907	3.23112	UPF0098 protein MTH_273 isoform 1
XM_003634733.1	1.01493	10.5841	8.02206	0.326812	uncharacterized protein LOC100855352
XM_002274156.2	1.37277	10.5468	6.51537	1.83488	protein SPA1-RELATED 3
XM_002278639.1	1.17019	9.91504	5.7478	1.83993	uncharacterized protein LOC100265807
XM_002278554.1	0.450071	9.81316	5.64753	1.63973	probable LRR receptor-like serine/threonine-protein kinase At4g08850-like
XM_002273614.2	0	9.62931	6.29167	0.826232	uncharacterized protein At4g15970-like
XM_002271796.1	1.35856	9.6159	5.50215	0.793995	auxin-induced protein 5NG4
XM_003632545.1	1.53581	9.56922	8.16996	1.7514	mitoferrin-like isoform 2
XM_002265135.1	2.41757	9.49086	9.76692	1.06021	pectinesterase 3-like
XM_002262586.1	0.42114	9.308	17.9951	1.34254	dof zinc finger protein DOF3.5-like
XM_002279684.1	1.12853	9.24468	8.15499	1.70921	NADP-dependent alkenal double bond reductase P2
XM_002278010.2	0.857268	9.10349	5.767	1.34245	phytoene dehydrogenase-like
XM_002270670.2	0.778997	8.62897	5.59962	1.5282	LOW QUALITY PROTEIN: ATPase 7, plasma membrane-type
XM_002267644.2	0.715886	8.54844	3.65528	0.245392	probable receptor-like protein kinase At5g39020-like
XM_002271756.1	1.85916	8.41598	10.8401	1.08066	14 kDa proline-rich protein DC2.15 isoform 1
XM_002278594.1	0.804315	8.24188	8.42476	2.65901	SPX domain-containing membrane protein At4g22990
XM_002283427.1	0	8.19416	3.53818	0.6054	uncharacterized protein LOC100242900
XM_003631968.1	1.31804	8.01684	5.73686	1.64513	uncharacterized protein LOC100855395
XM_002275906.2	0.103605	7.99348	6.09512	1.81042	ferric reduction oxidase 2
XM_002264018.1	2.0264	7.99218	6.21984	1.7476	glutathione transferase GST 23
XM_002277673.2	2.4786	7.91384	9.82634	2.53442	uncharacterized protein LOC100265428
XM_002263495.1	1.0924	7.69319	4.87072	0.918975	uncharacterized protein LOC100255141
XM_003634690.1	0.107297	7.14062	7.89375	1.99149	secologanin synthase-like
XM_002280388.1	0	6.68267	0.720612	0.0202046	F-box/kelch-repeat protein At3g23880-like
XM_002266113.1	0.0834238	6.44773	11.0349	1.95025	probable protein phosphatase 2C 8
XM_003633840.1	1.39955	5.98989	5.85294	1.87744	uncharacterized protein LOC100855173
XM_002281503.1	1.04396	5.915	4.15601	1.0301	probable receptor-like protein kinase At1g80640-like
XM_003631984.1	1.12261	5.80869	5.64775	1.70188	uncharacterized protein LOC100264925
XM_002279286.1	0.101762	5.52626	1.51243	0.432538	aluminum-activated malate transporter 2
XM_003633207.1	1.147	5.44542	4.661	1.14169	probable alpha,alpha-trehalose-phosphate synthase [UDP-forming] 7-like
XM_002278633.2	0.756488	5.38864	9.33187	0.595451	phosphate transporter PHO1 homolog 9-like
XM_003634616.1	0	5.33393	4.90954	1.39336	uncharacterized protein LOC100854900
XM_003635361.1	1.34736	5.26159	6.48807	0.687229	uncharacterized protein LOC100853371
XM_002266741.2	0.531886	5.23906	3.95255	0.188398	probable peptide/nitrate transporter At5g62680-like
XM_002272088.2	0.156013	5.1053	9.13322	0.798214	beta-amyrin synthase
XM_003634889.1	0.407567	4.97374	4.59985	0.703769	uncharacterized protein LOC100853061
XM_002273168.1	0	4.8867	0.637651	0.0675412	copper transporter 6
XM_002264701.1	0.120717	4.71413	1.35842	0.256552	potassium transporter 5
XM_002264844.2	0	4.71035	2.45856	0.585934	probable glycosyltransferase At5g20260-like
XM_002264886.2	0	4.71035	1.99228	0.626343	probable glycosyltransferase At5g20260-like
XM_003632364.1	0	4.66165	4.84531	0.886478	transcription factor UPBEAT1-like
XM_002281524.1	0	4.50595	1.52284	0.35312	uncharacterized protein LOC100243476
XM_002267749.1	0.4277	4.48002	10.7268	0.454483	monothiol glutaredoxin-S1
XM_002263265.2	0.17223	4.43715	1.08789	0.264355	UDP-glycosyltransferase 75D1
XM_002267850.1	0.0533912	4.38717	3.41214	0.529523	bidirectional sugar transporter SWEET3
XM_002274405.2	0.313613	4.29718	4.51385	0.982215	uncharacterized protein LOC100254332
XM_003631964.1	1.36647	4.20517	8.52093	1.27667	1-aminocyclopropane-1-carboxylate oxidase homolog 3
XM_003632327.1	0.543129	4.13753	1.87128	0.349782	RING-H2 finger protein ATL2-like
XM_002264277.1	0.623443	4.08264	3.319	1.02088	ABC transporter C family member 13-like
XM_002268482.1	0.109408	3.82747	1.51766	0.245437	fimbrin-like protein 2
XM_002277570.1	0.455557	3.74332	1.78294	0.215148	probable leucine-rich repeat receptor-like protein kinase At1g35710-like
XM_002266482.2	0.0785165	3.73689	1.83793	0.417166	dof zinc finger protein DOF5.7-like
XM_002278173.1	0.12773	3.6371	2.75264	0.859615	protein LURP-one-related 6
XM_002266104.2	0.140503	3.31495	1.14852	0.0663562	chorismate mutase, chloroplastic-like
XM_002276968.1	0.937053	3.25272	17.7799	0.619566	uncharacterized protein OsI_027940-like isoform 2
XM_002277384.2	0.200971	3.24963	2.9309	0.355926	serine carboxypeptidase-like 45-like
XM_002266274.2	0.134997	3.19877	0.626992	0.0119542	uncharacterized protein sll1770
XM_003632599.1	0	3.16169	0.415859	0.0660729	1-aminocyclopropane-1-carboxylate oxidase homolog 4-like isoform 2
XM_002269414.1	0.070006	3.10402	2.02889	0.495932	uncharacterized protein LOC100263288
XM_002268003.1	0.796712	3.04362	7.23333	0.490784	aldose 1-epimerase
XM_003633456.1	0.328621	2.76005	2.1332	0.479293	putative disease resistance protein At3g14460-like
XM_002270992.2	0.382094	2.63194	2.30939	0.559406	uncharacterized protein LOC100255315
XM_002281532.1	0.0708106	2.59241	1.55231	0.225734	uncharacterized protein LOC100265793
XM_002283723.2	0	2.51646	0.931849	0.0592219	myb family transcription factor APL-like
XM_003631868.1	0.191366	2.51049	1.74205	0.4067	UTP--glucose-1-phosphate uridylyltransferase isoform 2
XM_002271551.2	0.0306846	2.4964	7.27394	0.804283	flavanone 7-O-glucoside 2''-O-beta-L-rhamnosyltransferase-like
XM_002268689.1	0	2.35099	0.443117	0.032494	uncharacterized protein LOC100261160
XM_002270632.2	0.412143	2.28618	1.594	0.364959	putative disease resistance protein At3g14460-like
XM_002268959.2	0.212997	2.25273	2.51493	0.318545	ankyrin repeat-containing protein At3g12360-like
XM_002281800.2	0.275729	2.22285	2.00243	0.390661	uncharacterized protein LOC100267909
XM_002276877.1	0.0311865	2.1059	0.92701	0.132557	probable purple acid phosphatase 20-like
XM_003633453.1	0.079927	1.95078	0.564255	0.169864	uncharacterized protein At2g38710 isoform 2
XM_002277678.2	0.00982178	1.93374	0.394133	0.0556631	aldehyde oxidase 4-like
XM_002264672.1	0	1.89551	0.631063	0.0462762	ABC transporter B family member 15-like
XM_002266513.1	0.397005	1.8939	2.41382	0.127838	G-type lectin S-receptor-like serine/threonine-protein kinase CES101-like
XM_003634279.1	0	1.88228	0.490116	0.0296651	uncharacterized protein LOC100258195
XM_003632290.1	0	1.85571	1.36971	0.310114	vicilin-like antimicrobial peptides 2-1-like
XM_002283950.2	0.189555	1.73492	0.669093	0.100712	snakin-1-like
XM_003631154.1	0.281335	1.71664	2.61332	0.398604	probable ADP-ribosylation factor GTPase-activating protein AGD13
XM_002277829.1	0	1.70031	0.372739	0	amino acid permease 1-like
XM_002278578.2	0.0618527	1.67067	0.854929	0.22785	probable LRR receptor-like serine/threonine-protein kinase At4g08850-like
XM_003633023.1	0.21187	1.66625	2.30919	0	LOW QUALITY PROTEIN: GEM-like protein 4-like
XM_002282839.1	0.147762	1.62289	0.549023	0	tropinone reductase homolog At1g07440
XM_002262906.1	0.139281	1.58641	2.31156	0.164448	patatin group A-3-like
XM_002263297.1	0.322606	1.54196	1.34851	0.285673	bifunctional dihydroflavonol 4-reductase/flavanone 4-reductase-like
XM_002278387.2	0.136901	1.47576	0.941034	0.0727366	GDSL esterase/lipase 7-like
XM_002280343.2	0.0550879	1.43865	0.646803	0.28098	uncharacterized protein LOC100262430
XM_002275881.1	0.355415	1.15662	1.1445	0.167854	dihydroflavonol-4-reductase-like
XM_002262644.2	0.302443	1.11956	1.15747	0.257105	cation/H(+) antiporter 20 isoform 1
XM_002268280.2	0	1.10792	1.8312	0.183756	adipocyte plasma membrane-associated protein
XM_002275641.1	0	1.10264	0.534101	0.232757	probably inactive leucine-rich repeat receptor-like protein kinase At5g48380-like
XM_002272940.1	0.191595	1.09113	0.996647	0.180972	GEM-like protein 6-like
XM_002282676.1	0	1.06544	0.449163	0.0713643	F-box protein PP2-B10-like
XM_002277432.2	0.0294654	1.05477	0.722577	0	serine carboxypeptidase-like 45
XM_003634893.1	0	1.0024	0.457801	0	uncharacterized protein LOC100853845
XM_003633438.1	0.184447	0.997898	1.0417	0.195997	pleiotropic drug resistance protein 2-like isoform 2
XM_003632591.1	0.0382459	0.995698	0.852637	0.243845	serine carboxypeptidase-like 45-like
XM_003634038.1	0.13933	0.98996	0.793797	0.131604	LRR receptor-like serine/threonine-protein kinase FLS2-like
XM_002279971.1	0	0.97734	0.647653	0.0500599	cytochrome P450 78A4-like
XM_002281350.1	0.15125	0.953653	1.25041	0.174115	probable alpha,alpha-trehalose-phosphate synthase [UDP-forming] 7-like
XM_002283391.2	0.187997	0.94828	2.76615	0.213088	profilin
XM_002271062.1	0	0.9308	0.850201	0.270165	uncharacterized protein LOC100246292
XM_003633463.1	0.120753	0.869049	0.61433	0.138184	putative disease resistance protein At3g14460-like
XM_003634536.1	0.174971	0.854105	0.798722	0.274465	TMV resistance protein N-like
XM_002278338.1	0.0436678	0.834878	0.81126	0.0928047	nitrate transporter 1.5-like
XM_003634309.1	0.249751	0.812757	1.48476	0.235903	probable calcium-binding protein CML10-like
XM_002278432.2	0.163825	0.771133	1.07828	0.0497381	kinesin-4-like
XM_002265262.1	0.204651	0.749239	0.811095	0	GDSL esterase/lipase At5g03610
XM_003633024.1	0.226234	0.736226	0.773347	0	GEM-like protein 4-like
XM_002269672.1	0.186683	0.734081	0.624273	0.110207	pentatricopeptide repeat-containing protein At4g18975, chloroplastic-like isoform 2
XM_002285215.1	0.116881	0.70367	0.660109	0.23184	extended synaptotagmin-1 isoform 1
XM_003634085.1	0.167847	0.682773	0.641469	0.220823	probable receptor-like protein kinase At1g67000-like
XM_003633022.1	0.0695198	0.678708	0.723261	0	LOW QUALITY PROTEIN: GEM-like protein 4-like
XM_003633465.1	0.117189	0.648318	0.696682	0.149433	putative disease resistance protein At3g14460-like
XM_003631712.1	0.0720205	0.644529	0.535198	0.119047	extended synaptotagmin-1 isoform 2
XM_002270979.2	0.148529	0.644471	0.537157	0.168352	putative disease resistance protein At3g14460-like
XM_002276330.2	0	0.519763	0.508667	0.0161637	valencene synthase-like
XM_002282018.1	0.0895826	0.51017	0.465994	0.0634615	uncharacterized protein LOC100253806
XM_003631680.1	0.0760559	0.495012	0.678223	0.134697	carbonic anhydrase 2, chloroplastic-like isoform 2
XM_003634897.1	0	0.394885	0.360691	0	flavoprotein wrbA-like

## Sheet: Annotation lists
Accession	Annotation			XM_003634838.1	GSVIVT00008933001	Unique Gene	Unique transcript	Function	Network ID	Networks or simplified category
XM_002263544.2	(-)-germacrene D synthase			XM_003634648.1	GSVIVT00027445001	GSVIVT00019932001	TC53051	STE11 protein kinase homolog NPK1		kinase
XM_002282452.1	(-)-germacrene D synthase			XM_003634648.1	GSVIVT00027451001	GSVIVT00028600001	GSVIVT00028600001	inorganic phosphate transporter 1-4	PHT1_4	vv50121Porters_cat_1_to_6.xml
XM_002282960.2	(-)-germacrene D synthase			XM_003634648.1	GSVIVT00027455001	GSVIVT00020257001	TC55022	inorganic phosphate transporter 1-4	PHT1_4	vv50121Porters_cat_1_to_6.xml
XM_002283034.1	(-)-germacrene D synthase			XM_002283034.1	GSVIVT00027459001	GSVIVT00016337001	TC55544	myb domain protein 94	MYB94_2	vv60044MYB.xml
XM_002283040.2	(-)-germacrene D synthase			XM_002283308.1	GSVIVT00027841001	GSVIVT00027957001	CF202035	Glutathione S-transferase 8 GSTF8	2.5.1.18	vv10480Glutathione_metabolism.xml
XM_002283308.1	(-)-germacrene D synthase			XM_002282452.1	GSVIVT00027698001	GSVIVT00012870001	TC63482	flowering locus T protein (FT)	FT	vv30009Flower_development.xml
XM_002285472.1	(-)-germacrene D synthase			XM_002263544.2	GSVIVT00009395001	GSVIVT00026312001	TC54909	MADS-box protein AGL20	SOC1_1	vv30009Flower_development.xml vv60042MADS.xml
XM_003634648.1	(-)-germacrene D synthase			XM_002285472.1	GSVIVT00027842001	GSVIVT00036110001	TC53394	myb domain protein 4	MYB4_6	vv60044MYB.xml
XM_003634597.1	(-)-germacrene D synthase-like			XM_002283040.2	GSVIVT00027461001	GSVIVT00030668001	TC69691	NADPH-dependent codeinone reductase	1.1.1.247	vv10950Alkaloid_biosynthesis_I.xml
XM_002267196.2	(+)-neomenthol dehydrogenase			XM_003634597.1	GSVIVT00027701001	GSVIVT00025312001	CF605791	L-Galactono-1,4-lactone dehydrogenase	1.3.2.3	vv10053Ascorbate_and_aldarate_metabolism.xml
XM_002267784.2	(+)-neomenthol dehydrogenase			XM_003634597.1	GSVIVT00027702001	GSVIVT00018410001	TC52786	GDP-mannose pyrophosphorylase (GMP1)	2.7.7.22	vv10051Fructose_and_mannose_metabolism.xml
XM_002277822.2	(+)-neomenthol dehydrogenase			XM_003634597.1	GSVIVT00027704001	GSVIVT00034252001	TC57328	Myo-inositol oxygenase 1	1.13.99.1	vv10562Inositol_phosphate_metabolism.xml
XM_002267312.2	(+)-neomenthol dehydrogenase-like			XM_003634597.1	GSVIVT00027705001	GSVIVT00000218001	TC52173	Glutathione S-transferase 25 GSTU25	2.5.1.18	vv10480Glutathione_metabolism.xml
XM_002271991.2	(+)-neomenthol dehydrogenase-like			XM_003634855.1	GSVIVT00030963001	GSVIVT00015271001	TC71142	Sulfate transporter 1.3	SULTR1_3	vv50124Porters_cat_30_to_64.xml
XM_002274695.2	(+)-neomenthol dehydrogenase-like			XM_002267784.2	GSVIVT00026775001	GSVIVT00037967001	TC67855	Chalcone synthase	2.3.1.74	vv10941Flavonoid_biosynthesis.xml
XM_002274934.2	(+)-neomenthol dehydrogenase-like isoform 2			XM_002267312.2	GSVIVT00026774001	GSVIVT00001063001	AB073018	leucoanthocyanidin dioxgenase	1.14.11.19	vv10941Flavonoid_biosynthesis.xml
XM_002268850.1	(+)-pulegone reductase			XM_002267196.2	GSVIVT00026770001	GSVIVT00013798001	TC53368	Urate oxidase.	1.7.3.3	vv10230Purine_metabolism.xml
XM_002263193.1	(3R)-hydroxymyristoyl-[acyl-carrier-protein] dehydratase			XM_002267196.2	GSVIVT00026773001	GSVIVT00024455001	TC51718	L-ascorbate peroxidase 1, cytosolic (APX1)	1.11.1.11	vv10053Ascorbate_and_aldarate_metabolism.xml
XM_002268520.2	(3R)-hydroxymyristoyl-[acyl-carrier-protein] dehydratase			XM_002277822.2	GSVIVT00011657001	GSVIVT00036619001	TC51729	Caffeoyl-CoA O-methyltransferase	2.1.1.104	vv10940Phenylpropanoid_biosynthesis.xml
XM_003635441.1	(3S,6E)-nerolidol synthase 1			XM_002271991.2	GSVIVT00026776001	GSVIVT00026866001	TC61713	GLABRA 3	GLABRA3	vv44110Cell_cycle.xml vv60011BHLH.xml
XM_002263681.2	(3S,6E)-nerolidol synthase 1, chloroplastic-like			XM_002271991.2	GSVIVT00026778001	GSVIVT00014506001	GSVIVT00014506001	MADS-box AP3 [Vitis labrusca x Vitis vinifera]	APETALA3_1	vv30009Flower_development.xml vv60042MADS.xml
XM_003635120.1	(3S,6E)-nerolidol synthase 1, chloroplastic-like			XM_002274695.2	GSVIVT00034690001	GSVIVT00029248001	AF141643	Aquaporin TMP-C	TMPC	vv50101Channels_and_pores.xml_1.A.8
XM_003635129.1	(3S,6E)-nerolidol synthase 1, chloroplastic-like			XM_003631344.1	GSVIVT00001085001	GSVIVT00023192001	TC60678	aquaporin PIP2;4	PIP2_4	vv50101Channels_and_pores.xml_1.A.8
XM_003635138.1	(3S,6E)-nerolidol synthase 1, chloroplastic-like			XM_002274934.2	GSVIVT00017397001	GSVIVT00026964001	CF202444	acidic endochitinase (CHIB1)	3.2.1.14	vv10530Aminosugars_metabolism.xml
XM_003635236.1	(3S,6E)-nerolidol synthase 1, chloroplastic-like			XM_002268850.1	GSVIVT00025879001	GSVIVT00030294001	GSVIVT00030294001	allene oxide cyclase	5.3.99.6	vv10592alpha-Linolenic_acid_metabolism.xml
XM_003635243.1	(3S,6E)-nerolidol synthase 1, chloroplastic-like			XM_003634900.1	GSVIVT00021757001	GSVIVT00031383001	TC66040	4-coumarate-CoA ligase 2	6.2.1.12	vv10940Phenylpropanoid_biosynthesis.xml vv50104Group_Translocators.xml_4.C.1
XM_003635245.1	(3S,6E)-nerolidol synthase 1, chloroplastic-like			XM_002263193.1	GSVIVT00009555001	GSVIVT00036893001	EV233027
XM_003635365.1	(3S,6E)-nerolidol synthase 1, chloroplastic-like			XM_002268520.2	GSVIVT00011907001	GSVIVT00008644001	TC54724	MYBPA1 protein [Vitis vinifera]	MYBPA1	vv60044MYB.xml
XM_002263684.2	(3S,6E)-nerolidol synthase 1-like			XM_003635364.1	GSVIVT00009812001	GSVIVT00021628001	GSVIVT00021628001	TFL1B protein [Vitis vinifera]	TFL1	vv30009Flower_development.xml
XM_003635234.1	(3S,6E)-nerolidol synthase 1-like			XM_003635122.1	GSVIVT00005013001	GSVIVT00007370001	TC64583	TFL1 (TERMINAL FLOWER 1)	TFL1	vv30009Flower_development.xml
XM_003635343.1	(3S,6E)-nerolidol synthase 1-like			XM_002263681.2	GSVIVT00004662001	GSVIVT00013647001	TC56001	mother of FT and TF1 protein (MFT)		Unclear
XM_002285291.2	(6-4)DNA photolyase			XM_002263681.2	GSVIVT00007997001	GSVIVT00018861001	AY156050	Glutathione S-transferase 9 GSTF9	2.5.1.18	vv10480Glutathione_metabolism.xml
XM_002269745.2	(E,E)-alpha-farnesene synthase			XM_002263681.2	GSVIVT00008509001	TC63461	TC63461	Calcineurin B protein 3	3.1.3.16	phosphatase
XM_002264098.2	(E,E)-alpha-farnesene synthase-like			XM_002270071.2	GSVIVT00004660001	GSVIVT00035611001	TC58191	cytochrome c oxidase subunit III	K02262	vv10190Oxidative_phosphorylation.xml vv50135Primary_Active_Transporter_cat_D3_to_E2.xml
XM_003635255.1	(E,E)-alpha-farnesene synthase-like			XM_002270071.2	GSVIVT00007995001	GSVIVT00031453001	TC53225	CBL-interacting protein kinase 21 (CIPK21)		Signal
XM_002279833.2	(E,E)-geranyllinalool synthase-like			XM_003635243.1	GSVIVT00008260001	GSVIVT00035638001	CF514386	cytochrome c-type biogenesis protein CcmF	K02198	vv50109_Incompletely_Characterized_Transport_Systems.xml_9.B.14
XM_003635411.1	(E,E)-geranyllinalool synthase-like			XM_003635243.1	GSVIVT00011147001	GSVIVT00022486001	TC66608	phytochrome A (PHYA)	PHYA	vv34710Circadian_rhythm.xml
XM_003635502.1	(E,E)-geranyllinalool synthase-like			XM_003635243.1	GSVIVT00011426001	TC57087	TC57087	CBL-interacting protein kinase 14 (CIPK14)		Signal
XM_002277495.1	(R)-mandelonitrile lyase-like			XM_003635244.1	GSVIVT00004910001	GSVIVT00028341001	TC62663	CBL-interacting protein kinase 9 (CIPK9)		Signal
XM_002277440.2	(RS)-norcoclaurine 6-O-methyltransferase			XM_003635120.1	GSVIVT00008244001	GSVIVT00035586001	TC69251	ATP synthase CF1 alpha subunit	K02111	vv10190Oxidative_phosphorylation.xml vv10195Photosynthesis.xml vv50131Primary_Active_Transporter_cat_A2_to_A4.xml
XM_002277566.2	(RS)-norcoclaurine 6-O-methyltransferase			XM_003635120.1	GSVIVT00011427001	GSVIVT00033435001	TC63577	Calcineurin B	3.1.3.16	phosphatase
XM_002281084.1	(RS)-norcoclaurine 6-O-methyltransferase			XM_003635129.1	GSVIVT00004909001	TC69501	TC69501	SOS3 (SALT OVERLY SENSITIVE 3)	3.1.3.16	phosphatase
XM_002281074.1	(RS)-norcoclaurine 6-O-methyltransferase-like			XM_003635129.1	GSVIVT00011431001	GSVIVT00013357001	CF201457	CBL-interacting protein kinase 6 (CIPK6)		Signal
XM_002280256.2	(S)-coclaurine N-methyltransferase			XM_003635365.1	GSVIVT00009920001	GSVIVT00033758001	TC52484	CBL-interacting protein kinase 6 (CIPK6)		Signal
XM_002283379.2	(S)-N-methylcoclaurine 3'-hydroxylase isozyme 1-like			XM_003635365.1	GSVIVT00011331001	GSVIVT00033502001	TC66017	UDP-glucoronosyl/UDP-glucosyl transferase UGT75C1	UGT75C1	vv10942Anthocyanin_biosynthesis.xml
XM_002274494.1	(S)-N-methylcoclaurine 3'-hydroxylase isozyme 2-like			XM_003635233.1	GSVIVT00009810001	GSVIVT00003466001	TC65316	UDP-glucose:flavonoid 7-O-glucosyltransferase	2.4.1.237	vv10941Flavonoid_biosynthesis.xml
XM_002274550.2	(S)-N-methylcoclaurine 3'-hydroxylase isozyme 2-like			XM_003635441.1	GSVIVT00011954001	GSVIVT00018764001	CF202687	isoflavone methyltransferase/ Orcinol O-methyltransferase 1 oomt1	2.1.1.46	vv10943Isoflavonoid_biosynthesis.xml
XM_002280056.1	(S)-scoulerine 9-O-methyltransferase			XM_002285291.2	GSVIVT00034555001	GSVIVT00003032001	TC57763	isoflavone methyltransferase/ Orcinol O-methyltransferase 1 oomt1	2.1.1.46	vv10943Isoflavonoid_biosynthesis.xml
XM_002267923.1	[Pyruvate dehydrogenase [lipoamide]] kinase, mitochondrial			XM_002269745.2	GSVIVT00012833001	GSVIVT00002825001	TC70299	Caffeoyl-CoA O-methyltransferase	2.1.1.104	vv10940Phenylpropanoid_biosynthesis.xml
XM_002280004.1	[Pyruvate dehydrogenase [lipoamide]] kinase, mitochondrial			XM_002264098.2	GSVIVT00011434001	GSVIVT00031181001	TC55380	GDP-mannose 3,5-epimerase 1	5.1.3.18	vv10053Ascorbate_and_aldarate_metabolism.xml
XM_002276638.2	1-(5-phosphoribosyl)-5-[(5-phosphoribosylamino)methylideneamino] imidazole-4-carboxamide isomerase, chloroplastic-like			XM_003635255.1	GSVIVT00011433001	GSVIVT00021644001	TC59321	monodehydroascorbate reductase	1.6.5.4	vv10053Ascorbate_and_aldarate_metabolism.xml
XM_003631947.1	1,2-dihydroxy-3-keto-5-methylthiopentene dioxygenase 3			XM_002279833.2	GSVIVT00005071001	GSVIVT00008627001	TC61300	Myc2 bHLH protein	MYC2_2	vv30011jasmonate_signaling.xml vv60011BHLH.xml
XM_002277177.2	1,4-alpha-glucan-branching enzyme 2, chloroplastic/amyloplastic-like			XM_002279833.2	GSVIVT00005337001	GSVIVT00007868001	CF515831	Flavonoid 3',5'-hydroxylase	1.14.13.88	vv10941Flavonoid_biosynthesis.xml
XM_002284805.2	1,4-alpha-glucan-branching enzyme-like			XM_002282960.2	GSVIVT00027449001	GSVIVT00002779001	TC52043	Flowering locus C-like MADS-box protein	FLC	vv30009Flower_development.xml vv60042MADS.xml
XM_002278822.1	1,4-alpha-glucan-branching enzyme-like isoform 1			XM_002282960.2	GSVIVT00027456001	GSVIVT00006848001	GSVIVT00006848001	disease resistance protein (NBS-LRR class)		disease resistance
XM_003634667.1	1,4-alpha-glucan-branching enzyme-like isoform 2			XM_002275408.2	GSVIVT00026095001	GSVIVT00028708001	GSVIVT00028708001	Disease resistance protein		disease resistance
XM_003634668.1	1,4-alpha-glucan-branching enzyme-like isoform 3			XM_002277495.1	GSVIVT00015723001	GSVIVT00015142001	TC57842	GEM-like 1		Transcription
XM_002270135.1	1,4-dihydroxy-2-naphthoate polyprenyltransferase, chloroplastic-like			XM_002277440.2	GSVIVT00025990001	GSVIVT00015056001	TC65265	CBL-interacting protein kinase 8 (CIPK8)		Signal
XM_002267464.1	1,4-Dihydroxy-2-naphthoyl-CoA synthase, peroxisomal			XM_002281084.1	GSVIVT00036191001	GSVIVT00015457001	TC58024	NADH dehydrogenase I subunit M	K05584	vv10190Oxidative_phosphorylation.xml vv50134Primary_Active_Transporter_cat_D1.xml
XM_002264804.2	10 kDa chaperonin			XM_003633258.1	GSVIVT00025991001	GSVIVT00015473001	GSVIVT00015473001	photosystem I subunit IX	K02697	vv10195Photosynthesis.xml vv50105Transport_Electron_Carriers.xml_5.B.4
XM_002282802.1	10 kDa chaperonin			XM_002281074.1	GSVIVT00036190001	GSVIVT00019707001	TC60374	S-adenosylmethionine synthetase 1 (SAM1)	2.5.1.6	vv10271Methionine_metabolism.xml vv10450Selenoamino_acid_metabolism.xml
XM_002284413.1	10 kDa chaperonin			XM_002280256.2	GSVIVT00032227001	GSVIVT00019722001	TC61011	CBL-interacting protein kinase 1 (CIPK1)		Signal
XM_002267163.1	116 kDa U5 small nuclear ribonucleoprotein component			XM_003631343.1	GSVIVT00001099001	GSVIVT00020110001	TC61006	CBL-interacting protein kinase 7 (CIPK7)		Signal
XM_002269428.2	11S globulin seed storage protein 2			XM_002283379.2	GSVIVT00001136001	GSVIVT00023957001	CO168531	CBL-interacting protein kinase 16		Signal
XM_002269832.2	11S globulin seed storage protein 2			XM_002283379.2	GSVIVT00007937001	GSVIVT00023961001	TC65655	CBL-interacting protein kinase 10 (CIPK10)		Signal
XM_002269268.2	11S globulin seed storage protein 2-like			XM_002274494.1	GSVIVT00007388001	GSVIVT00032177001	CF518881	Calcineurin B protein 10	3.1.3.16	phosphatase
XM_002273071.2	11S globulin subunit beta-like			XM_002274550.2	GSVIVT00007390001	GSVIVT00032178001	TC68986	Calcineurin B protein 10	3.1.3.16	phosphatase
XM_002278165.1	11S globulin subunit beta-like isoform 1			XM_002280056.1	GSVIVT00028358001	GSVIVT00032690001	TC57947	CBL-interacting protein kinase 25 (CIPK25)		Signal
XM_002274700.1	125 kDa kinesin-related protein			XM_002267923.1	GSVIVT00019716001	GSVIVT00017348001	CF610031	CBL-interacting protein kinase 3		kinase
XM_002284579.2	125 kDa kinesin-related protein			XM_002280004.1	GSVIVT00022523001	GSVIVT00019538001	TC61628	APETALA2 (AP2) floral homeotic protein	APETALA2 TOE2_4	vv30008Ethylene_signaling.xml vv30009Flower_development.xml vv60003AP2_EREBP.xml
XM_002276320.1	125 kDa kinesin-related protein-like			XM_002276638.2	GSVIVT00021607001	GSVIVT00021317001	TC69862	Metallothionein		stress
XM_002281083.2	12-oxophytodienoate reductase 2			XM_002275969.1	GSVIVT00017213001	GSVIVT00022173001	GSVIVT00022173001	S-adenosylmethionine synthetase	2.5.1.6	vv10271Methionine_metabolism.xml vv10450Selenoamino_acid_metabolism.xml
XM_002281312.2	12-oxophytodienoate reductase 2 isoform 1			XM_002268415.1	GSVIVT00019222001	GSVIVT00022531001	TC51748	S-adenosylmethionine synthetase 1 (SAM1)	2.5.1.6	vv10271Methionine_metabolism.xml vv10450Selenoamino_acid_metabolism.xml
XM_002281394.2	12-oxophytodienoate reductase 2 isoform 1			XM_002283304.2	GSVIVT00025549001	GSVIVT00022771001	CF403922	germin		storage
XM_002272641.2	12-oxophytodienoate reductase 2-like			XM_002279710.2	GSVIVT00016583001	GSVIVT00022824001	TC62884	germin		storage
XM_002272453.1	12-oxophytodienoate reductase 2-like isoform 1			XM_002275284.2	GSVIVT00025952001	GSVIVT00025506001	TC51701	Polygalacturonase inhibiting protein PGIP1	PGIP	defense
XM_002279277.2	12-oxophytodienoate reductase 3			XM_002285845.1	GSVIVT00015445001	GSVIVT00026148001	TC61968	CBL-interacting protein kinase 9 (CIPK9)		Signal
XM_002280155.2	12S seed storage globulin 1			XM_003631963.1	GSVIVT00020185001	GSVIVT00028192001	CF568983	S-adenosylmethionine synthetase 1 (SAM1)	2.5.1.6	vv10271Methionine_metabolism.xml vv10450Selenoamino_acid_metabolism.xml
XM_002271557.2	14 kDa proline-rich protein DC2.15			XM_003631963.1	GSVIVT00020186001	GSVIVT00029411001	TC62837	CBL-interacting protein kinase 10 (CIPK10)		Signal
XM_002271583.2	14 kDa proline-rich protein DC2.15			XM_002280826.2	GSVIVT00020188001	GSVIVT00034780001	TC61210	MLO1	K08472	pathogen defense
XM_002271835.1	14 kDa proline-rich protein DC2.15			XM_002284546.2	GSVIVT00020184001	GSVIVT00035581001	TC65139	NADH dehydrogenase (ubiquinone) Fe-S protein 3	K03936	vv10190Oxidative_phosphorylation.xml vv50134Primary_Active_Transporter_cat_D1.xml
XM_003631394.1	14 kDa proline-rich protein DC2.15			XM_002263592.1	GSVIVT00007503001	GSVIVT00035598001	GSVIVT00035598001
XM_002270733.2	14 kDa proline-rich protein DC2.15 isoform 1			XM_002284606.2	GSVIVT00020190001	GSVIVT00035600001	GSVIVT00035600001	ribosomal protein L33 [Vitis vinifera]	K02913	vv23010Ribosome.xml
XM_002271425.1	14 kDa proline-rich protein DC2.15 isoform 1			XM_003633226.1	GSVIVT00018711001	GSVIVT00035607001	GSVIVT00035607001	NADH dehydrogenase subunit 3	K03880	vv10190Oxidative_phosphorylation.xml vv50134Primary_Active_Transporter_cat_D1.xml
XM_002271756.1	14 kDa proline-rich protein DC2.15 isoform 1			XM_003635501.1	GSVIVT00020195001	GSVIVT00035858001	TC68392	CBL-interacting protein kinase 20 (CIPK20)		Signal
XM_002270605.2	14 kDa zinc-binding protein-like			XM_003635501.1	GSVIVT00020196001	GSVIVT00000624001	TC58157	S-adenosylmethionine synthetase	2.5.1.6	vv10271Methionine_metabolism.xml vv10450Selenoamino_acid_metabolism.xml
XM_002276479.2	14 kDa zinc-binding protein-like			XM_003635501.1	GSVIVT00020199001	GSVIVT00003388001	GSVIVT00003388001	phytochrome E	PHYE	vv34710Circadian_rhythm.xml
XM_003634431.1	14-3-3 protein			XM_002284602.2	GSVIVT00020194001	GSVIVT00006734001	CN601848	calcineurin B 4-1	3.1.3.16	phosphatase
XM_003634435.1	14-3-3 protein 1-like			XM_002280914.1	GSVIVT00020203001	GSVIVT00006954001	TC64994	F-type H+-transporting ATPase subunit 8	K02125	vv10190Oxidative_phosphorylation.xml vv50131Primary_Active_Transporter_cat_A2_to_A4.xml
XM_002283456.1	14-3-3 protein 4			XM_002284627.2	GSVIVT00020205001	GSVIVT00011978001	TC53214	Calcineurin B	3.1.3.16	phosphatase
XM_002285751.1	14-3-3 protein 7			XM_002276303.2	GSVIVT00018710001	GSVIVT00009169001	GSVIVT00009169001	Integrase, catalytic region		transposon
XM_002276602.1	14-3-3 protein 8-like			XR_139783.1	GSVIVT00020200001	GSVIVT00015639001	GSVIVT00015639001
XM_002262766.2	14-3-3-like protein			XR_139783.1	GSVIVT00020202001	GSVIVT00000858001	TC57404	hAT dimerisation domain-containing protein		DNA processing
XM_002273339.2	14-3-3-like protein D-like			XM_002276272.2	GSVIVT00018709001	GSVIVT00009242001	EV231813	stilbene synthase [Vitis quinquangularis]	2.3.1.95	vv10940Phenylpropanoid_biosynthesis.xml
XM_002285391.1	14-3-3-like protein D-like			XM_003631972.1	GSVIVT00020209001	GSVIVT00022812001	CF605921	germin		storage
XM_002269064.2	14-3-3-like protein GF14 iota-like			XM_003631972.1	GSVIVT00020210001	GSVIVT00022783001	GSVIVT00022783001	germin-like protein 3 [Vitis vinifera]		storage
XM_002274510.2	14-3-3-like protein GF14 kappa			XM_002282095.2	GSVIVT00021582001	GSVIVT00025647001	DT017547	glycerol-3-phosphate dehydrogenase	1.1.1.8	vv10564Glycerophospholipid_metabolism.xml
XM_002273919.1	15 kDa selenoprotein-like			XM_002285662.2	GSVIVT00024772001	GSVIVT00024560001	TC52461	calcium channel, voltage-dependent, alpha 2/delta	K05316	vv50101Channels_and_pores.xml_1.A.13
XM_002271159.2	15.4 kDa class V heat shock protein			XM_002285663.1	GSVIVT00024771001	GSVIVT00018860001	TC53088	Glutathione S-transferase 9 GSTF9	2.5.1.18	vv10480Glutathione_metabolism.xml
XM_003635414.1	15.4 kDa class V heat shock protein-like			XM_002263108.2	GSVIVT00003877001	GSVIVT00028596001	CF606041	myb domain protein 14	MYB14_2	vv60044MYB.xml
XM_002283824.1	15.7 kDa heat shock protein, peroxisomal			XM_002263108.2	GSVIVT00025689001	GSVIVT00030469001	TC52565	myb domain protein 4	MYB4_2	vv60044MYB.xml
XM_002267355.1	15-cis-zeta-carotene isomerase, chloroplastic-like			XM_002262838.2	GSVIVT00012217001	GSVIVT00020719001	CD797991	myb domain protein 24	MYB24	vv60044MYB.xml
XM_002270169.1	17.3 kDa class I heat shock protein			XM_003631964.1	GSVIVT00020189001	GSVIVT00006497001	TC64968	myb TRIPTYCHON	TRIPTYCHON	vv44110Cell_cycle.xml vv60045MYBrelated.xml
XM_002268669.1	17.4 kDa class III heat shock protein			XM_003631964.1	GSVIVT00020192001	GSVIVT00033436001	TC52602	heat shock protein 81-2		heat shock
XM_002264941.1	17.6 kDa class I heat shock protein 3			XM_002284860.2	GSVIVT00030579001	GSVIVT00027936001	TC57214	LHCII type I CAB-1	K08912	vv10196Photosynthesis_antenna_proteins.xml vv34710Circadian_rhythm.xml vv50105Transport_Electron_Carriers.xml_5.B.4 vv50113Thylakoid_targeting_pathway.xml
XM_002265224.2	17.6 kDa class I heat shock protein 3			XM_003632599.1	GSVIVT00021584001	GSVIVT00008852001	TC56731	histone H3		histone
XM_002267919.1	17.6 kDa class I heat shock protein 3			XM_002284856.1	GSVIVT00036501001	GSVIVT00037695001	TC60681	FIB1 (FIBRILLARIN 1)	K04795	translation
XM_002280424.2	17.9 kDa class II heat shock protein			XM_002263225.2	GSVIVT00025688001	GSVIVT00037812001	CF205158
XM_002280439.2	17.9 kDa class II heat shock protein			XM_002278295.1	GSVIVT00034322001	GSVIVT00019498001	TC69890	triacylglycerol lipase	3.1.1.3	vv10561Glycerolipid_metabolism.xml
XM_002280449.1	17.9 kDa class II heat shock protein			XM_002276738.2	GSVIVT00026899001	GSVIVT00032188001	TC68878	calmodulin-binding region IQD6		Signal
XM_002280461.1	17.9 kDa class II heat shock protein			XM_002269744.2	GSVIVT00008014001	GSVIVT00015993001	TC55361	octicosapeptide/Phox/Bem1p (PB1) domain-containing protein		Unknown
XM_002280596.1	17.9 kDa class II heat shock protein			XM_002271019.2	GSVIVT00013113001	GSVIVT00026064001	GSVIVT00026064001	CYCP2;1 (cyclin p2;1)	CYCP2_1	vv44110Cell_cycle.xml
XM_002280644.1	17.9 kDa class II heat shock protein			XM_002271019.2	GSVIVT00013114001	GSVIVT00031933001	TC54056	NPR-1		Disease resistance
XM_002280611.2	17.9 kDa class II heat shock protein isoform 1			XM_002279845.1	GSVIVT00016601001	TC67880	TC67880	zinc finger (C2H2 type) family	C2H2FAM_8	vv60017C2H2.xml
XM_002280621.1	17.9 kDa class II heat shock protein isoform 2			XM_002283476.1	GSVIVT00015005001	GSVIVT00022618001	CF201533	pyrophosphate-energized vacuolar membrane proton pump	K01507	vv10190Oxidative_phosphorylation.xml vv50133Primary_Active_Transporter_cat_A9_to_A18.xml
XM_002279459.2	17.9 kDa class II heat shock protein-like			XM_002278453.2	GSVIVT00002541001	GSVIVT00005849001	TC54048	anthocyanidin 3-O-glucosyltransferase	2.4.1.115	vv10942Anthocyanin_biosynthesis.xml
XM_002279511.1	17.9 kDa class II heat shock protein-like			XM_002273394.2	GSVIVT00012824001	GSVIVT00028034001	TC56317	pectinesterase family	3.1.1.11	vv40006cell_wall.xml
XM_002280508.2	17.9 kDa class II heat shock protein-like			XM_002265561.1	GSVIVT00019700001	GSVIVT00012826001	TC56997	PAP/fibrillin family	K06825	Cellular Processes and Signaling
XM_003631761.1	17.9 kDa class II heat shock protein-like			XM_002274780.1	GSVIVT00019699001	GSVIVT00023389001	TC53072	WRKY DNA-binding protein 11	WRKY11_2	vv60066WRKY.xml
XM_002279160.1	18 kDa seed maturation protein			XM_002274780.1	GSVIVT00033219001	GSVIVT00003066001	TC53837	DRM1 dormancy/auxin associated	DRM1	vv30003Auxin_signaling.xml
XM_002279184.1	18 kDa seed maturation protein-like			XM_002282725.1	GSVIVT00016085001	GSVIVT00037501001	TC64050	WRKY DNA-binding protein 70	WRKY70_2	vv60066WRKY.xml
XM_002280317.1	18.2 kDa class I heat shock protein			XM_003631130.1	GSVIVT00030472001	GSVIVT00033629001	TC65763	Calcium-binding allergen Bet v 3 (Bet v III)		Stress
XM_002280373.2	18.2 kDa class I heat shock protein			XM_002277177.2	GSVIVT00021658001	GSVIVT00028047001	TC51916	erg-1	ERG1	vv30008Ethylene_signaling.xml vv30011jasmonate_signaling.xml
XM_002280545.2	18.2 kDa class I heat shock protein			XM_002284805.2	GSVIVT00015571001	GSVIVT00007410001	TC53950	DREB sub A-1 of ERF/AP2 transcription factor (CBF4)	DREB1A	vv30008Ethylene_signaling.xml vv60003AP2_EREBP.xml
XM_002280785.2	18.2 kDa class I heat shock protein			XM_003634667.1	GSVIVT00027281001	GSVIVT00001103001	CO168461	Thaumatin VVTL1 [Vitis vinifera]		Stress
XM_002280899.2	18.2 kDa class I heat shock protein			XM_002270135.1	GSVIVT00006156001	GSVIVT00036029001	TC52800	Beta-fructofuranosidase	3.2.1.26	vv10052Galactose_metabolism.xml vv10500Starch_and_sucrose_metabolism.xml
XM_002281184.2	18.2 kDa class I heat shock protein			XM_002267464.1	GSVIVT00002734001	GSVIVT00033188001	TC67908	Beta-fructofuranosidase	3.2.1.26	vv10052Galactose_metabolism.xml vv10500Starch_and_sucrose_metabolism.xml
XM_002281224.2	18.2 kDa class I heat shock protein			XM_002267163.1	GSVIVT00005644001	GSVIVT00022575001	TC66468	Beta-fructofuranosidase	3.2.1.26	vv10052Galactose_metabolism.xml vv10500Starch_and_sucrose_metabolism.xml
XM_002281249.2	18.2 kDa class I heat shock protein			XM_002269832.2	GSVIVT00026512001	GSVIVT00023072001	TC60157	L-ascorbate peroxidase 1, cytosolic (APX1)	1.11.1.11	vv10053Ascorbate_and_aldarate_metabolism.xml
XM_002281358.1	18.2 kDa class I heat shock protein			XM_002269428.2	GSVIVT00026508001	GSVIVT00029451001	CF204985	superoxide dismutase	1.15.1.1	ROS
XM_002281420.1	18.2 kDa class I heat shock protein			XM_002269268.2	GSVIVT00026503001	GSVIVT00029528001	TC54132	dehydroascorbate reductase	1.8.5.1	vv10053Ascorbate_and_aldarate_metabolism.xml vv10251Glutamate_metabolism.xml vv50101Channels_and_pores.xml_1.A.2
XM_002281470.1	18.2 kDa class I heat shock protein			XM_002269268.2	GSVIVT00026504001	GSVIVT00012977001	CB348446	Thioredoxin H		protein fate
XM_002281318.1	18.2 kDa class I heat shock protein isoform 1			XM_002273071.2	GSVIVT00028589001	GSVIVT00022076001	TC65941	CBF transcription factor	CBF1_2	vv30008Ethylene_signaling.xml vv60003AP2_EREBP.xml
XM_003633422.1	18.2 kDa class I heat shock protein isoform 2			XM_002273071.2	GSVIVT00028590001	GSVIVT00038883001	TC68199	calcium-dependent protein kinase 13 CPK13	K00924	vv10562Inositol_phosphate_metabolism.xml
XM_002279491.1	18.8 kDa class II heat shock protein-like			XM_002278165.1	GSVIVT00028585001	GSVIVT00025889001	TC57244	Adenosine 5' phosphosulfate reductase	1.8.4.9	vv10920Sulfur_metabolism.xml
XM_002280695.1	18.8 kDa class II heat shock protein-like			XM_003634530.1	GSVIVT00021918001	GSVIVT00034691001	TC53510	cysteine synthase	2.5.1.47	vv10272Cysteine_metabolism.xml vv10450Selenoamino_acid_metabolism.xml vv10920Sulfur_metabolism.xml
XM_002275969.1	1-acyl-sn-glycerol-3-phosphate acyltransferase 1, chloroplastic-like			XM_002281083.2	GSVIVT00021908001	GSVIVT00011752001	CF518096	serine O-acetyltransferase, cytosolic	2.3.1.30	vv10272Cysteine_metabolism.xml vv10920Sulfur_metabolism.xml
XM_002283304.2	1-acyl-sn-glycerol-3-phosphate acyltransferase 2			XM_002277985.2	GSVIVT00021891001	GSVIVT00015499001	CB981605	CALMODULIN-DOMAIN PROTEIN KINASE 9 CPK9	K00924	vv10562Inositol_phosphate_metabolism.xml
XM_002268415.1	1-acyl-sn-glycerol-3-phosphate acyltransferase 2-like			XM_002272641.2	GSVIVT00002894001	GSVIVT00007277001	TC66834	HSP associated protein		heat shock
XM_002278244.2	1-acyl-sn-glycerol-3-phosphate acyltransferase-like			XM_002272453.1	GSVIVT00002893001	GSVIVT00019763001	TC70264	Cullin 1C	K03347 CUL1	vv30003Auxin_signaling.xml vv24120Ubiquitin_mediated_proteolysis.xml
XM_002273394.2	1-aminocyclopropane-1-carboxylate oxidase			XM_002281394.2	GSVIVT00021920001	GSVIVT00028307001	TC54213	Cullin-4	K10609 CUL1	vv30003Auxin_signaling.xml vv24120Ubiquitin_mediated_proteolysis.xml vv23420Nucleotide_excision_repair.xml
XM_002278295.1	1-aminocyclopropane-1-carboxylate oxidase			XM_002281312.2	GSVIVT00021911001	GSVIVT00021021001	TC54065	WRKY DNA-binding protein 4	WRKY4	vv60066WRKY.xml
XM_002279710.2	1-aminocyclopropane-1-carboxylate oxidase 1			XM_002281312.2	GSVIVT00021916001	GSVIVT00023994001	TC56397	WRKY DNA-binding protein 33	WRKY33_1	vv60066WRKY.xml
XM_002275284.2	1-aminocyclopropane-1-carboxylate oxidase 3 isoform 1			XM_002281312.2	GSVIVT00021917001	GSVIVT00037168001	TC56454	harpin-induced protein		hypersensitive response
XM_002275305.1	1-aminocyclopropane-1-carboxylate oxidase 3 isoform 2			XM_002279277.2	GSVIVT00016458001	GSVIVT00016176001	CF201423	EDS1 (ENHANCED DISEASE SUSCEPTIBILITY 1)	EDS1	vv30011jasmonate_signaling.xml
XM_002285845.1	1-aminocyclopropane-1-carboxylate oxidase 5			XM_002276320.1	GSVIVT00021588001	GSVIVT00023211001	TC69585	Phenylalanine ammonia-lyase	4.3.1.5	vv10350Tyrosine_metabolism.xml vv10360Phenylalanine_metabolism.xml vv10910Nitrogen_metabolism.xml vv10940Phenylpropanoid_biosynthesis.xml
XM_002276272.2	1-aminocyclopropane-1-carboxylate oxidase homolog 1			XM_002284579.2	GSVIVT00024429001	GSVIVT00018175001	CK136925	phenylalanine ammonia-lyase 2 (PAL2)	4.3.1.5	vv10350Tyrosine_metabolism.xml vv10360Phenylalanine_metabolism.xml vv10910Nitrogen_metabolism.xml vv10940Phenylpropanoid_biosynthesis.xml
XM_002276303.2	1-aminocyclopropane-1-carboxylate oxidase homolog 1			XM_002280155.2	GSVIVT00026049001	GSVIVT00009241001	EV231937	stilbene synthase - grape	2.3.1.95	vv10940Phenylpropanoid_biosynthesis.xml
XM_002284546.2	1-aminocyclopropane-1-carboxylate oxidase homolog 1			XM_002271583.2	GSVIVT00009626001	GSVIVT00004049001	GSVIVT00004049001	stilbene synthase [Vitis pseudoreticulata]	2.3.1.95	vv10940Phenylpropanoid_biosynthesis.xml
XM_002284602.2	1-aminocyclopropane-1-carboxylate oxidase homolog 1			XM_002271557.2	GSVIVT00009625001	GSVIVT00009234001	TC52790	Stilbene synthase	2.3.1.95	vv10940Phenylpropanoid_biosynthesis.xml
XM_002284606.2	1-aminocyclopropane-1-carboxylate oxidase homolog 1			XM_002271835.1	GSVIVT00035368001	GSVIVT00011358001	GSVIVT00011358001	MLO-like protein 13	K08472	pathogen defense
XM_002284640.2	1-aminocyclopropane-1-carboxylate oxidase homolog 1			XM_002271756.1	GSVIVT00009623001	GSVIVT00018217001	GSVIVT00018217001	MLO1	K08472	pathogen defense
XM_003631972.1	1-aminocyclopropane-1-carboxylate oxidase homolog 1			XM_002270733.2	GSVIVT00031568001	GSVIVT00018219001	GSVIVT00018219001	MLO1	K08472	pathogen defense
XM_002282095.2	1-aminocyclopropane-1-carboxylate oxidase homolog 11			XM_002276479.2	GSVIVT00030151001	GSVIVT00019324001	GSVIVT00019324001	MLO-like protein 8	K08472	pathogen defense
XM_002285662.2	1-aminocyclopropane-1-carboxylate oxidase homolog 11			XM_002270605.2	GSVIVT00033669001	GSVIVT00023169001	TC63017	Mlo3	K08472	pathogen defense
XM_002285663.1	1-aminocyclopropane-1-carboxylate oxidase homolog 11			XM_003634431.1	GSVIVT00015189001	GSVIVT00023170001	CB002150	MLO6 (MILDEW RESISTANCE LOCUS O 6)	K08472	disease resistance
XM_002263592.1	1-aminocyclopropane-1-carboxylate oxidase homolog 1-like			XM_003634435.1	GSVIVT00015130001	GSVIVT00024506001	GSVIVT00024506001	MLO-like protein 3	K08472	pathogen defense
XM_002280826.2	1-aminocyclopropane-1-carboxylate oxidase homolog 1-like			XM_002283456.1	GSVIVT00038192001	GSVIVT00024507001	GSVIVT00024507001	MLO1	K08472	pathogen defense
XM_002280914.1	1-aminocyclopropane-1-carboxylate oxidase homolog 1-like			XM_002285751.1	GSVIVT00015228001	GSVIVT00027647001	BQ798612	MLO11 (MILDEW RESISTANCE LOCUS O 11)	K08472	disease resistance
XM_002284627.2	1-aminocyclopropane-1-carboxylate oxidase homolog 1-like			XM_002262766.2	GSVIVT00013062001	GSVIVT00035478001	GSVIVT00035478001	Mlo4	K08472	pathogen defense
XM_003635501.1	1-aminocyclopropane-1-carboxylate oxidase homolog 1-like			XM_002273339.2	GSVIVT00035879001	GSVIVT00036763001	CF568790	MLO4 (MILDEW RESISTANCE LOCUS O 4)	K08472	disease resistance
XM_002262838.2	1-aminocyclopropane-1-carboxylate oxidase homolog 2-like			XM_002285391.1	GSVIVT00027808001	GSVIVT00030652001	TC52211	BPC2/BBR/BPC2/BPC2 (BASIC PENTACYSTEINE2)	BPC2_1	vv60009BBR.xml
XM_003631964.1	1-aminocyclopropane-1-carboxylate oxidase homolog 3			XM_002269064.2	GSVIVT00030052001	GSVIVT00013691001	TC61076	glycogen synthase 2	2.4.1.11	vv10500Starch_and_sucrose_metabolism.xml vv10510N-Glycan_biosynthesis.xml
XM_002284860.2	1-aminocyclopropane-1-carboxylate oxidase homolog 4-like			XM_002274510.2	GSVIVT00011473001	GSVIVT00017037001	TC67353	glycogen synthase	2.4.1.11	vv10500Starch_and_sucrose_metabolism.xml vv10510N-Glycan_biosynthesis.xml
XM_002282119.2	1-aminocyclopropane-1-carboxylate oxidase homolog 4-like isoform 1			XM_002273919.1	GSVIVT00034661001	GSVIVT00025346001	CV098629	beta 1-3 glucanase [Vitis vinifera]	3.2.1.6	glucan hydrolysis
XM_003632599.1	1-aminocyclopropane-1-carboxylate oxidase homolog 4-like isoform 2			XM_002267355.1	GSVIVT00033552001	GSVIVT00003147001	DT010302	disease resistance protein (TIR-NBS-LRR class)		disease resistance
XM_002263225.2	1-aminocyclopropane-1-carboxylate oxidase homolog 5			XM_002271159.2	GSVIVT00011498001	GSVIVT00003149001	GSVIVT00003149001	disease resistance protein (TIR-NBS-LRR class)		disease resistance
XM_002284856.1	1-aminocyclopropane-1-carboxylate oxidase homolog 5			XM_002283824.1	GSVIVT00018510001	GSVIVT00033681001	CF568824	myb domain protein 60	MYB60	vv60044MYB.xml
XM_002276738.2	1-aminocyclopropane-1-carboxylate synthase 1-like			XM_002270169.1	GSVIVT00001312001	GSVIVT00020714001	TC70021	Polygalacturonase GH28	3.2.1.15	vv40006cell_wall.xml
XM_002269744.2	1-aminocyclopropane-1-carboxylate synthase 3			XM_002268669.1	GSVIVT00034024001	GSVIVT00006869001	TC60801	aspartyl protease	3.4.23.40	peptidase
XM_003635528.1	1-aminocyclopropane-1-carboxylate synthase 3-like			XM_002265224.2	GSVIVT00005438001	GSVIVT00018113001	TC51868	serine carboxypeptidase III		peptidase
XM_002279845.1	1-aminocyclopropane-1-carboxylate synthase 7			XM_002267919.1	GSVIVT00002118001	GSVIVT00018583001	GSVIVT00018583001	two-pore calcium channel (TPC1)	TPC1	vv50101Channels_and_pores.xml_1.A.1
XM_002271019.2	1-aminocyclopropane-1-carboxylate synthase 7-like			XM_002264941.1	GSVIVT00005435001	GSVIVT00006464001	CF202364	acidic endochitinase (CHIB1)	3.2.1.14	vv10530Aminosugars_metabolism.xml
XM_002283476.1	1-aminocyclopropane-1-carboxylate synthase 8			XM_002280439.2	GSVIVT00032240001	GSVIVT00000267001	TC66941	alternative oxidase 2, (AOX2)		stress response
XM_002278453.2	1-aminocyclopropane-1-carboxylate synthase-like			XM_002280596.1	GSVIVT00032242001	GSVIVT00003172001	TC65907	alternative oxidase 1a, (AOX1A)		stress response
XM_002265561.1	1-Cys peroxiredoxin			XM_002280461.1	GSVIVT00032234001	GSVIVT00003173001	TC61685	alternative oxidase		stress response
XM_002274780.1	1-Cys peroxiredoxin A			XM_002280424.2	GSVIVT00032235001	GSVIVT00014047001	AB047090	UDP-glucose:flavonoid 3-O-glucosyltransferase	2.4.1.91	vv10941Flavonoid_biosynthesis.xml
XM_002282725.1	1-deoxy-D-xylulose 5-phosphate reductoisomerase, chloroplastic			XM_002280644.1	GSVIVT00032244001	GSVIVT00015232001	TC51895	Cryptochrome 1	CRY1	vv34710Circadian_rhythm.xml vv30011jasmonate_signaling.xml
XM_002284189.2	2,3-bisphosphoglycerate-dependent phosphoglycerate mutase-like			XM_002279160.1	GSVIVT00025376001	GSVIVT00019680001	TC68987	Boron transporter-like protein 1	BOR1	vv50124Porters_cat_30_to_64.xml
XM_002280609.2	2,3-bisphosphoglycerate-independent phosphoglycerate mutase			XM_002281184.2	GSVIVT00018355001	GSVIVT00022423001	GSVIVT00022423001	myb domain protein 113	MYB113_5	vv60044MYB.xml
XM_002266169.1	2,3-bisphosphoglycerate-independent phosphoglycerate mutase isoform 1			XM_002281358.1	GSVIVT00018363001	GSVIVT00035265001	GSVIVT00035265001	NADH dehydrogenase subunit 1	K03878	vv10190Oxidative_phosphorylation.xml vv50134Primary_Active_Transporter_cat_D1.xml
XM_003632499.1	2,3-bisphosphoglycerate-independent phosphoglycerate mutase isoform 2			XM_002280317.1	GSVIVT00018308001	GSVIVT00035627001	GSVIVT00035627001	NADH dehydrogenase subunit 7	K05579	vv10190Oxidative_phosphorylation.xml vv50134Primary_Active_Transporter_cat_D1.xml
XM_002267605.2	2,3-dimethylmalate lyase			XM_002281420.1	GSVIVT00018365001	GSVIVT00035588001	GSVIVT00035588001	NADH dehydrogenase subunit 2	K03879	vv10190Oxidative_phosphorylation.xml vv50134Primary_Active_Transporter_cat_D1.xml
XM_002266226.1	2,4-dichlorophenol 6-monooxygenase			XM_002281470.1	GSVIVT00024197001	GSVIVT00035609001	TC63742	Ribosomal protein S1 (Rps1 protein)	K02945	vv23010Ribosome.xml
XM_002267310.2	20 kDa chaperonin, chloroplastic			XM_002281249.2	GSVIVT00018357001	GSVIVT00035608001	CD712301	ribosomal protein L2	K02886	vv23010Ribosome.xml
XM_002276713.2	20 kDa chaperonin, chloroplastic			XR_078097.1	GSVIVT00018364001	GSVIVT00035662001	DT031240	NADH dehydrogenase subunit 4	K03881	vv10190Oxidative_phosphorylation.xml vv50134Primary_Active_Transporter_cat_D1.xml
XM_002277825.2	20 kDa chaperonin, chloroplastic			XM_002281318.1	GSVIVT00018362001	GSVIVT00035266001	TC59444	NADH dehydrogenase subunit 6	K03884	vv10190Oxidative_phosphorylation.xml vv50134Primary_Active_Transporter_cat_D1.xml
XM_002263242.1	21 kDa protein			XM_002280695.1	GSVIVT00032246001	GSVIVT00035267001	DT008504	ribosomal protein S4, Mitochondrial	K02986	vv23010Ribosome.xml
XM_002263679.1	21 kDa protein			XM_002280842.2	GSVIVT00018746001	GSVIVT00023708001	CN605466	TRANSPARENT TESTA 8 TT8	TT8	vv60011BHLH.xml
XM_002263955.1	21 kDa protein			XM_002271983.2	GSVIVT00035861001	GSVIVT00033980001	CN007512	phytoene desaturase	K02293	vv10906Carotenoid_biosynthesis.xml
XM_002263992.2	21 kDa protein			XM_002267739.2	GSVIVT00000103001	GSVIVT00028082001	CA810285	myb domain protein 12	MYB12_2	vv60044MYB.xml
XM_002264131.1	21 kDa protein			XM_002274266.2	GSVIVT00017584001	GSVIVT00016470001	TC56686	myb domain protein 13	MYB13	vv60044MYB.xml
XM_002264693.1	21 kDa protein			XM_002275481.1	GSVIVT00003817001	GSVIVT00022415001	GSVIVT00022415001	myb domain protein 113	MYB113_2	vv60044MYB.xml
XM_002264855.1	21 kDa protein			XM_002282597.2	GSVIVT00020892001	GSVIVT00022896001	GSVIVT00022896001	GAG-POL precursor [Vitis vinifera]		polyprotein
XM_002267750.1	21 kDa protein			XM_002278370.1	GSVIVT00002540001	GSVIVT00029101001	TC62672	PHYTOCHROME DEFECTIVE C (PHYC)	PHYC	vv34710Circadian_rhythm.xml
XM_002280549.1	21 kDa protein			XM_002268872.1	GSVIVT00035363001	GSVIVT00033144001	TC53980	Phytochrome B	PHYB	vv34710Circadian_rhythm.xml vv30011jasmonate_signaling.xml
XM_002284748.2	21 kDa protein			XM_002280894.2	GSVIVT00021525001	GSVIVT00025569001	TC54941	alkaline alpha galactosidase	3.2.1.22	vv10500Starch_and_sucrose_metabolism.xml vv40006cell_wall.xml vv10902Monoterpenoid_biosynthesis.xml
XM_002263475.1	21 kDa protein-like			XM_002264151.1	GSVIVT00002084001	GSVIVT00028163001	GSVIVT00028163001	myb domain protein 78	MYB78	vv60044MYB.xml
XM_002264065.2	21 kDa protein-like			XM_003635187.1	GSVIVT00004390001	GSVIVT00032774001	TC53664	chorismate mutase, cytosolic (CM2)	5.4.99.5	vv10400Phenylalanine_tyrosine_and_tryptophan_biosynthesis.xml
XM_002264168.2	21 kDa protein-like			XM_002276860.2	GSVIVT00038022001	GSVIVT00018199001	TC53293	Chorismate synthase 1, chloroplast precursor	4.2.3.5	vv10400Phenylalanine_tyrosine_and_tryptophan_biosynthesis.xml
XM_002264763.2	21 kDa protein-like			XM_002262798.1	GSVIVT00031938001	GSVIVT00013348001	TC57642	3-deoxy-D-arabino-heptulosonate 7-phosphate synthase	2.5.1.54	vv10400Phenylalanine_tyrosine_and_tryptophan_biosynthesis.xml
XM_002276053.2	21 kDa protein-like			XM_002281772.2	GSVIVT00032291001	GSVIVT00036740001	TC56854	3-dehydroquinate synthase	4.2.3.4	vv10400Phenylalanine_tyrosine_and_tryptophan_biosynthesis.xml
XM_003635185.1	21 kDa protein-like			XM_003632016.1	GSVIVT00005693001	GSVIVT00026409001	CB970670	3-phosphoshikimate 1-carboxyvinyltransferase, chloroplast precursor	2.5.1.19	vv10400Phenylalanine_tyrosine_and_tryptophan_biosynthesis.xml
XM_002282727.1	21.7 kDa class VI heat shock protein			XM_002268906.2	GSVIVT00005682001	GSVIVT00019395001	TC53536	shikimate kinase	2.7.1.71	vv10400Phenylalanine_tyrosine_and_tryptophan_biosynthesis.xml
XM_002263340.2	22.0 kDa heat shock protein			XM_002268906.2	GSVIVT00005684001	GSVIVT00037696001	DT008666	MATE efflux family protein	MATE	vv50125Porters_cat_66_to_94.xml
XM_002270560.2	23.6 kDa heat shock protein, mitochondrial			XM_002280800.1	GSVIVT00000535001	GSVIVT00019415001	CF205296	ferulate 5-hydroxylase	K09755	vv10940Phenylpropanoid_biosynthesis.xml
XM_002270596.2	23.6 kDa heat shock protein, mitochondrial			XM_002271722.1	GSVIVT00013978001	GSVIVT00016217001	TC51705	Flavonoid-3'-hydroxylase	1.14.13.21	vv10941Flavonoid_biosynthesis.xml
XM_002267296.1	23.6 kDa heat shock protein, mitochondrial isoform 1			XM_002279251.2	GSVIVT00024120001	GSVIVT00010117001	AF274281	Resveratrol synthase (RS1)	2.3.1.95	vv10940Phenylpropanoid_biosynthesis.xml
XM_003634002.1	23.6 kDa heat shock protein, mitochondrial isoform 2			XM_002279236.1	GSVIVT00024118001	GSVIVT00021821001	AY427102	disease resistance protein (TIR-NBS-LRR class)		disease resistance
XM_002280657.2	24-methylenesterol C-methyltransferase 2			XM_002279296.2	GSVIVT00018534001	GSVIVT00038786001	CF355541	nematode resistance-like protein		disease resistance
XM_002285867.1	24-methylenesterol C-methyltransferase 2			XM_002282773.2	GSVIVT00024610001	GSVIVT00035745001	AY427133	disease resistance protein (NBS-LRR class)		disease resistance
XM_002272029.1	25.3 kDa heat shock protein, chloroplastic			XM_002267718.2	GSVIVT00031265001	GSVIVT00038645001	GSVIVT00038645001	nematode resistance-like protein		disease resistance
XM_002269679.1	25.3 kDa vesicle transport protein			XM_002268824.1	GSVIVT00014349001	GSVIVT00037700001	TC53011	MATE efflux family protein	MATE	vv50125Porters_cat_66_to_94.xml
XM_002267861.1	25.3 kDa vesicle transport protein-like			XM_002265130.1	GSVIVT00006034001	GSVIVT00021769001	TC63736	valencene synthase	Cstps1	vv10900Terpenoid_biosynthesis.xml
XM_002267889.1	26.5 kDa heat shock protein, mitochondrial			XM_002285717.2	GSVIVT00024844001	GSVIVT00005633001	TC63819	Unknown protein		Unknown
XM_002271361.2	26S protease regulatory subunit 6A homolog A			XM_002269828.2	GSVIVT00002760001	GSVIVT00036753001	CF568815	myb domain protein 4	MYB4_1	vv60044MYB.xml
XM_002283795.2	26S protease regulatory subunit 6A homolog A			XM_003631228.1	GSVIVT00002757001	GSVIVT00022140001	TC51771	Pheophorbide a oxygenase	1.14.12.20	vv10860Porphyrin_and_chlorophyll_metabolism.xml vv50133Primary_Active_Transporter_cat_A9_to_A18.xml
XM_002276094.2	26S protease regulatory subunit 6B homolog			XM_002263962.1	GSVIVT00029748001	GSVIVT00015130001	TC54584	14-3-3 protein GF14 kappa (GRF8)		regulation
XM_002263790.1	26S protease regulatory subunit 7			XM_002284189.2	GSVIVT00015262001	GSVIVT00015189001	TC57433	14-3-3 protein GF14 omega (GRF2)		regulation
XM_002273153.1	26S protease regulatory subunit 7 homolog A			XM_003633692.1	GSVIVT00038136001	GSVIVT00034304001	CD800331	ARABIDOPSIS HISTIDINE PHOSPHOTRANSFER AHP4	AHP4	vv30007cytokinin_signaling.xml
XM_002284711.2	26S protease regulatory subunit 8 homolog A			XM_002280609.2	GSVIVT00018006001	GSVIVT00019855001	GSVIVT00019855001	histidine-containing phosphotransfer protein	AHP2	vv30007cytokinin_signaling.xml
XM_002285237.1	26S protease regulatory subunit 8 homolog A			XM_002267605.2	GSVIVT00033586001	GSVIVT00000321001	GSVIVT00000321001	ARABIDOPSIS HISTIDINE PHOSPHOTRANSFER AHP6b	AHP6	vv30007cytokinin_signaling.xml
XM_002281071.2	26S protease regulatory subunit S10B homolog B			XM_002266226.1	GSVIVT00035087001	GSVIVT00028919001	GSVIVT00028919001	ARR3 typeA	ARR3_2	vv30007cytokinin_signaling.xml vv60072Orphans_Response_reg.xml
XM_002283508.1	26S protease regulatory subunit S10B homolog B isoform 1			XM_002267310.2	GSVIVT00019006001	GSVIVT00016174001	TC58595	ARR6 typeA	ARR6	vv30007cytokinin_signaling.xml vv60072Orphans_Response_reg.xml
XM_003631509.1	26S protease regulatory subunit S10B homolog B isoform 2			XM_002277825.2	GSVIVT00017690001	GSVIVT00029458001	TC52530	ARR17 typeA	ARR17	vv30007cytokinin_signaling.xml vv60072Orphans_Response_reg.xml
XM_002270506.2	26S proteasome non-ATPase regulatory subunit 1			XM_002264168.2	GSVIVT00029889001	GSVIVT00030944001	TC62852	ARR9 typeA	ARR9_2	vv30007cytokinin_signaling.xml vv60072Orphans_Response_reg.xml
XM_002265573.2	26S proteasome non-ATPase regulatory subunit 11			XM_002264168.2	GSVIVT00029891001	GSVIVT00015883001	TC54331	response regulator ARR11 Type-B	ARR11_1	vv30007cytokinin_signaling.xml vv60006ARR-B.xml
XM_003633606.1	26S proteasome non-ATPase regulatory subunit 11			XM_002284748.2	GSVIVT00030554001	GSVIVT00011538001	TC66473	ARR18	ARR18	vv30007cytokinin_signaling.xml vv60006ARR-B.xml
XM_002276952.1	26S proteasome non-ATPase regulatory subunit 11 isoform 1			XM_002264131.1	GSVIVT00029886001	GSVIVT00035118001	GSVIVT00035118001	response regulator ARR11 Type-B	ARR11_2	vv30007cytokinin_signaling.xml vv60006ARR-B.xml
XM_002276974.1	26S proteasome non-ATPase regulatory subunit 11 isoform 2			XM_002264693.1	GSVIVT00007280001	GSVIVT00033093001	TC68013	ARR1 typeB	ARR1_2	vv30007cytokinin_signaling.xml vv60006ARR-B.xml
XM_002278213.1	26S proteasome non-ATPase regulatory subunit 12-like			XM_002280549.1	GSVIVT00026394001	GSVIVT00036791001	GSVIVT00036791001	wuschel protein	WUSCHEL	vv60034HB.xml
XM_002275132.2	26S proteasome non-ATPase regulatory subunit 13-like isoform 1			XM_002263992.2	GSVIVT00029888001	GSVIVT00016747001	CB982875	dehydration-responsive protein (RD22)	RD22	Stress
XM_003631440.1	26S proteasome non-ATPase regulatory subunit 13-like isoform 2			XM_002263679.1	GSVIVT00029885001	GSVIVT00032485001	TC53047	RD22		Dehydration-responsive
XM_002284530.1	26S proteasome non-ATPase regulatory subunit 14			XM_002263955.1	GSVIVT00029887001	GSVIVT00033189001	TC67551	myb domain protein 108	MYB108	vv60044MYB.xml
XM_002265722.2	26S proteasome non-ATPase regulatory subunit 1-like			XM_002267750.1	GSVIVT00028007001	GSVIVT00036784001	TC70298	Flavonone- 3-hydroxylase	1.14.11.9	vv10941Flavonoid_biosynthesis.xml
XM_002276993.1	26S proteasome non-ATPase regulatory subunit 2 1A			XM_002276053.2	GSVIVT00016390001	GSVIVT00023848001	TC52170	Glutathione reductase (NADPH)	1.8.1.7	vv10251Glutamate_metabolism.xml vv10480Glutathione_metabolism.xml
XM_002264522.1	26S proteasome non-ATPase regulatory subunit 4			XM_003635185.1	GSVIVT00007282001	GSVIVT00035972001	TC59001	Arginine decarboxylase (Fragment)	4.1.1.19	vv10220Urea_cycle_and_metabolism_of_amino_groups.xml
XM_002285120.1	26S proteasome non-ATPase regulatory subunit 5-like			XM_002282727.1	GSVIVT00027436001	GSVIVT00034315001	TC57980	NADP-dependent malic enzyme	1.1.1.39	vv10620Pyruvate_metabolism.xml vv10710Carbon_fixation.xml
XM_002262885.1	26S proteasome non-ATPase regulatory subunit 6			XM_002263340.2	GSVIVT00031948001	GSVIVT00033125001	TC63410	Beta-1,3-glucanase	3.2.1.6	glucan hydrolysis
XM_002278872.2	26S proteasome non-ATPase regulatory subunit 9-like isoform 1			XM_002270596.2	GSVIVT00009608001	GSVIVT00038576001	AJ003113	pathogenesis-related protein 1 precursor (PRP 1)	PRP1	vv30011jasmonate_signaling.xml
XM_003633123.1	26S proteasome non-ATPase regulatory subunit 9-like isoform 2			XM_002270560.2	GSVIVT00009607001	GSVIVT00022144001	TC69818	Superoxide dismutase [Cu-Zn], chloroplast precursor	1.15.1.1	ROS
XM_003633124.1	26S proteasome non-ATPase regulatory subunit 9-like isoform 3			XM_002267296.1	GSVIVT00029927001	GSVIVT00013943001	EV233771	phenylalanin ammonia-lyase [Vitis vinifera]	4.3.1.5	vv10350Tyrosine_metabolism.xml vv10360Phenylalanine_metabolism.xml vv10910Nitrogen_metabolism.xml vv10940Phenylpropanoid_biosynthesis.xml
XM_002264219.1	26S proteasome non-ATPase regulatory subunit RPN12A			XM_002285867.1	GSVIVT00015513001	GSVIVT00007453001	TC58333	Pathogenesis-related protein-4 (Chitinase )	3.2.1.14	vv10530Aminosugars_metabolism.xml
XM_002263298.2	26S proteasome regulatory subunit 4 homolog A			XM_002280657.2	GSVIVT00036172001	GSVIVT00009226001	EV229905	stilbene synthase [Vitis vinifera]	2.3.1.95	vv10940Phenylpropanoid_biosynthesis.xml
XM_002277693.2	28 kDa heat- and acid-stable phosphoprotein isoform 1			XM_002272029.1	GSVIVT00035112001	GSVIVT00035648001	TC57584	ribulose 1,5-bisphosphate carboxylase/oxygenase large chain	4.1.1.39	vv10710Carbon_fixation.xml
XM_003632997.1	28 kDa heat- and acid-stable phosphoprotein isoform 2			XM_002269679.1	GSVIVT00034036001	GSVIVT00013930001	TC66528	phenylalanine ammonium lyase	4.3.1.5	vv10350Tyrosine_metabolism.xml vv10360Phenylalanine_metabolism.xml vv10910Nitrogen_metabolism.xml vv10940Phenylpropanoid_biosynthesis.xml
XM_002271560.2	28S ribosomal protein S29, mitochondrial			XM_002267861.1	GSVIVT00010500001	GSVIVT00014584001	TC51699	Dihydroflavonol 4-reductase	1.1.1.219	vv10941Flavonoid_biosynthesis.xml
XM_002274110.1	28S ribosomal protein S9, mitochondrial			XM_002267889.1	GSVIVT00000343001	GSVIVT00029513001	TC55034	Chalcone--flavonone isomerase (Chalcone isomerase)	5.5.1.6	vv10941Flavonoid_biosynthesis.xml
XM_002279649.2	29 kDa ribonucleoprotein B, chloroplastic			XM_002283508.1	GSVIVT00036330001	GSVIVT00017890001	TC69421	Glutamine synthetase cytosolic isozyme 1	6.3.1.2	vv10251Glutamate_metabolism.xml vv10550Peptidoglycan_biosynthesis.xml vv10910Nitrogen_metabolism.xml
XM_002271983.2	2-aminoethanethiol dioxygenase			XM_002271361.2	GSVIVT00019753001	GSVIVT00032953001	TC64127	Glutamine synthetase cytosolic isozyme 2	6.3.1.2	vv10251Glutamate_metabolism.xml vv10550Peptidoglycan_biosynthesis.xml vv10910Nitrogen_metabolism.xml
XM_002275481.1	2-aminoethanethiol dioxygenase			XM_002283795.2	GSVIVT00022719001	GSVIVT00016671001	TC63549	NADP-dependent malic enzyme	1.1.1.39	vv10620Pyruvate_metabolism.xml vv10710Carbon_fixation.xml
XM_002280842.2	2-aminoethanethiol dioxygenase			XM_002276094.2	GSVIVT00023924001	GSVIVT00014104001	TC51697	NADH glutamate dehydrogenase	1.4.1.3	vv10251Glutamate_metabolism.xml vv10330Arginine_and_proline_metabolism.xml vv10910Nitrogen_metabolism.xml
XM_002282597.2	2-aminoethanethiol dioxygenase isoform 2			XM_002273153.1	GSVIVT00016352001	GSVIVT00001105001	AF532965	Thaumatin		stress
XM_002282608.2	2-aminoethanethiol dioxygenase isoform 3			XM_002284711.2	GSVIVT00032563001	GSVIVT00029393001	TC54776	ALPHA-SNAP2 (ALPHA-SOLUBLE NSF ATTACHMENT PROTEIN)	ASNAP2	vv24130SNARE_interactions_in_vesicular_transport.xml
XM_002267739.2	2-aminoethanethiol dioxygenase-like			XM_002285237.1	GSVIVT00034542001	GSVIVT00036846001	TC55369	MADS box transcription factor TM6 (TM6) APETALA3-like	TM6 APETALA3_2	vv30008Ethylene_signaling.xml vv30009Flower_development.xml vv60042MADS.xml
XM_002274266.2	2-aminoethanethiol dioxygenase-like			XM_002281071.2	GSVIVT00014552001	GSVIVT00029418001	TC69644	POTASSIUM TRANSPORTER 2	KUP2	vv50125Porters_cat_66_to_94.xml
XM_002278370.1	2-C-methyl-D-erythritol 2,4-cyclodiphosphate synthase, chloroplastic-like			XM_002265722.2	GSVIVT00009324001	GSVIVT00023547001	TC62379	HAK5 (High affinity K+ transporter 5)	HAK5	vv50125Porters_cat_66_to_94.xml
XM_002268872.1	2-C-methyl-D-erythritol 4-phosphate cytidylyltransferase, chloroplastic			XM_002270506.2	GSVIVT00031868001	GSVIVT00000347001	TC57844	Phospholipase D alpha 1 precursor (PLD 1) (Choline phosphatase 1)	3.1.4.4	vv10564Glycerophospholipid_metabolism.xml vv10565Ether_lipid_metabolism.xml vv34020Calcium_signaling_pathway.xml
XM_002280894.2	2-Cys peroxiredoxin			XM_002265573.2	GSVIVT00005933001	GSVIVT00002640001	TC51853	DnaJ homolog, subfamily A, member 2	K09503	vv50132Primary_Active_Transporter_cat_A5_to_A8.xml
XM_002264151.1	2-dehydro-3-deoxyphosphooctonate aldolase			XM_002276974.1	GSVIVT00031124001	GSVIVT00015451001	TC53856	PISTILLATA (PI) floral homeotic protein	PISTILLATA_1	vv30009Flower_development.xml vv60042MADS.xml
XM_002275629.1	2Fe-2S ferredoxin			XM_002278213.1	GSVIVT00019351001	GSVIVT00000605001	TC66009	aquaporin GAMMA-TIP	TIP_GAMMA	vv50101Channels_and_pores.xml_1.A.8
XM_003635187.1	2-hydroxy-6-oxononadienedioate/2-hydroxy-6-oxononatrienedioate hydrolase 2-like			XM_002278213.1	GSVIVT00019352001	GSVIVT00036133001	TC68434	aquaporin PIP3	PIP3	vv50101Channels_and_pores.xml_1.A.8
XM_002281772.2	2-hydroxy-6-oxononadienedioate/2-hydroxy-6-oxononatrienedioate hydrolase isoform 1			XM_002275132.2	GSVIVT00015634001	GSVIVT00000433001	AF141899	Aquaporin TMP-C	TMPC	vv50101Channels_and_pores.xml_1.A.8
XM_002276860.2	2-hydroxy-6-oxononadienedioate/2-hydroxy-6-oxononatrienedioate hydrolase-like			XM_002284530.1	GSVIVT00014791001	GSVIVT00036656001	TC65435	Limonoid UDP-glucosyltransferase	2.4.1.120 2.4.1.210	vv10940Phenylpropanoid_biosynthesis.xml
XM_002265968.2	2-hydroxyacyl-CoA lyase			XM_002264522.1	GSVIVT00036762001	GSVIVT00008014001	GSVIVT00008014001	1-aminocyclopropane-1-carboxylate synthase	4.4.1.14	vv10640Propanoate_metabolism.xml vv30008Ethylene_signaling.xml
XM_002268906.2	2-isopropylmalate synthase 2, chloroplastic-like			XM_002285120.1	GSVIVT00027733001	GSVIVT00036160001	GSVIVT00036160001	ribosomal protein L23	K02892	vv23010Ribosome.xml
XM_002280800.1	2-keto-3-deoxy-L-rhamnonate aldolase-like			XM_002262885.1	GSVIVT00010470001	GSVIVT00013254001	TC57393	Ycf2		Unknown
XM_002271722.1	2-methoxy-6-polyprenyl-1,4-benzoquinol methylase, mitochondrial			XM_002278872.2	GSVIVT00017223001	GSVIVT00006010001	GSVIVT00006010001	Ycf15 [Vitis vinifera]		Unknown
XM_002279236.1	2-methylbutanal oxime monooxygenase-like			XM_002264219.1	GSVIVT00006696001	GSVIVT00021057001	TC55491	NADH dehydrogenase ND2	K03879	vv10190Oxidative_phosphorylation.xml vv50134Primary_Active_Transporter_cat_D1.xml
XM_002279251.2	2-methylbutanal oxime monooxygenase-like			XM_002263790.1	GSVIVT00033984001	GSVIVT00014071001	TC60468	NADH dehydrogenase subunit 2	K03879	vv10190Oxidative_phosphorylation.xml vv50134Primary_Active_Transporter_cat_D1.xml
XM_002279296.2	2-oxoglutarate dehydrogenase, mitochondrial-like			XM_002263298.2	GSVIVT00001228001	GSVIVT00029581001	GSVIVT00029581001	membrane protein ycf1 (RF1)		Unknown
XM_002282773.2	2-oxoglutarate/malate translocator, chloroplastic			XM_002276993.1	GSVIVT00018639001	GSVIVT00035568001	GSVIVT00035568001	ribosomal protein S15 [Vitis vinifera]	K02956	vv23010Ribosome.xml
XM_002267718.2	2-oxoglutarate/malate translocator, chloroplastic-like			XM_002276993.1	GSVIVT00018640001	GSVIVT00006939001	TC68056	NADH dehydrogenase subunit 7	K05579	vv10190Oxidative_phosphorylation.xml vv50134Primary_Active_Transporter_cat_D1.xml
[truncated: 39,151 more rows]
