# Supplementary material for: Transcriptome analysis at four developmental stages of grape berry (Vitis vinifera cv. Shiraz) provides insights into regulated and coordinated gene expression
Source: BMC Genomics. 2012 Dec 11;13:691. doi: 10.1186/1471-2164-13-691 (PMC3545830; doi:10.1186/1471-2164-13-691)
Supplement: Additional file 3 — Primers used for qRT-PCR analysis presented in tabulated format. Microsoft Excel File containing a single worksheet with primer sequences shown for each of 15 genes, including 3 control genes, alongside the gene annotation and accession number. [file 1471-2164-13-691-S3.xlsx]

## Sheet: Sheet1
	Annotation of encoded protein	Transcript accession	Forward primer 5' -> 3'	Reverse primer 5' -> 3'
	PEP carboxylase	XM_002280533.2	catgaagggtattgctgctg	agaggatttgattttggtacgg
	PEP carboxykinase	XM_003635567.1	tggctggtcaacactggttg	cttcagaaggcttccagagtg
	L-Idonate dehydrogenase	XM_002269900.2	gtgagctttgattgcgtcgg	gcaaactttaccgcctgctc
	L-Idonate dehydrogenase	XM_002269859.2	tgaagatcgacgtgaagccc	aatggcagtaccaccacgag
	Tonoplast dicarboxylate transporter	XM_003635577.1	gttcctggagccattggag	gtgtcctgttgtgaacccga
	Stilbene synthase 1-like	XM_003634018.1	tggatttgtacttgagtcattgttaga	cactgagaacttcaaactcatcctt
	Stilbene synthase 2-like	XM_003634009.1	gatccagataccttaattgaacgac	gcattctctgaatcagggatg
	Monoterpene synthase	XM_002275786.2	cttcggctatgggatgactt	catctctcgctctcgctctc
	Sesquiterpene synthase	XM_002283034.1	gatgggatgccagcagcgtag	acaggtttccttccttggct
	Sesquiterpene synthase	XM_002282960.2	gcaatgaaaaagcaagttagagc	ggttggtatttgttgtgcttga
	Sesquiterpene synthase	XM_002275344.2	cactgcacaaggaagagctaagc	attcaaccaatctgtctcgtgc
	Sesquiterpene synthase	XM_002263544.2	gacgcctggaaggatatgaa	atgatgggcattggaactg
	Ankyrin repeat domain containing protein	XM_002283462.2	tggtgaggtgaagtgtgctc	ttgttcttatccaaagcatcca
	Calcineurin B-like protein	XM_002267395.2	tgtgctgaactctgaggtacaag	cttcggtgacggagatgg
	Translation initiation factor EIF-2B	XM_002266848.2	ggaagactcatggaggattga	tcacacccttctattcacttatgc
